# Supplementary material for: Unique patterns of transcript and miRNA expression in the South American strong voltage electric eel (Electrophorus electricus)
Source: BMC Genomics. 2015 Mar 26;16(1):243. doi: 10.1186/s12864-015-1288-8 (PMC4393597; doi:10.1186/s12864-015-1288-8)
Supplement: Additional file 2: — Functional enrichment analysis of tissue-specific clusters. Table of enriched GO terms identified using elim method from topGO. [file 12864_2015_1288_MOESM2_ESM.xlsx]

## Sheet: p-value < 0.01
Cluster ID	GO.ID	Term	Annotated	Significant	Expected	p-value
Cluster 1	GO:0003779	actin binding	204	16	1.53	8.6e-11
Cluster 1	GO:0003774	motor activity	120	10	0.9	1.9e-08
Cluster 1	GO:0005509	calcium ion binding	528	16	3.95	1.6e-06
Cluster 1	GO:0005524	ATP binding	1232	19	9.22	0.0016
Cluster 1	GO:0005245	voltage-gated calcium channel activity	39	3	0.29	0.003
Cluster 1	GO:0051015	actin filament binding	14	2	0.1	0.0048
Cluster 1	GO:0005388	calcium-transporting ATPase activity	18	2	0.13	0.0078
Cluster 2	GO:0003777	microtubule motor activity	58	10	1.35	7.8e-07
Cluster 2	GO:0005249	voltage-gated potassium channel activity	82	9	1.91	0.00012
Cluster 2	GO:0005179	hormone activity	72	10	1.68	0.00018
Cluster 2	GO:0004862	cAMP-dependent protein kinase inhibitor ...	3	2	0.07	0.0016
Cluster 2	GO:0005185	neurohypophyseal hormone activity	3	2	0.07	0.0016
Cluster 2	GO:0008603	cAMP-dependent protein kinase regulator ...	13	3	0.3	0.00301
Cluster 3	GO:0005179	hormone activity	72	12	2.57	8.2e-06
Cluster 3	GO:0005230	extracellular ligand-gated ion channel a...	89	20	3.18	3.2e-05
Cluster 3	GO:0004970	ionotropic glutamate receptor activity	32	7	1.14	0.00011
Cluster 3	GO:0005234	extracellular-glutamate-gated ion channe...	32	7	1.14	0.00011
Cluster 3	GO:0004890	GABA-A receptor activity	15	5	0.54	0.00013
Cluster 3	GO:0004889	acetylcholine-activated cation-selective...	20	5	0.71	0.00057
Cluster 3	GO:0005250	A-type (transient outward) potassium cha...	6	3	0.21	0.00084
Cluster 3	GO:0043565	sequence-specific DNA binding	563	35	20.12	0.001
Cluster 4	GO:0004970	ionotropic glutamate receptor activity	32	11	0.85	3.2e-10
Cluster 4	GO:0005234	extracellular-glutamate-gated ion channe...	32	11	0.85	3.2e-10
Cluster 4	GO:0004890	GABA-A receptor activity	15	7	0.4	4.8e-08
Cluster 4	GO:0005179	hormone activity	72	11	1.92	2.9e-06
Cluster 4	GO:0005230	extracellular ligand-gated ion channel a...	89	23	2.37	4.1e-06
Cluster 4	GO:0005215	transporter activity	916	81	24.42	3.1e-05
Cluster 4	GO:0016534	cyclin-dependent protein kinase 5 activa...	5	3	0.13	0.00018
Cluster 4	GO:0004985	opioid receptor activity	6	3	0.16	0.00035
Cluster 4	GO:0005525	GTP binding	377	22	10.05	0.00049
Cluster 4	GO:0005251	delayed rectifier potassium channel acti...	26	5	0.69	0.00054
Cluster 4	GO:0016934	extracellular-glycine-gated chloride cha...	7	3	0.19	0.00061
Cluster 5	GO:0005219	ryanodine-sensitive calcium-release chan...	12	4	0.07	4.7e-07
Cluster 5	GO:0005249	voltage-gated potassium channel activity	82	6	0.47	6.9e-06
Cluster 5	GO:0060072	large conductance calcium-activated pota...	13	3	0.07	4.9e-05
Cluster 5	GO:0016907	G-protein coupled acetylcholine receptor...	5	2	0.03	0.00032
Cluster 5	GO:0022843	voltage-gated cation channel activity	128	9	0.73	0.00178
Cluster 5	GO:0005216	ion channel activity	342	18	1.96	0.00247
Cluster 5	GO:0005179	hormone activity	72	3	0.41	0.00805
Cluster 5	GO:0015085	calcium ion transmembrane transporter ac...	91	7	0.52	0.00881
Cluster 6	GO:0043565	sequence-specific DNA binding	563	23	5.35	2.3e-09
Cluster 6	GO:0003700	sequence-specific DNA binding transcript...	675	25	6.41	5.7e-08
Cluster 6	GO:0004889	acetylcholine-activated cation-selective...	20	3	0.19	0.00085
Cluster 6	GO:0005523	tropomyosin binding	6	2	0.06	0.00131
Cluster 6	GO:0015464	acetylcholine receptor activity	15	2	0.14	0.00867
Cluster 6	GO:0004879	ligand-activated sequence-specific DNA b...	46	3	0.44	0.00942
Cluster 7	GO:0003779	actin binding	204	12	3.52	0.00022
Cluster 7	GO:0008750	NAD(P)+ transhydrogenase (AB-specific) a...	3	2	0.05	0.00088
Cluster 7	GO:0031994	insulin-like growth factor I binding	5	2	0.09	0.00286
Cluster 7	GO:0031995	insulin-like growth factor II binding	5	2	0.09	0.00286
Cluster 7	GO:0005198	structural molecule activity	317	13	5.46	0.00338
Cluster 7	GO:0050661	NADP binding	19	3	0.33	0.00399
Cluster 7	GO:0016500	protein-hormone receptor activity	8	2	0.14	0.00773
Cluster 7	GO:0008443	phosphofructokinase activity	9	2	0.16	0.00983
Cluster 7	GO:0005509	calcium ion binding	528	17	9.1	0.00986
Cluster 8	GO:0005509	calcium ion binding	528	29	10.97	1.6e-06
Cluster 8	GO:0005219	ryanodine-sensitive calcium-release chan...	12	3	0.25	0.0017
Cluster 8	GO:0005085	guanyl-nucleotide exchange factor activi...	163	10	3.39	0.0021
Cluster 8	GO:0017153	sodium:dicarboxylate symporter activity	14	3	0.29	0.0027
Cluster 8	GO:0004622	lysophospholipase activity	5	2	0.1	0.0041
Cluster 8	GO:0005546	phosphatidylinositol-4,5-bisphosphate bi...	5	2	0.1	0.0041
Cluster 8	GO:0004970	ionotropic glutamate receptor activity	32	4	0.66	0.0041
Cluster 8	GO:0005234	extracellular-glutamate-gated ion channe...	32	4	0.66	0.0041
Cluster 8	GO:0022843	voltage-gated cation channel activity	128	8	2.66	0.0052
Cluster 8	GO:0030594	neurotransmitter receptor activity	55	5	1.14	0.0055
Cluster 8	GO:0045296	cadherin binding	7	2	0.15	0.0084
Cluster 9	GO:0005452	inorganic anion exchanger activity	16	3	0.08	6.5e-05
Cluster 9	GO:0008510	sodium:bicarbonate symporter activity	4	2	0.02	0.00015
Cluster 9	GO:0005057	receptor signaling protein activity	46	3	0.23	0.00159
Cluster 9	GO:0005242	inward rectifier potassium channel activ...	17	2	0.09	0.00324
Cluster 9	GO:0005247	voltage-gated chloride channel activity	17	2	0.09	0.00324
Cluster 10	GO:0005245	voltage-gated calcium channel activity	39	6	0.4	2.4e-06
Cluster 10	GO:0005540	hyaluronic acid binding	19	3	0.19	0.00088
Cluster 10	GO:0005102	receptor binding	334	9	3.4	0.00702
Cluster 10	GO:0005509	calcium ion binding	528	12	5.37	0.00744
Cluster 10	GO:0004872	receptor activity	677	14	6.89	0.00878
Cluster 11	GO:0008271	secondary active sulfate transmembrane t...	15	7	0.3	6.4e-09
Cluster 11	GO:0008508	bile acid:sodium symporter activity	5	4	0.1	7.6e-07
Cluster 11	GO:0032052	bile acid binding	4	3	0.08	3.1e-05
Cluster 11	GO:0015296	anion:cation symporter activity	27	5	0.54	0.00017
Cluster 11	GO:0030246	carbohydrate binding	105	9	2.09	0.00024
Cluster 11	GO:0015081	sodium ion transmembrane transporter act...	84	11	1.67	0.00089
Cluster 11	GO:0020037	heme binding	88	7	1.75	0.00184
Cluster 11	GO:0015291	secondary active transmembrane transport...	128	23	2.55	0.00188
Cluster 11	GO:0004091	carboxylesterase activity	13	3	0.26	0.00193
Cluster 11	GO:0008009	chemokine activity	15	3	0.3	0.00298
Cluster 11	GO:0003707	steroid hormone receptor activity	74	6	1.47	0.00352
Cluster 11	GO:0005452	inorganic anion exchanger activity	16	3	0.32	0.00361
Cluster 11	GO:0015168	glycerol transmembrane transporter activ...	5	2	0.1	0.0038
Cluster 11	GO:0008061	chitin binding	5	2	0.1	0.0038
Cluster 11	GO:0015105	arsenite transmembrane transporter activ...	5	2	0.1	0.0038
Cluster 11	GO:0015106	bicarbonate transmembrane transporter ac...	5	2	0.1	0.0038
Cluster 11	GO:0005542	folic acid binding	5	2	0.1	0.0038
Cluster 11	GO:0008519	ammonium transmembrane transporter activ...	5	2	0.1	0.0038
Cluster 11	GO:0004568	chitinase activity	5	2	0.1	0.0038
Cluster 11	GO:0004252	serine-type endopeptidase activity	85	6	1.69	0.00694
Cluster 11	GO:0016936	galactoside binding	7	2	0.14	0.00777
Cluster 11	GO:0046943	carboxylic acid transmembrane transporte...	48	8	0.96	0.00976
Cluster 12	GO:0003865	3-oxo-5-alpha-steroid 4-dehydrogenase ac...	3	2	0.06	0.0013
Cluster 12	GO:0015077	monovalent inorganic cation transmembran...	248	15	5.21	0.0018
Cluster 12	GO:0004999	vasoactive intestinal polypeptide recept...	4	2	0.08	0.0026
Cluster 12	GO:0005509	calcium ion binding	528	21	11.1	0.0038
Cluster 12	GO:0015280	ligand-gated sodium channel activity	5	2	0.11	0.0042
Cluster 12	GO:0004970	ionotropic glutamate receptor activity	32	4	0.67	0.0043
Cluster 12	GO:0005234	extracellular-glutamate-gated ion channe...	32	4	0.67	0.0043
Cluster 12	GO:0004674	protein serine/threonine kinase activity	366	16	7.69	0.0046
Cluster 12	GO:0016614	oxidoreductase activity, acting on CH-OH...	75	6	1.58	0.0049
Cluster 12	GO:0005201	extracellular matrix structural constitu...	35	4	0.74	0.006

## Sheet: topGO_elim_cluster1
	GO.ID	Term	Annotated	Significant	Expected	elim
1	GO:0003779	actin binding	204	16	1.53	8.6e-11
2	GO:0003774	motor activity	120	10	0.9	1.9e-08
3	GO:0005509	calcium ion binding	528	16	3.95	1.6e-06
4	GO:0005524	ATP binding	1232	19	9.22	0.0016
5	GO:0005245	voltage-gated calcium channel activity	39	3	0.29	0.003
6	GO:0051015	actin filament binding	14	2	0.1	0.0048
7	GO:0005388	calcium-transporting ATPase activity	18	2	0.13	0.0078
8	GO:0004019	adenylosuccinate synthase activity	3	1	0.02	0.0223
9	GO:0008184	glycogen phosphorylase activity	3	1	0.02	0.0223
10	GO:0060590	ATPase regulator activity	4	1	0.03	0.0296
11	GO:0004645	phosphorylase activity	4	1	0.03	0.0296
12	GO:0000049	tRNA binding	5	1	0.04	0.0369
13	GO:0005523	tropomyosin binding	6	1	0.04	0.0441
14	GO:0016775	phosphotransferase activity, nitrogenous...	6	1	0.04	0.0441
15	GO:0051087	chaperone binding	10	1	0.07	0.0724
16	GO:0005218	intracellular ligand-gated calcium chann...	12	1	0.09	0.0862
17	GO:0005219	ryanodine-sensitive calcium-release chan...	12	1	0.09	0.0862
18	GO:0015278	calcium-release channel activity	14	1	0.1	0.0999
19	GO:0005217	intracellular ligand-gated ion channel a...	14	1	0.1	0.0999
20	GO:0005242	inward rectifier potassium channel activ...	17	1	0.13	0.12
21	GO:0004181	metallocarboxypeptidase activity	20	1	0.15	0.1396
22	GO:0004198	calcium-dependent cysteine-type endopept...	21	1	0.16	0.146
23	GO:0016814	hydrolase activity, acting on carbon-nit...	22	1	0.16	0.1524
24	GO:0003684	damaged DNA binding	23	1	0.17	0.1588
25	GO:0005262	calcium channel activity	64	4	0.48	0.1666
26	GO:0008235	metalloexopeptidase activity	27	1	0.2	0.1837
27	GO:0004180	carboxypeptidase activity	31	1	0.23	0.208
28	GO:0015085	calcium ion transmembrane transporter ac...	91	6	0.68	0.2153
29	GO:0008237	metallopeptidase activity	121	2	0.91	0.2292
30	GO:0022834	ligand-gated channel activity	129	2	0.97	0.2514
31	GO:0015276	ligand-gated ion channel activity	129	2	0.97	0.2514
32	GO:0030170	pyridoxal phosphate binding	43	1	0.32	0.2764
33	GO:0008138	protein tyrosine/serine/threonine phosph...	45	1	0.34	0.2873
34	GO:0004197	cysteine-type endopeptidase activity	47	1	0.35	0.2979
35	GO:0072509	divalent inorganic cation transmembrane ...	110	6	0.82	0.315
36	GO:0005261	cation channel activity	208	5	1.56	0.3476
37	GO:0008238	exopeptidase activity	68	1	0.51	0.4008
38	GO:0008092	cytoskeletal protein binding	286	17	2.14	0.4028
39	GO:0004222	metalloendopeptidase activity	71	1	0.53	0.4143
40	GO:0016879	ligase activity, forming carbon-nitrogen...	189	2	1.41	0.4148
41	GO:0016810	hydrolase activity, acting on carbon-nit...	78	1	0.58	0.4445
42	GO:0000287	magnesium ion binding	81	1	0.61	0.4569
43	GO:0005249	voltage-gated potassium channel activity	82	1	0.61	0.461
44	GO:0016757	transferase activity, transferring glyco...	214	2	1.6	0.478
45	GO:0022843	voltage-gated cation channel activity	128	4	0.96	0.4782
46	GO:0046873	metal ion transmembrane transporter acti...	289	7	2.16	0.4927
47	GO:0022839	ion gated channel activity	269	5	2.01	0.4998
48	GO:0022836	gated channel activity	271	5	2.03	0.5044
49	GO:0004842	ubiquitin-protein ligase activity	94	1	0.7	0.5078
50	GO:0019787	small conjugating protein ligase activit...	97	1	0.73	0.5189
51	GO:0004674	protein serine/threonine kinase activity	366	3	2.74	0.5193
52	GO:0005267	potassium channel activity	99	1	0.74	0.5261
53	GO:0015079	potassium ion transmembrane transporter ...	102	1	0.76	0.5367
54	GO:0004175	endopeptidase activity	243	2	1.82	0.546
55	GO:0008234	cysteine-type peptidase activity	105	1	0.79	0.5471
56	GO:0005244	voltage-gated ion channel activity	155	4	1.16	0.5721
57	GO:0070011	peptidase activity, acting on L-amino ac...	396	3	2.96	0.5731
58	GO:0022832	voltage-gated channel activity	157	4	1.17	0.5783
59	GO:0004725	protein tyrosine phosphatase activity	115	1	0.86	0.5802
60	GO:0016874	ligase activity	264	2	1.98	0.5913
61	GO:0016758	transferase activity, transferring hexos...	122	1	0.91	0.6019
62	GO:0003735	structural constituent of ribosome	124	1	0.93	0.6079
63	GO:0008233	peptidase activity	420	3	3.14	0.6134
64	GO:0008270	zinc ion binding	1410	10	10.55	0.6212
65	GO:0022890	inorganic cation transmembrane transport...	356	7	2.66	0.6307
66	GO:0046872	metal ion binding	2512	28	18.8	0.6389
67	GO:0005216	ion channel activity	342	5	2.56	0.6498
68	GO:0022838	substrate-specific channel activity	344	5	2.57	0.6534
69	GO:0043167	ion binding	4126	46	30.88	0.6601
70	GO:0008047	enzyme activator activity	145	1	1.09	0.6657
71	GO:0043169	cation binding	2559	28	19.15	0.6727
72	GO:0015267	channel activity	359	5	2.69	0.6793
73	GO:0022803	passive transmembrane transporter activi...	359	5	2.69	0.6793
74	GO:0016301	kinase activity	760	5	5.69	0.6801
75	GO:0016881	acid-amino acid ligase activity	155	1	1.16	0.6902
76	GO:0005198	structural molecule activity	317	2	2.37	0.6907
77	GO:0004721	phosphoprotein phosphatase activity	171	1	1.28	0.7258
78	GO:0048037	cofactor binding	180	1	1.35	0.744
79	GO:0008324	cation transmembrane transporter activit...	429	7	3.21	0.7463
80	GO:0046914	transition metal ion binding	1581	10	11.83	0.7619
81	GO:0016772	transferase activity, transferring phosp...	857	5	6.41	0.7779
82	GO:0004672	protein kinase activity	548	3	4.1	0.7843
83	GO:0016791	phosphatase activity	215	1	1.61	0.804
84	GO:0005488	binding	6926	61	51.83	0.8469
85	GO:0015077	monovalent inorganic cation transmembran...	248	1	1.86	0.8478
86	GO:0000166	nucleotide binding	2156	23	16.13	0.8673
87	GO:1901265	nucleoside phosphate binding	2156	23	16.13	0.8673
88	GO:0016773	phosphotransferase activity, alcohol gro...	650	3	4.86	0.8716
89	GO:0042578	phosphoric ester hydrolase activity	278	1	2.08	0.8791
90	GO:0043168	anion binding	1794	21	13.43	0.8903
91	GO:0036094	small molecule binding	2202	23	16.48	0.8912
92	GO:0060589	nucleoside-triphosphatase regulator acti...	312	1	2.33	0.907
93	GO:0015075	ion transmembrane transporter activity	626	7	4.68	0.9171
94	GO:0035639	purine ribonucleoside triphosphate bindi...	1605	20	12.01	0.918
95	GO:0032550	purine ribonucleoside binding	1607	20	12.03	0.9191
96	GO:0001883	purine nucleoside binding	1607	20	12.03	0.9191
97	GO:0032555	purine ribonucleotide binding	1609	20	12.04	0.9202
98	GO:0032549	ribonucleoside binding	1611	20	12.06	0.9213
99	GO:0017076	purine nucleotide binding	1611	20	12.06	0.9213
100	GO:0005102	receptor binding	334	1	2.5	0.9215
101	GO:0001882	nucleoside binding	1613	20	12.07	0.9224
102	GO:0032553	ribonucleotide binding	1619	20	12.12	0.9255
103	GO:0043565	sequence-specific DNA binding	563	2	4.21	0.9283
104	GO:0022891	substrate-specific transmembrane transpo...	665	7	4.98	0.9345
105	GO:0016740	transferase activity	1479	7	11.07	0.9375
106	GO:0003723	RNA binding	373	1	2.79	0.942
107	GO:0019001	guanyl nucleotide binding	377	1	2.82	0.9437
108	GO:0005525	GTP binding	377	1	2.82	0.9437
109	GO:0032561	guanyl ribonucleotide binding	377	1	2.82	0.9437
110	GO:0005543	phospholipid binding	402	1	3.01	0.9537
111	GO:0022857	transmembrane transporter activity	740	7	5.54	0.9588
112	GO:0022892	substrate-specific transporter activity	740	7	5.54	0.9588
113	GO:0003700	sequence-specific DNA binding transcript...	675	2	5.05	0.9654
114	GO:0001071	nucleic acid binding transcription facto...	678	2	5.07	0.9661
115	GO:0008289	lipid binding	471	1	3.52	0.9729
116	GO:0030234	enzyme regulator activity	477	1	3.57	0.9742
117	GO:0016788	hydrolase activity, acting on ester bond...	487	1	3.64	0.9761
118	GO:0016491	oxidoreductase activity	517	1	3.87	0.9811
119	GO:0016787	hydrolase activity	1715	17	12.83	0.983
120	GO:0005515	protein binding	1395	19	10.44	0.9834
121	GO:0005215	transporter activity	916	7	6.85	0.9867
122	GO:0003677	DNA binding	1169	3	8.75	0.9944
123	GO:0003824	catalytic activity	4169	27	31.2	0.9986
124	GO:1901363	heterocyclic compound binding	3975	26	29.75	0.9997
125	GO:0097159	organic cyclic compound binding	3989	26	29.85	0.9998
126	GO:0003676	nucleic acid binding	2147	4	16.07	1
127	GO:0003674	molecular_function	11893	89	89	1
128	GO:0016462	pyrophosphatase activity	601	12	4.5	1
129	GO:0043492	ATPase activity, coupled to movement of ...	88	2	0.66	1
130	GO:0015405	P-P-bond-hydrolysis-driven transmembrane...	92	2	0.69	1
131	GO:0015399	primary active transmembrane transporter...	92	2	0.69	1
132	GO:0016887	ATPase activity	226	2	1.69	1
133	GO:0017111	nucleoside-triphosphatase activity	589	12	4.41	1
134	GO:0030554	adenyl nucleotide binding	1238	19	9.26	1
135	GO:0016820	hydrolase activity, acting on acid anhyd...	91	2	0.68	1
136	GO:0032559	adenyl ribonucleotide binding	1236	19	9.25	1
137	GO:0022804	active transmembrane transporter activit...	220	2	1.65	1
138	GO:0016817	hydrolase activity, acting on acid anhyd...	606	12	4.53	1
139	GO:0016818	hydrolase activity, acting on acid anhyd...	603	12	4.51	1
140	GO:0019829	cation-transporting ATPase activity	55	2	0.41	1
141	GO:0015662	ATPase activity, coupled to transmembran...	19	2	0.14	1
142	GO:0042623	ATPase activity, coupled	183	2	1.37	1
143	GO:0042625	ATPase activity, coupled to transmembran...	57	2	0.43	1
144	GO:0042626	ATPase activity, coupled to transmembran...	88	2	0.66	1
145	GO:0000030	mannosyltransferase activity	6	0	0.04	1
146	GO:0000062	fatty-acyl-CoA binding	4	0	0.03	1
147	GO:0000104	succinate dehydrogenase activity	3	0	0.02	1
148	GO:0000149	SNARE binding	12	0	0.09	1
149	GO:0000155	phosphorelay sensor kinase activity	4	0	0.03	1
150	GO:0000179	rRNA (adenine-N6,N6-)-dimethyltransferas...	4	0	0.03	1
151	GO:0000975	regulatory region DNA binding	77	0	0.58	1
152	GO:0000976	transcription regulatory region sequence...	45	0	0.34	1
153	GO:0000977	RNA polymerase II regulatory region sequ...	3	0	0.02	1
154	GO:0000978	RNA polymerase II core promoter proximal...	3	0	0.02	1
155	GO:0000981	sequence-specific DNA binding RNA polyme...	90	0	0.67	1
156	GO:0000982	RNA polymerase II core promoter proximal...	5	0	0.04	1
157	GO:0000987	core promoter proximal region sequence-s...	3	0	0.02	1
158	GO:0000988	protein binding transcription factor act...	64	0	0.48	1
159	GO:0000989	transcription factor binding transcripti...	60	0	0.45	1
160	GO:0001012	RNA polymerase II regulatory region DNA ...	3	0	0.02	1
161	GO:0001047	core promoter binding	3	0	0.02	1
162	GO:0001067	regulatory region nucleic acid binding	77	0	0.58	1
163	GO:0001076	RNA polymerase II transcription factor b...	8	0	0.06	1
164	GO:0001104	RNA polymerase II transcription cofactor...	8	0	0.06	1
165	GO:0001159	core promoter proximal region DNA bindin...	3	0	0.02	1
166	GO:0001591	dopamine neurotransmitter receptor activ...	3	0	0.02	1
167	GO:0001595	angiotensin receptor activity	7	0	0.05	1
168	GO:0001608	G-protein coupled nucleotide receptor ac...	18	0	0.13	1
169	GO:0001609	G-protein coupled adenosine receptor act...	3	0	0.02	1
170	GO:0001614	purinergic nucleotide receptor activity	27	0	0.2	1
171	GO:0001637	G-protein coupled chemoattractant recept...	10	0	0.07	1
172	GO:0001653	peptide receptor activity	78	0	0.58	1
173	GO:0001664	G-protein coupled receptor binding	67	0	0.5	1
174	GO:0001784	phosphotyrosine binding	3	0	0.02	1
175	GO:0001871	pattern binding	10	0	0.07	1
176	GO:0001948	glycoprotein binding	9	0	0.07	1
177	GO:0001968	fibronectin binding	4	0	0.03	1
178	GO:0002039	p53 binding	4	0	0.03	1
179	GO:0002161	aminoacyl-tRNA editing activity	6	0	0.04	1
180	GO:0003678	DNA helicase activity	21	0	0.16	1
181	GO:0003682	chromatin binding	83	0	0.62	1
182	GO:0003690	double-stranded DNA binding	57	0	0.43	1
183	GO:0003697	single-stranded DNA binding	16	0	0.12	1
184	GO:0003705	RNA polymerase II distal enhancer sequen...	38	0	0.28	1
185	GO:0003707	steroid hormone receptor activity	74	0	0.55	1
186	GO:0003708	retinoic acid receptor activity	8	0	0.06	1
187	GO:0003712	transcription cofactor activity	55	0	0.41	1
188	GO:0003713	transcription coactivator activity	33	0	0.25	1
189	GO:0003714	transcription corepressor activity	8	0	0.06	1
190	GO:0003725	double-stranded RNA binding	23	0	0.17	1
191	GO:0003729	mRNA binding	10	0	0.07	1
192	GO:0003730	mRNA 3'-UTR binding	3	0	0.02	1
193	GO:0003743	translation initiation factor activity	51	0	0.38	1
194	GO:0003746	translation elongation factor activity	25	0	0.19	1
195	GO:0003747	translation release factor activity	4	0	0.03	1
196	GO:0003755	peptidyl-prolyl cis-trans isomerase acti...	34	0	0.25	1
197	GO:0003777	microtubule motor activity	58	0	0.43	1
198	GO:0003796	lysozyme activity	4	0	0.03	1
199	GO:0003810	protein-glutamine gamma-glutamyltransfer...	6	0	0.04	1
200	GO:0003828	alpha-N-acetylneuraminate alpha-2,8-sial...	5	0	0.04	1
201	GO:0003836	beta-galactoside (CMP) alpha-2,3-sialylt...	3	0	0.02	1
202	GO:0003839	gamma-glutamylcyclotransferase activity	3	0	0.02	1
203	GO:0003840	gamma-glutamyltransferase activity	3	0	0.02	1
204	GO:0003854	3-beta-hydroxy-delta5-steroid dehydrogen...	4	0	0.03	1
205	GO:0003857	3-hydroxyacyl-CoA dehydrogenase activity	7	0	0.05	1
206	GO:0003865	3-oxo-5-alpha-steroid 4-dehydrogenase ac...	3	0	0.02	1
207	GO:0003872	6-phosphofructokinase activity	4	0	0.03	1
208	GO:0003873	6-phosphofructo-2-kinase activity	5	0	0.04	1
209	GO:0003875	ADP-ribosylarginine hydrolase activity	3	0	0.02	1
210	GO:0003876	AMP deaminase activity	4	0	0.03	1
211	GO:0003878	ATP citrate synthase activity	4	0	0.03	1
212	GO:0003887	DNA-directed DNA polymerase activity	19	0	0.14	1
213	GO:0003899	DNA-directed RNA polymerase activity	28	0	0.21	1
214	GO:0003906	DNA-(apurinic or apyrimidinic site) lyas...	3	0	0.02	1
215	GO:0003909	DNA ligase activity	3	0	0.02	1
216	GO:0003910	DNA ligase (ATP) activity	3	0	0.02	1
217	GO:0003913	DNA photolyase activity	4	0	0.03	1
218	GO:0003916	DNA topoisomerase activity	7	0	0.05	1
219	GO:0003917	DNA topoisomerase type I activity	4	0	0.03	1
220	GO:0003918	DNA topoisomerase type II (ATP-hydrolyzi...	5	0	0.04	1
221	GO:0003924	GTPase activity	164	0	1.23	1
222	GO:0003938	IMP dehydrogenase activity	3	0	0.02	1
223	GO:0003950	NAD+ ADP-ribosyltransferase activity	19	0	0.14	1
224	GO:0003951	NAD+ kinase activity	3	0	0.02	1
225	GO:0003954	NADH dehydrogenase activity	11	0	0.08	1
226	GO:0003958	NADPH-hemoprotein reductase activity	4	0	0.03	1
227	GO:0003980	UDP-glucose:glycoprotein glucosyltransfe...	4	0	0.03	1
228	GO:0003989	acetyl-CoA carboxylase activity	3	0	0.02	1
229	GO:0003993	acid phosphatase activity	5	0	0.04	1
230	GO:0003995	acyl-CoA dehydrogenase activity	15	0	0.11	1
231	GO:0003997	acyl-CoA oxidase activity	3	0	0.02	1
232	GO:0004000	adenosine deaminase activity	7	0	0.05	1
233	GO:0004003	ATP-dependent DNA helicase activity	12	0	0.09	1
234	GO:0004012	phospholipid-translocating ATPase activi...	9	0	0.07	1
235	GO:0004013	adenosylhomocysteinase activity	4	0	0.03	1
236	GO:0004016	adenylate cyclase activity	14	0	0.1	1
237	GO:0004017	adenylate kinase activity	5	0	0.04	1
238	GO:0004020	adenylylsulfate kinase activity	3	0	0.02	1
239	GO:0004030	aldehyde dehydrogenase [NAD(P)+] activit...	3	0	0.02	1
240	GO:0004045	aminoacyl-tRNA hydrolase activity	4	0	0.03	1
241	GO:0004047	aminomethyltransferase activity	6	0	0.04	1
242	GO:0004069	L-aspartate:2-oxoglutarate aminotransfer...	3	0	0.02	1
243	GO:0004075	biotin carboxylase activity	11	0	0.08	1
244	GO:0004089	carbonate dehydratase activity	12	0	0.09	1
245	GO:0004091	carboxylesterase activity	13	0	0.1	1
246	GO:0004104	cholinesterase activity	3	0	0.02	1
247	GO:0004112	cyclic-nucleotide phosphodiesterase acti...	22	0	0.16	1
248	GO:0004114	3',5'-cyclic-nucleotide phosphodiesteras...	20	0	0.15	1
249	GO:0004129	cytochrome-c oxidase activity	13	0	0.1	1
250	GO:0004133	glycogen debranching enzyme activity	3	0	0.02	1
251	GO:0004134	4-alpha-glucanotransferase activity	3	0	0.02	1
252	GO:0004135	amylo-alpha-1,6-glucosidase activity	3	0	0.02	1
253	GO:0004143	diacylglycerol kinase activity	14	0	0.1	1
254	GO:0004169	dolichyl-phosphate-mannose-protein manno...	3	0	0.02	1
255	GO:0004176	ATP-dependent peptidase activity	5	0	0.04	1
256	GO:0004177	aminopeptidase activity	17	0	0.13	1
257	GO:0004185	serine-type carboxypeptidase activity	5	0	0.04	1
258	GO:0004190	aspartic-type endopeptidase activity	16	0	0.12	1
259	GO:0004221	ubiquitin thiolesterase activity	49	0	0.37	1
260	GO:0004252	serine-type endopeptidase activity	85	0	0.64	1
261	GO:0004298	threonine-type endopeptidase activity	24	0	0.18	1
262	GO:0004300	enoyl-CoA hydratase activity	3	0	0.02	1
263	GO:0004303	estradiol 17-beta-dehydrogenase activity	4	0	0.03	1
264	GO:0004308	exo-alpha-sialidase activity	6	0	0.04	1
265	GO:0004312	fatty acid synthase activity	3	0	0.02	1
266	GO:0004329	formate-tetrahydrofolate ligase activity	4	0	0.03	1
267	GO:0004331	fructose-2,6-bisphosphate 2-phosphatase ...	6	0	0.04	1
268	GO:0004332	fructose-bisphosphate aldolase activity	3	0	0.02	1
269	GO:0004340	glucokinase activity	4	0	0.03	1
270	GO:0004347	glucose-6-phosphate isomerase activity	3	0	0.02	1
271	GO:0004351	glutamate decarboxylase activity	3	0	0.02	1
272	GO:0004356	glutamate-ammonia ligase activity	3	0	0.02	1
273	GO:0004359	glutaminase activity	5	0	0.04	1
274	GO:0004360	glutamine-fructose-6-phosphate transamin...	3	0	0.02	1
275	GO:0004364	glutathione transferase activity	7	0	0.05	1
276	GO:0004366	glycerol-3-phosphate O-acyltransferase a...	5	0	0.04	1
277	GO:0004367	glycerol-3-phosphate dehydrogenase [NAD+...	4	0	0.03	1
278	GO:0004379	glycylpeptide N-tetradecanoyltransferase...	3	0	0.02	1
279	GO:0004383	guanylate cyclase activity	10	0	0.07	1
280	GO:0004386	helicase activity	114	0	0.85	1
281	GO:0004392	heme oxygenase (decyclizing) activity	4	0	0.03	1
282	GO:0004396	hexokinase activity	4	0	0.03	1
283	GO:0004402	histone acetyltransferase activity	15	0	0.11	1
284	GO:0004407	histone deacetylase activity	9	0	0.07	1
285	GO:0004415	hyalurononglucosaminidase activity	5	0	0.04	1
286	GO:0004416	hydroxyacylglutathione hydrolase activit...	3	0	0.02	1
287	GO:0004427	inorganic diphosphatase activity	3	0	0.02	1
288	GO:0004435	phosphatidylinositol phospholipase C act...	17	0	0.13	1
289	GO:0004448	isocitrate dehydrogenase activity	5	0	0.04	1
290	GO:0004449	isocitrate dehydrogenase (NAD+) activity	4	0	0.03	1
291	GO:0004457	lactate dehydrogenase activity	3	0	0.02	1
292	GO:0004459	L-lactate dehydrogenase activity	3	0	0.02	1
293	GO:0004470	malic enzyme activity	3	0	0.02	1
294	GO:0004477	methenyltetrahydrofolate cyclohydrolase ...	4	0	0.03	1
295	GO:0004478	methionine adenosyltransferase activity	4	0	0.03	1
296	GO:0004488	methylenetetrahydrofolate dehydrogenase ...	5	0	0.04	1
297	GO:0004497	monooxygenase activity	86	0	0.64	1
298	GO:0004499	N,N-dimethylaniline monooxygenase activi...	3	0	0.02	1
299	GO:0004500	dopamine beta-monooxygenase activity	3	0	0.02	1
300	GO:0004510	tryptophan 5-monooxygenase activity	3	0	0.02	1
301	GO:0004518	nuclease activity	74	0	0.55	1
302	GO:0004519	endonuclease activity	43	0	0.32	1
303	GO:0004520	endodeoxyribonuclease activity	5	0	0.04	1
304	GO:0004521	endoribonuclease activity	18	0	0.13	1
305	GO:0004525	ribonuclease III activity	4	0	0.03	1
306	GO:0004527	exonuclease activity	25	0	0.19	1
307	GO:0004536	deoxyribonuclease activity	9	0	0.07	1
308	GO:0004540	ribonuclease activity	25	0	0.19	1
309	GO:0004549	tRNA-specific ribonuclease activity	4	0	0.03	1
310	GO:0004550	nucleoside diphosphate kinase activity	7	0	0.05	1
311	GO:0004553	hydrolase activity, hydrolyzing O-glycos...	68	0	0.51	1
312	GO:0004558	alpha-glucosidase activity	3	0	0.02	1
313	GO:0004559	alpha-mannosidase activity	11	0	0.08	1
314	GO:0004560	alpha-L-fucosidase activity	4	0	0.03	1
315	GO:0004565	beta-galactosidase activity	4	0	0.03	1
316	GO:0004568	chitinase activity	5	0	0.04	1
317	GO:0004571	mannosyl-oligosaccharide 1,2-alpha-manno...	10	0	0.07	1
318	GO:0004576	oligosaccharyl transferase activity	10	0	0.07	1
319	GO:0004579	dolichyl-diphosphooligosaccharide-protei...	4	0	0.03	1
320	GO:0004591	oxoglutarate dehydrogenase (succinyl-tra...	3	0	0.02	1
321	GO:0004594	pantothenate kinase activity	6	0	0.04	1
322	GO:0004601	peroxidase activity	11	0	0.08	1
323	GO:0004602	glutathione peroxidase activity	4	0	0.03	1
324	GO:0004614	phosphoglucomutase activity	5	0	0.04	1
325	GO:0004619	phosphoglycerate mutase activity	5	0	0.04	1
326	GO:0004620	phospholipase activity	34	0	0.25	1
327	GO:0004622	lysophospholipase activity	5	0	0.04	1
328	GO:0004623	phospholipase A2 activity	5	0	0.04	1
329	GO:0004629	phospholipase C activity	17	0	0.13	1
330	GO:0004634	phosphopyruvate hydratase activity	5	0	0.04	1
331	GO:0004659	prenyltransferase activity	8	0	0.06	1
332	GO:0004673	protein histidine kinase activity	4	0	0.03	1
333	GO:0004675	transmembrane receptor protein serine/th...	18	0	0.13	1
334	GO:0004683	calmodulin-dependent protein kinase acti...	9	0	0.07	1
335	GO:0004689	phosphorylase kinase activity	3	0	0.02	1
336	GO:0004693	cyclin-dependent protein kinase activity	3	0	0.02	1
337	GO:0004697	protein kinase C activity	16	0	0.12	1
338	GO:0004702	receptor signaling protein serine/threon...	35	0	0.26	1
339	GO:0004703	G-protein coupled receptor kinase activi...	8	0	0.06	1
340	GO:0004707	MAP kinase activity	20	0	0.15	1
341	GO:0004709	MAP kinase kinase kinase activity	7	0	0.05	1
342	GO:0004713	protein tyrosine kinase activity	125	0	0.94	1
343	GO:0004714	transmembrane receptor protein tyrosine ...	61	0	0.46	1
344	GO:0004715	non-membrane spanning protein tyrosine k...	19	0	0.14	1
345	GO:0004716	receptor signaling protein tyrosine kina...	3	0	0.02	1
346	GO:0004719	protein-L-isoaspartate (D-aspartate) O-m...	4	0	0.03	1
347	GO:0004722	protein serine/threonine phosphatase act...	19	0	0.14	1
348	GO:0004731	purine-nucleoside phosphorylase activity	6	0	0.04	1
349	GO:0004735	pyrroline-5-carboxylate reductase activi...	3	0	0.02	1
350	GO:0004736	pyruvate carboxylase activity	6	0	0.04	1
351	GO:0004749	ribose phosphate diphosphokinase activit...	3	0	0.02	1
352	GO:0004767	sphingomyelin phosphodiesterase activity	3	0	0.02	1
353	GO:0004768	stearoyl-CoA 9-desaturase activity	3	0	0.02	1
354	GO:0004774	succinate-CoA ligase activity	4	0	0.03	1
355	GO:0004775	succinate-CoA ligase (ADP-forming) activ...	4	0	0.03	1
356	GO:0004779	sulfate adenylyltransferase activity	3	0	0.02	1
357	GO:0004781	sulfate adenylyltransferase (ATP) activi...	3	0	0.02	1
358	GO:0004784	superoxide dismutase activity	3	0	0.02	1
359	GO:0004792	thiosulfate sulfurtransferase activity	4	0	0.03	1
360	GO:0004812	aminoacyl-tRNA ligase activity	36	0	0.27	1
361	GO:0004816	asparagine-tRNA ligase activity	4	0	0.03	1
362	GO:0004826	phenylalanine-tRNA ligase activity	4	0	0.03	1
363	GO:0004829	threonine-tRNA ligase activity	3	0	0.02	1
364	GO:0004835	tubulin-tyrosine ligase activity	8	0	0.06	1
365	GO:0004843	ubiquitin-specific protease activity	9	0	0.07	1
366	GO:0004849	uridine kinase activity	5	0	0.04	1
367	GO:0004857	enzyme inhibitor activity	100	0	0.75	1
368	GO:0004859	phospholipase inhibitor activity	3	0	0.02	1
369	GO:0004860	protein kinase inhibitor activity	7	0	0.05	1
370	GO:0004861	cyclin-dependent protein kinase inhibito...	4	0	0.03	1
371	GO:0004862	cAMP-dependent protein kinase inhibitor ...	3	0	0.02	1
372	GO:0004864	protein phosphatase inhibitor activity	5	0	0.04	1
373	GO:0004866	endopeptidase inhibitor activity	73	0	0.55	1
374	GO:0004867	serine-type endopeptidase inhibitor acti...	43	0	0.32	1
375	GO:0004869	cysteine-type endopeptidase inhibitor ac...	17	0	0.13	1
376	GO:0004871	signal transducer activity	739	0	5.53	1
377	GO:0004872	receptor activity	677	0	5.07	1
378	GO:0004879	ligand-activated sequence-specific DNA b...	46	0	0.34	1
379	GO:0004887	thyroid hormone receptor activity	6	0	0.04	1
380	GO:0004888	transmembrane signaling receptor activit...	494	0	3.7	1
381	GO:0004889	acetylcholine-activated cation-selective...	20	0	0.15	1
382	GO:0004890	GABA-A receptor activity	15	0	0.11	1
383	GO:0004896	cytokine receptor activity	34	0	0.25	1
384	GO:0004904	interferon receptor activity	3	0	0.02	1
385	GO:0004908	interleukin-1 receptor activity	5	0	0.04	1
386	GO:0004930	G-protein coupled receptor activity	300	0	2.25	1
387	GO:0004931	extracellular ATP-gated cation channel a...	9	0	0.07	1
388	GO:0004935	adrenergic receptor activity	8	0	0.06	1
389	GO:0004936	alpha-adrenergic receptor activity	4	0	0.03	1
390	GO:0004938	alpha2-adrenergic receptor activity	3	0	0.02	1
391	GO:0004945	angiotensin type II receptor activity	7	0	0.05	1
392	GO:0004950	chemokine receptor activity	10	0	0.07	1
393	GO:0004952	dopamine neurotransmitter receptor activ...	9	0	0.07	1
394	GO:0004953	icosanoid receptor activity	7	0	0.05	1
395	GO:0004954	prostanoid receptor activity	7	0	0.05	1
396	GO:0004955	prostaglandin receptor activity	7	0	0.05	1
397	GO:0004957	prostaglandin E receptor activity	7	0	0.05	1
398	GO:0004960	thromboxane receptor activity	3	0	0.02	1
399	GO:0004962	endothelin receptor activity	4	0	0.03	1
400	GO:0004965	G-protein coupled GABA receptor activity	5	0	0.04	1
401	GO:0004968	gonadotropin-releasing hormone receptor ...	3	0	0.02	1
402	GO:0004970	ionotropic glutamate receptor activity	32	0	0.24	1
403	GO:0004977	melanocortin receptor activity	9	0	0.07	1
404	GO:0004983	neuropeptide Y receptor activity	8	0	0.06	1
405	GO:0004985	opioid receptor activity	6	0	0.04	1
406	GO:0004993	serotonin receptor activity	8	0	0.06	1
407	GO:0004994	somatostatin receptor activity	3	0	0.02	1
408	GO:0004995	tachykinin receptor activity	5	0	0.04	1
409	GO:0004999	vasoactive intestinal polypeptide recept...	4	0	0.03	1
410	GO:0005000	vasopressin receptor activity	6	0	0.04	1
411	GO:0005003	ephrin receptor activity	17	0	0.13	1
412	GO:0005021	vascular endothelial growth factor-activ...	8	0	0.06	1
413	GO:0005024	transforming growth factor beta-activate...	17	0	0.13	1
414	GO:0005026	transforming growth factor beta receptor...	3	0	0.02	1
415	GO:0005030	neurotrophin receptor activity	3	0	0.02	1
416	GO:0005044	scavenger receptor activity	28	0	0.21	1
417	GO:0005048	signal sequence binding	4	0	0.03	1
418	GO:0005057	receptor signaling protein activity	46	0	0.34	1
419	GO:0005080	protein kinase C binding	3	0	0.02	1
420	GO:0005083	small GTPase regulator activity	208	0	1.56	1
421	GO:0005085	guanyl-nucleotide exchange factor activi...	163	0	1.22	1
422	GO:0005086	ARF guanyl-nucleotide exchange factor ac...	19	0	0.14	1
423	GO:0005088	Ras guanyl-nucleotide exchange factor ac...	91	0	0.68	1
424	GO:0005089	Rho guanyl-nucleotide exchange factor ac...	88	0	0.66	1
425	GO:0005092	GDP-dissociation inhibitor activity	9	0	0.07	1
426	GO:0005093	Rab GDP-dissociation inhibitor activity	3	0	0.02	1
427	GO:0005096	GTPase activator activity	126	0	0.94	1
428	GO:0005097	Rab GTPase activator activity	36	0	0.27	1
429	GO:0005099	Ras GTPase activator activity	44	0	0.33	1
430	GO:0005109	frizzled binding	12	0	0.09	1
431	GO:0005110	frizzled-2 binding	6	0	0.04	1
432	GO:0005125	cytokine activity	44	0	0.33	1
433	GO:0005126	cytokine receptor binding	51	0	0.38	1
434	GO:0005158	insulin receptor binding	15	0	0.11	1
435	GO:0005159	insulin-like growth factor receptor bind...	3	0	0.02	1
436	GO:0005160	transforming growth factor beta receptor...	5	0	0.04	1
437	GO:0005164	tumor necrosis factor receptor binding	18	0	0.13	1
438	GO:0005179	hormone activity	72	0	0.54	1
439	GO:0005184	neuropeptide hormone activity	7	0	0.05	1
440	GO:0005185	neurohypophyseal hormone activity	3	0	0.02	1
441	GO:0005200	structural constituent of cytoskeleton	31	0	0.23	1
442	GO:0005201	extracellular matrix structural constitu...	35	0	0.26	1
443	GO:0005212	structural constituent of eye lens	6	0	0.04	1
444	GO:0005227	calcium activated cation channel activit...	16	0	0.12	1
445	GO:0005230	extracellular ligand-gated ion channel a...	89	0	0.67	1
446	GO:0005231	excitatory extracellular ligand-gated io...	68	0	0.51	1
447	GO:0005234	extracellular-glutamate-gated ion channe...	32	0	0.24	1
448	GO:0005237	inhibitory extracellular ligand-gated io...	7	0	0.05	1
449	GO:0005243	gap junction channel activity	14	0	0.1	1
450	GO:0005247	voltage-gated chloride channel activity	17	0	0.13	1
451	GO:0005248	voltage-gated sodium channel activity	7	0	0.05	1
452	GO:0005250	A-type (transient outward) potassium cha...	6	0	0.04	1
453	GO:0005251	delayed rectifier potassium channel acti...	26	0	0.19	1
454	GO:0005253	anion channel activity	42	0	0.31	1
455	GO:0005254	chloride channel activity	34	0	0.25	1
456	GO:0005272	sodium channel activity	16	0	0.12	1
457	GO:0005275	amine transmembrane transporter activity	4	0	0.03	1
458	GO:0005283	sodium:amino acid symporter activity	3	0	0.02	1
459	GO:0005310	dicarboxylic acid transmembrane transpor...	16	0	0.12	1
460	GO:0005319	lipid transporter activity	32	0	0.24	1
461	GO:0005326	neurotransmitter transporter activity	25	0	0.19	1
462	GO:0005328	neurotransmitter:sodium symporter activi...	25	0	0.19	1
463	GO:0005337	nucleoside transmembrane transporter act...	7	0	0.05	1
464	GO:0005338	nucleotide-sugar transmembrane transport...	4	0	0.03	1
465	GO:0005342	organic acid transmembrane transporter a...	48	0	0.36	1
466	GO:0005343	organic acid:sodium symporter activity	22	0	0.16	1
467	GO:0005344	oxygen transporter activity	12	0	0.09	1
468	GO:0005351	sugar:hydrogen symporter activity	7	0	0.05	1
469	GO:0005355	glucose transmembrane transporter activi...	6	0	0.04	1
470	GO:0005372	water transmembrane transporter activity	14	0	0.1	1
471	GO:0005385	zinc ion transmembrane transporter activ...	13	0	0.1	1
472	GO:0005402	cation:sugar symporter activity	7	0	0.05	1
473	GO:0005416	cation:amino acid symporter activity	3	0	0.02	1
474	GO:0005432	calcium:sodium antiporter activity	7	0	0.05	1
475	GO:0005451	monovalent cation:hydrogen antiporter ac...	8	0	0.06	1
476	GO:0005452	inorganic anion exchanger activity	16	0	0.12	1
477	GO:0005484	SNAP receptor activity	17	0	0.13	1
478	GO:0005496	steroid binding	28	0	0.21	1
479	GO:0005497	androgen binding	3	0	0.02	1
480	GO:0005501	retinoid binding	3	0	0.02	1
481	GO:0005506	iron ion binding	129	0	0.97	1
482	GO:0005507	copper ion binding	28	0	0.21	1
483	GO:0005516	calmodulin binding	29	0	0.22	1
484	GO:0005520	insulin-like growth factor binding	28	0	0.21	1
485	GO:0005527	macrolide binding	13	0	0.1	1
486	GO:0005528	FK506 binding	13	0	0.1	1
487	GO:0005539	glycosaminoglycan binding	27	0	0.2	1
488	GO:0005540	hyaluronic acid binding	19	0	0.14	1
489	GO:0005542	folic acid binding	5	0	0.04	1
490	GO:0005544	calcium-dependent phospholipid binding	15	0	0.11	1
491	GO:0005545	1-phosphatidylinositol binding	7	0	0.05	1
492	GO:0005546	phosphatidylinositol-4,5-bisphosphate bi...	5	0	0.04	1
493	GO:0005548	phospholipid transporter activity	12	0	0.09	1
494	GO:0008009	chemokine activity	15	0	0.11	1
495	GO:0008013	beta-catenin binding	16	0	0.12	1
496	GO:0008017	microtubule binding	29	0	0.22	1
497	GO:0008022	protein C-terminus binding	3	0	0.02	1
498	GO:0008026	ATP-dependent helicase activity	71	0	0.53	1
499	GO:0008028	monocarboxylic acid transmembrane transp...	15	0	0.11	1
500	GO:0008060	ARF GTPase activator activity	32	0	0.24	1
501	GO:0008061	chitin binding	5	0	0.04	1
502	GO:0008066	glutamate receptor activity	32	0	0.24	1
503	GO:0008079	translation termination factor activity	4	0	0.03	1
504	GO:0008080	N-acetyltransferase activity	30	0	0.22	1
505	GO:0008081	phosphoric diester hydrolase activity	62	0	0.46	1
506	GO:0008083	growth factor activity	93	0	0.7	1
507	GO:0008093	cytoskeletal adaptor activity	20	0	0.15	1
508	GO:0008094	DNA-dependent ATPase activity	27	0	0.2	1
509	GO:0008121	ubiquinol-cytochrome-c reductase activit...	3	0	0.02	1
510	GO:0008131	primary amine oxidase activity	3	0	0.02	1
511	GO:0008134	transcription factor binding	54	0	0.4	1
512	GO:0008135	translation factor activity, nucleic aci...	78	0	0.58	1
513	GO:0008137	NADH dehydrogenase (ubiquinone) activity	11	0	0.08	1
514	GO:0008144	drug binding	16	0	0.12	1
515	GO:0008146	sulfotransferase activity	48	0	0.36	1
516	GO:0008158	hedgehog receptor activity	4	0	0.03	1
517	GO:0008168	methyltransferase activity	129	0	0.97	1
518	GO:0008170	N-methyltransferase activity	41	0	0.31	1
519	GO:0008171	O-methyltransferase activity	12	0	0.09	1
520	GO:0008173	RNA methyltransferase activity	18	0	0.13	1
521	GO:0008174	mRNA methyltransferase activity	4	0	0.03	1
522	GO:0008175	tRNA methyltransferase activity	6	0	0.04	1
523	GO:0008188	neuropeptide receptor activity	31	0	0.23	1
524	GO:0008190	eukaryotic initiation factor 4E binding	3	0	0.02	1
525	GO:0008191	metalloendopeptidase inhibitor activity	5	0	0.04	1
526	GO:0008192	RNA guanylyltransferase activity	3	0	0.02	1
527	GO:0008194	UDP-glycosyltransferase activity	41	0	0.31	1
528	GO:0008199	ferric iron binding	8	0	0.06	1
529	GO:0008201	heparin binding	8	0	0.06	1
530	GO:0008227	G-protein coupled amine receptor activit...	24	0	0.18	1
531	GO:0008236	serine-type peptidase activity	107	0	0.8	1
532	GO:0008241	peptidyl-dipeptidase activity	3	0	0.02	1
533	GO:0008242	omega peptidase activity	10	0	0.07	1
534	GO:0008252	nucleotidase activity	3	0	0.02	1
535	GO:0008253	5'-nucleotidase activity	3	0	0.02	1
536	GO:0008271	secondary active sulfate transmembrane t...	15	0	0.11	1
537	GO:0008276	protein methyltransferase activity	39	0	0.29	1
538	GO:0008281	sulfonylurea receptor activity	4	0	0.03	1
539	GO:0008301	DNA binding, bending	38	0	0.28	1
540	GO:0008308	voltage-gated anion channel activity	25	0	0.19	1
541	GO:0008312	7S RNA binding	5	0	0.04	1
542	GO:0008318	protein prenyltransferase activity	4	0	0.03	1
543	GO:0008320	protein transmembrane transporter activi...	4	0	0.03	1
544	GO:0008373	sialyltransferase activity	23	0	0.17	1
545	GO:0008374	O-acyltransferase activity	16	0	0.12	1
546	GO:0008375	acetylglucosaminyltransferase activity	22	0	0.16	1
547	GO:0008378	galactosyltransferase activity	16	0	0.12	1
548	GO:0008408	3'-5' exonuclease activity	8	0	0.06	1
549	GO:0008409	5'-3' exonuclease activity	3	0	0.02	1
550	GO:0008417	fucosyltransferase activity	9	0	0.07	1
551	GO:0008434	vitamin D3 receptor activity	3	0	0.02	1
552	GO:0008440	inositol-1,4,5-trisphosphate 3-kinase ac...	7	0	0.05	1
553	GO:0008443	phosphofructokinase activity	9	0	0.07	1
554	GO:0008474	palmitoyl-(protein) hydrolase activity	3	0	0.02	1
555	GO:0008475	procollagen-lysine 5-dioxygenase activit...	3	0	0.02	1
556	GO:0008476	protein-tyrosine sulfotransferase activi...	3	0	0.02	1
557	GO:0008483	transaminase activity	21	0	0.16	1
558	GO:0008484	sulfuric ester hydrolase activity	13	0	0.1	1
559	GO:0008508	bile acid:sodium symporter activity	5	0	0.04	1
560	GO:0008509	anion transmembrane transporter activity	145	0	1.09	1
561	GO:0008510	sodium:bicarbonate symporter activity	4	0	0.03	1
562	GO:0008514	organic anion transmembrane transporter ...	50	0	0.37	1
563	GO:0008518	reduced folate carrier activity	3	0	0.02	1
564	GO:0008519	ammonium transmembrane transporter activ...	5	0	0.04	1
565	GO:0008525	phosphatidylcholine transporter activity	3	0	0.02	1
566	GO:0008526	phosphatidylinositol transporter activit...	3	0	0.02	1
567	GO:0008528	G-protein coupled peptide receptor activ...	77	0	0.58	1
568	GO:0008565	protein transporter activity	50	0	0.37	1
569	GO:0008568	microtubule-severing ATPase activity	3	0	0.02	1
570	GO:0008601	protein phosphatase type 2A regulator ac...	13	0	0.1	1
571	GO:0008603	cAMP-dependent protein kinase regulator ...	13	0	0.1	1
572	GO:0008641	small protein activating enzyme activity	6	0	0.04	1
573	GO:0008649	rRNA methyltransferase activity	4	0	0.03	1
574	GO:0008746	NAD(P)+ transhydrogenase activity	3	0	0.02	1
575	GO:0008750	NAD(P)+ transhydrogenase (AB-specific) a...	3	0	0.02	1
576	GO:0008757	S-adenosylmethionine-dependent methyltra...	63	0	0.47	1
577	GO:0008762	UDP-N-acetylmuramate dehydrogenase activ...	5	0	0.04	1
578	GO:0008865	fructokinase activity	3	0	0.02	1
579	GO:0008889	glycerophosphodiester phosphodiesterase ...	7	0	0.05	1
580	GO:0008967	phosphoglycolate phosphatase activity	4	0	0.03	1
581	GO:0009055	electron carrier activity	95	0	0.71	1
582	GO:0009881	photoreceptor activity	15	0	0.11	1
583	GO:0009975	cyclase activity	25	0	0.19	1
584	GO:0009982	pseudouridine synthase activity	9	0	0.07	1
585	GO:0010181	FMN binding	10	0	0.07	1
586	GO:0010340	carboxyl-O-methyltransferase activity	5	0	0.04	1
587	GO:0010485	H4 histone acetyltransferase activity	3	0	0.02	1
588	GO:0010576	metalloenzyme regulator activity	5	0	0.04	1
589	GO:0010851	cyclase regulator activity	3	0	0.02	1
590	GO:0010853	cyclase activator activity	3	0	0.02	1
591	GO:0015002	heme-copper terminal oxidase activity	13	0	0.1	1
592	GO:0015018	galactosylgalactosylxylosylprotein 3-bet...	3	0	0.02	1
593	GO:0015020	glucuronosyltransferase activity	5	0	0.04	1
594	GO:0015035	protein disulfide oxidoreductase activit...	25	0	0.19	1
595	GO:0015036	disulfide oxidoreductase activity	26	0	0.19	1
596	GO:0015057	thrombin receptor activity	4	0	0.03	1
597	GO:0015078	hydrogen ion transmembrane transporter a...	67	0	0.5	1
598	GO:0015081	sodium ion transmembrane transporter act...	84	0	0.63	1
599	GO:0015095	magnesium ion transmembrane transporter ...	6	0	0.04	1
600	GO:0015101	organic cation transmembrane transporter...	8	0	0.06	1
601	GO:0015103	inorganic anion transmembrane transporte...	71	0	0.53	1
602	GO:0015105	arsenite transmembrane transporter activ...	5	0	0.04	1
603	GO:0015106	bicarbonate transmembrane transporter ac...	5	0	0.04	1
604	GO:0015108	chloride transmembrane transporter activ...	42	0	0.31	1
605	GO:0015114	phosphate ion transmembrane transporter ...	5	0	0.04	1
606	GO:0015116	sulfate transmembrane transporter activi...	15	0	0.11	1
607	GO:0015125	bile acid transmembrane transporter acti...	5	0	0.04	1
608	GO:0015144	carbohydrate transmembrane transporter a...	20	0	0.15	1
609	GO:0015145	monosaccharide transmembrane transporter...	7	0	0.05	1
610	GO:0015149	hexose transmembrane transporter activit...	7	0	0.05	1
611	GO:0015166	polyol transmembrane transporter activit...	5	0	0.04	1
612	GO:0015168	glycerol transmembrane transporter activ...	5	0	0.04	1
613	GO:0015171	amino acid transmembrane transporter act...	20	0	0.15	1
614	GO:0015197	peptide transporter activity	4	0	0.03	1
615	GO:0015198	oligopeptide transporter activity	3	0	0.02	1
616	GO:0015204	urea transmembrane transporter activity	9	0	0.07	1
617	GO:0015211	purine nucleoside transmembrane transpor...	3	0	0.02	1
618	GO:0015215	nucleotide transmembrane transporter act...	6	0	0.04	1
619	GO:0015238	drug transmembrane transporter activity	7	0	0.05	1
620	GO:0015248	sterol transporter activity	4	0	0.03	1
621	GO:0015269	calcium-activated potassium channel acti...	16	0	0.12	1
622	GO:0015271	outward rectifier potassium channel acti...	7	0	0.05	1
623	GO:0015280	ligand-gated sodium channel activity	5	0	0.04	1
624	GO:0015291	secondary active transmembrane transport...	128	0	0.96	1
625	GO:0015293	symporter activity	70	0	0.52	1
626	GO:0015294	solute:cation symporter activity	65	0	0.49	1
627	GO:0015295	solute:hydrogen symporter activity	7	0	0.05	1
628	GO:0015296	anion:cation symporter activity	27	0	0.2	1
629	GO:0015297	antiporter activity	39	0	0.29	1
630	GO:0015298	solute:cation antiporter activity	20	0	0.15	1
631	GO:0015299	solute:hydrogen antiporter activity	11	0	0.08	1
632	GO:0015301	anion:anion antiporter activity	17	0	0.13	1
633	GO:0015355	secondary active monocarboxylate transme...	7	0	0.05	1
634	GO:0015368	calcium:cation antiporter activity	9	0	0.07	1
635	GO:0015370	solute:sodium symporter activity	45	0	0.34	1
636	GO:0015377	cation:chloride symporter activity	8	0	0.06	1
637	GO:0015379	potassium:chloride symporter activity	3	0	0.02	1
638	GO:0015385	sodium:hydrogen antiporter activity	8	0	0.06	1
639	GO:0015450	P-P-bond-hydrolysis-driven protein trans...	4	0	0.03	1
640	GO:0015464	acetylcholine receptor activity	15	0	0.11	1
641	GO:0015467	G-protein activated inward rectifier pot...	4	0	0.03	1
642	GO:0015491	cation:cation antiporter activity	17	0	0.13	1
643	GO:0015631	tubulin binding	33	0	0.25	1
644	GO:0015651	quaternary ammonium group transmembrane ...	3	0	0.02	1
645	GO:0015665	alcohol transmembrane transporter activi...	8	0	0.06	1
646	GO:0015923	mannosidase activity	11	0	0.08	1
647	GO:0015924	mannosyl-oligosaccharide mannosidase act...	10	0	0.07	1
648	GO:0015925	galactosidase activity	5	0	0.04	1
649	GO:0015926	glucosidase activity	4	0	0.03	1
650	GO:0015928	fucosidase activity	4	0	0.03	1
651	GO:0015929	hexosaminidase activity	8	0	0.06	1
652	GO:0015932	nucleobase-containing compound transmemb...	12	0	0.09	1
653	GO:0016149	translation release factor activity, cod...	4	0	0.03	1
654	GO:0016165	lipoxygenase activity	4	0	0.03	1
655	GO:0016175	superoxide-generating NADPH oxidase acti...	5	0	0.04	1
656	GO:0016206	catechol O-methyltransferase activity	3	0	0.02	1
657	GO:0016209	antioxidant activity	21	0	0.16	1
658	GO:0016211	ammonia ligase activity	3	0	0.02	1
659	GO:0016215	acyl-CoA desaturase activity	3	0	0.02	1
660	GO:0016229	steroid dehydrogenase activity	16	0	0.12	1
661	GO:0016273	arginine N-methyltransferase activity	4	0	0.03	1
662	GO:0016274	protein-arginine N-methyltransferase act...	4	0	0.03	1
663	GO:0016278	lysine N-methyltransferase activity	27	0	0.2	1
664	GO:0016279	protein-lysine N-methyltransferase activ...	27	0	0.2	1
665	GO:0016298	lipase activity	42	0	0.31	1
666	GO:0016307	phosphatidylinositol phosphate kinase ac...	7	0	0.05	1
667	GO:0016314	phosphatidylinositol-3,4,5-trisphosphate...	3	0	0.02	1
668	GO:0016405	CoA-ligase activity	5	0	0.04	1
669	GO:0016407	acetyltransferase activity	39	0	0.29	1
670	GO:0016408	C-acyltransferase activity	4	0	0.03	1
671	GO:0016409	palmitoyltransferase activity	4	0	0.03	1
672	GO:0016410	N-acyltransferase activity	35	0	0.26	1
673	GO:0016417	S-acyltransferase activity	4	0	0.03	1
674	GO:0016418	S-acetyltransferase activity	3	0	0.02	1
675	GO:0016421	CoA carboxylase activity	3	0	0.02	1
676	GO:0016423	tRNA (guanine) methyltransferase activit...	4	0	0.03	1
677	GO:0016433	rRNA (adenine) methyltransferase activit...	4	0	0.03	1
678	GO:0016494	C-X-C chemokine receptor activity	5	0	0.04	1
679	GO:0016500	protein-hormone receptor activity	8	0	0.06	1
680	GO:0016502	nucleotide receptor activity	27	0	0.2	1
681	GO:0016520	growth hormone-releasing hormone recepto...	3	0	0.02	1
682	GO:0016534	cyclin-dependent protein kinase 5 activa...	5	0	0.04	1
683	GO:0016538	cyclin-dependent protein kinase regulato...	11	0	0.08	1
684	GO:0016594	glycine binding	3	0	0.02	1
685	GO:0016597	amino acid binding	17	0	0.13	1
686	GO:0016614	oxidoreductase activity, acting on CH-OH...	75	0	0.56	1
687	GO:0016615	malate dehydrogenase activity	6	0	0.04	1
688	GO:0016616	oxidoreductase activity, acting on the C...	71	0	0.53	1
689	GO:0016619	malate dehydrogenase (oxaloacetate-decar...	3	0	0.02	1
690	GO:0016620	oxidoreductase activity, acting on the a...	18	0	0.13	1
691	GO:0016624	oxidoreductase activity, acting on the a...	4	0	0.03	1
692	GO:0016627	oxidoreductase activity, acting on the C...	42	0	0.31	1
693	GO:0016628	oxidoreductase activity, acting on the C...	9	0	0.07	1
694	GO:0016634	oxidoreductase activity, acting on the C...	6	0	0.04	1
695	GO:0016635	oxidoreductase activity, acting on the C...	3	0	0.02	1
696	GO:0016638	oxidoreductase activity, acting on the C...	17	0	0.13	1
697	GO:0016641	oxidoreductase activity, acting on the C...	15	0	0.11	1
698	GO:0016645	oxidoreductase activity, acting on the C...	14	0	0.1	1
699	GO:0016646	oxidoreductase activity, acting on the C...	11	0	0.08	1
700	GO:0016651	oxidoreductase activity, acting on NAD(P...	32	0	0.24	1
701	GO:0016652	oxidoreductase activity, acting on NAD(P...	3	0	0.02	1
702	GO:0016653	oxidoreductase activity, acting on NAD(P...	5	0	0.04	1
703	GO:0016655	oxidoreductase activity, acting on NAD(P...	11	0	0.08	1
704	GO:0016667	oxidoreductase activity, acting on a sul...	37	0	0.28	1
705	GO:0016668	oxidoreductase activity, acting on a sul...	3	0	0.02	1
706	GO:0016670	oxidoreductase activity, acting on a sul...	3	0	0.02	1
707	GO:0016671	oxidoreductase activity, acting on a sul...	6	0	0.04	1
708	GO:0016675	oxidoreductase activity, acting on a hem...	13	0	0.1	1
709	GO:0016676	oxidoreductase activity, acting on a hem...	13	0	0.1	1
710	GO:0016679	oxidoreductase activity, acting on diphe...	3	0	0.02	1
711	GO:0016681	oxidoreductase activity, acting on diphe...	3	0	0.02	1
712	GO:0016684	oxidoreductase activity, acting on perox...	11	0	0.08	1
713	GO:0016701	oxidoreductase activity, acting on singl...	30	0	0.22	1
714	GO:0016702	oxidoreductase activity, acting on singl...	30	0	0.22	1
715	GO:0016705	oxidoreductase activity, acting on paire...	122	0	0.91	1
716	GO:0016706	oxidoreductase activity, acting on paire...	31	0	0.23	1
717	GO:0016709	oxidoreductase activity, acting on paire...	11	0	0.08	1
718	GO:0016712	oxidoreductase activity, acting on paire...	16	0	0.12	1
719	GO:0016714	oxidoreductase activity, acting on paire...	5	0	0.04	1
720	GO:0016715	oxidoreductase activity, acting on paire...	5	0	0.04	1
721	GO:0016717	oxidoreductase activity, acting on paire...	3	0	0.02	1
722	GO:0016721	oxidoreductase activity, acting on super...	3	0	0.02	1
723	GO:0016725	oxidoreductase activity, acting on CH or...	3	0	0.02	1
724	GO:0016741	transferase activity, transferring one-c...	133	0	1	1
725	GO:0016742	hydroxymethyl-, formyl- and related tran...	5	0	0.04	1
726	GO:0016746	transferase activity, transferring acyl ...	123	0	0.92	1
727	GO:0016747	transferase activity, transferring acyl ...	79	0	0.59	1
728	GO:0016748	succinyltransferase activity	3	0	0.02	1
729	GO:0016755	transferase activity, transferring amino...	13	0	0.1	1
730	GO:0016763	transferase activity, transferring pento...	41	0	0.31	1
731	GO:0016765	transferase activity, transferring alkyl...	26	0	0.19	1
732	GO:0016769	transferase activity, transferring nitro...	22	0	0.16	1
733	GO:0016776	phosphotransferase activity, phosphate g...	16	0	0.12	1
734	GO:0016778	diphosphotransferase activity	4	0	0.03	1
735	GO:0016779	nucleotidyltransferase activity	76	0	0.57	1
736	GO:0016780	phosphotransferase activity, for other s...	10	0	0.07	1
737	GO:0016782	transferase activity, transferring sulfu...	56	0	0.42	1
738	GO:0016783	sulfurtransferase activity	6	0	0.04	1
739	GO:0016790	thiolester hydrolase activity	67	0	0.5	1
740	GO:0016798	hydrolase activity, acting on glycosyl b...	83	0	0.62	1
741	GO:0016799	hydrolase activity, hydrolyzing N-glycos...	11	0	0.08	1
742	GO:0016801	hydrolase activity, acting on ether bond...	7	0	0.05	1
743	GO:0016802	trialkylsulfonium hydrolase activity	4	0	0.03	1
744	GO:0016803	ether hydrolase activity	3	0	0.02	1
745	GO:0016805	dipeptidase activity	4	0	0.03	1
746	GO:0016811	hydrolase activity, acting on carbon-nit...	32	0	0.24	1
747	GO:0016812	hydrolase activity, acting on carbon-nit...	11	0	0.08	1
748	GO:0016813	hydrolase activity, acting on carbon-nit...	7	0	0.05	1
749	GO:0016829	lyase activity	120	0	0.9	1
750	GO:0016830	carbon-carbon lyase activity	33	0	0.25	1
751	GO:0016831	carboxy-lyase activity	21	0	0.16	1
752	GO:0016832	aldehyde-lyase activity	5	0	0.04	1
753	GO:0016833	oxo-acid-lyase activity	4	0	0.03	1
754	GO:0016835	carbon-oxygen lyase activity	40	0	0.3	1
755	GO:0016836	hydro-lyase activity	36	0	0.27	1
756	GO:0016840	carbon-nitrogen lyase activity	4	0	0.03	1
757	GO:0016846	carbon-sulfur lyase activity	3	0	0.02	1
758	GO:0016849	phosphorus-oxygen lyase activity	27	0	0.2	1
759	GO:0016853	isomerase activity	105	0	0.79	1
760	GO:0016854	racemase and epimerase activity	6	0	0.04	1
761	GO:0016857	racemase and epimerase activity, acting ...	6	0	0.04	1
762	GO:0016859	cis-trans isomerase activity	34	0	0.25	1
763	GO:0016860	intramolecular oxidoreductase activity	19	0	0.14	1
764	GO:0016861	intramolecular oxidoreductase activity, ...	11	0	0.08	1
765	GO:0016863	intramolecular oxidoreductase activity, ...	3	0	0.02	1
766	GO:0016866	intramolecular transferase activity	25	0	0.19	1
767	GO:0016868	intramolecular transferase activity, pho...	13	0	0.1	1
768	GO:0016875	ligase activity, forming carbon-oxygen b...	36	0	0.27	1
769	GO:0016876	ligase activity, forming aminoacyl-tRNA ...	36	0	0.27	1
770	GO:0016877	ligase activity, forming carbon-sulfur b...	7	0	0.05	1
771	GO:0016878	acid-thiol ligase activity	7	0	0.05	1
772	GO:0016880	acid-ammonia (or amide) ligase activity	3	0	0.02	1
773	GO:0016884	carbon-nitrogen ligase activity, with gl...	7	0	0.05	1
774	GO:0016885	ligase activity, forming carbon-carbon b...	9	0	0.07	1
775	GO:0016886	ligase activity, forming phosphoric este...	5	0	0.04	1
776	GO:0016888	endodeoxyribonuclease activity, producin...	3	0	0.02	1
777	GO:0016891	endoribonuclease activity, producing 5'-...	11	0	0.08	1
778	GO:0016892	endoribonuclease activity, producing 3'-...	4	0	0.03	1
779	GO:0016893	endonuclease activity, active with eithe...	14	0	0.1	1
780	GO:0016894	endonuclease activity, active with eithe...	5	0	0.04	1
781	GO:0016901	oxidoreductase activity, acting on the C...	4	0	0.03	1
782	GO:0016903	oxidoreductase activity, acting on the a...	24	0	0.18	1
783	GO:0016907	G-protein coupled acetylcholine receptor...	5	0	0.04	1
784	GO:0016917	GABA receptor activity	20	0	0.15	1
785	GO:0016933	extracellular-glycine-gated ion channel ...	7	0	0.05	1
786	GO:0016934	extracellular-glycine-gated chloride cha...	7	0	0.05	1
787	GO:0016936	galactoside binding	7	0	0.05	1
788	GO:0016997	alpha-sialidase activity	6	0	0.04	1
789	GO:0017016	Ras GTPase binding	38	0	0.28	1
790	GO:0017017	MAP kinase tyrosine/serine/threonine pho...	13	0	0.1	1
791	GO:0017022	myosin binding	3	0	0.02	1
792	GO:0017025	TBP-class protein binding	5	0	0.04	1
793	GO:0017048	Rho GTPase binding	21	0	0.16	1
794	GO:0017069	snRNA binding	4	0	0.03	1
795	GO:0017089	glycolipid transporter activity	4	0	0.03	1
796	GO:0017124	SH3 domain binding	25	0	0.19	1
797	GO:0017127	cholesterol transporter activity	4	0	0.03	1
798	GO:0017136	NAD-dependent histone deacetylase activi...	4	0	0.03	1
799	GO:0017137	Rab GTPase binding	17	0	0.13	1
800	GO:0017147	Wnt-protein binding	17	0	0.13	1
801	GO:0017150	tRNA dihydrouridine synthase activity	4	0	0.03	1
802	GO:0017153	sodium:dicarboxylate symporter activity	14	0	0.1	1
803	GO:0017154	semaphorin receptor activity	3	0	0.02	1
804	GO:0017171	serine hydrolase activity	107	0	0.8	1
805	GO:0017176	phosphatidylinositol N-acetylglucosaminy...	3	0	0.02	1
806	GO:0018024	histone-lysine N-methyltransferase activ...	24	0	0.18	1
807	GO:0019104	DNA N-glycosylase activity	4	0	0.03	1
808	GO:0019107	myristoyltransferase activity	3	0	0.02	1
809	GO:0019158	mannokinase activity	3	0	0.02	1
810	GO:0019199	transmembrane receptor protein kinase ac...	79	0	0.59	1
811	GO:0019200	carbohydrate kinase activity	17	0	0.13	1
812	GO:0019201	nucleotide kinase activity	8	0	0.06	1
813	GO:0019203	carbohydrate phosphatase activity	10	0	0.07	1
814	GO:0019205	nucleobase-containing compound kinase ac...	29	0	0.22	1
815	GO:0019206	nucleoside kinase activity	9	0	0.07	1
816	GO:0019207	kinase regulator activity	39	0	0.29	1
817	GO:0019208	phosphatase regulator activity	22	0	0.16	1
818	GO:0019209	kinase activator activity	6	0	0.04	1
819	GO:0019210	kinase inhibitor activity	7	0	0.05	1
820	GO:0019212	phosphatase inhibitor activity	5	0	0.04	1
821	GO:0019213	deacetylase activity	11	0	0.08	1
822	GO:0019238	cyclohydrolase activity	7	0	0.05	1
823	GO:0019239	deaminase activity	16	0	0.12	1
824	GO:0019534	toxin transporter activity	6	0	0.04	1
825	GO:0019783	small conjugating protein-specific prote...	10	0	0.07	1
826	GO:0019825	oxygen binding	12	0	0.09	1
827	GO:0019838	growth factor binding	34	0	0.25	1
828	GO:0019840	isoprenoid binding	3	0	0.02	1
829	GO:0019842	vitamin binding	29	0	0.22	1
830	GO:0019843	rRNA binding	13	0	0.1	1
831	GO:0019887	protein kinase regulator activity	36	0	0.27	1
832	GO:0019888	protein phosphatase regulator activity	18	0	0.13	1
833	GO:0019894	kinesin binding	4	0	0.03	1
834	GO:0019899	enzyme binding	103	0	0.77	1
835	GO:0019900	kinase binding	45	0	0.34	1
836	GO:0019901	protein kinase binding	44	0	0.33	1
837	GO:0019902	phosphatase binding	6	0	0.04	1
838	GO:0019903	protein phosphatase binding	3	0	0.02	1
839	GO:0019904	protein domain specific binding	73	0	0.55	1
840	GO:0019905	syntaxin binding	10	0	0.07	1
841	GO:0020037	heme binding	88	0	0.66	1
842	GO:0022824	transmitter-gated ion channel activity	3	0	0.02	1
843	GO:0022829	wide pore channel activity	15	0	0.11	1
844	GO:0022835	transmitter-gated channel activity	3	0	0.02	1
845	GO:0022884	macromolecule transmembrane transporter ...	5	0	0.04	1
846	GO:0030060	L-malate dehydrogenase activity	3	0	0.02	1
847	GO:0030145	manganese ion binding	17	0	0.13	1
848	GO:0030158	protein xylosyltransferase activity	3	0	0.02	1
849	GO:0030165	PDZ domain binding	17	0	0.13	1
850	GO:0030246	carbohydrate binding	105	0	0.79	1
851	GO:0030247	polysaccharide binding	10	0	0.07	1
852	GO:0030249	guanylate cyclase regulator activity	3	0	0.02	1
853	GO:0030250	guanylate cyclase activator activity	3	0	0.02	1
854	GO:0030274	LIM domain binding	4	0	0.03	1
855	GO:0030276	clathrin binding	7	0	0.05	1
856	GO:0030291	protein serine/threonine kinase inhibito...	7	0	0.05	1
857	GO:0030295	protein kinase activator activity	5	0	0.04	1
858	GO:0030306	ADP-ribosylation factor binding	4	0	0.03	1
859	GO:0030331	estrogen receptor binding	4	0	0.03	1
860	GO:0030374	ligand-dependent nuclear receptor transc...	4	0	0.03	1
861	GO:0030414	peptidase inhibitor activity	82	0	0.61	1
862	GO:0030594	neurotransmitter receptor activity	55	0	0.41	1
863	GO:0030674	protein binding, bridging	28	0	0.21	1
864	GO:0030695	GTPase regulator activity	308	0	2.3	1
865	GO:0030976	thiamine pyrophosphate binding	5	0	0.04	1
866	GO:0030983	mismatched DNA binding	6	0	0.04	1
867	GO:0031072	heat shock protein binding	10	0	0.07	1
868	GO:0031078	histone deacetylase activity (H3-K14 spe...	4	0	0.03	1
869	GO:0031267	small GTPase binding	38	0	0.28	1
870	GO:0031369	translation initiation factor binding	3	0	0.02	1
871	GO:0031406	carboxylic acid binding	40	0	0.3	1
872	GO:0031418	L-ascorbic acid binding	16	0	0.12	1
873	GO:0031490	chromatin DNA binding	3	0	0.02	1
874	GO:0031491	nucleosome binding	3	0	0.02	1
875	GO:0031625	ubiquitin protein ligase binding	11	0	0.08	1
876	GO:0031683	G-protein beta/gamma-subunit complex bin...	28	0	0.21	1
877	GO:0031752	D5 dopamine receptor binding	3	0	0.02	1
878	GO:0031821	G-protein coupled serotonin receptor bin...	6	0	0.04	1
879	GO:0031994	insulin-like growth factor I binding	5	0	0.04	1
880	GO:0031995	insulin-like growth factor II binding	5	0	0.04	1
881	GO:0032041	NAD-dependent histone deacetylase activi...	4	0	0.03	1
882	GO:0032052	bile acid binding	4	0	0.03	1
883	GO:0032129	histone deacetylase activity (H3-K9 spec...	4	0	0.03	1
884	GO:0032182	small conjugating protein binding	8	0	0.06	1
885	GO:0032266	phosphatidylinositol-3-phosphate binding	3	0	0.02	1
886	GO:0032403	protein complex binding	50	0	0.37	1
887	GO:0032451	demethylase activity	4	0	0.03	1
888	GO:0032452	histone demethylase activity	4	0	0.03	1
889	GO:0032454	histone demethylase activity (H3-K9 spec...	3	0	0.02	1
890	GO:0032813	tumor necrosis factor receptor superfami...	18	0	0.13	1
891	GO:0032934	sterol binding	7	0	0.05	1
892	GO:0033218	amide binding	10	0	0.07	1
893	GO:0033293	monocarboxylic acid binding	7	0	0.05	1
894	GO:0033549	MAP kinase phosphatase activity	14	0	0.1	1
895	GO:0033558	protein deacetylase activity	10	0	0.07	1
896	GO:0033743	peptide-methionine (R)-S-oxide reductase...	4	0	0.03	1
897	GO:0033764	steroid dehydrogenase activity, acting o...	12	0	0.09	1
898	GO:0033765	steroid dehydrogenase activity, acting o...	3	0	0.02	1
899	GO:0034061	DNA polymerase activity	20	0	0.15	1
900	GO:0034062	RNA polymerase activity	28	0	0.21	1
901	GO:0034212	peptide N-acetyltransferase activity	3	0	0.02	1
902	GO:0034483	heparan sulfate sulfotransferase activit...	3	0	0.02	1
903	GO:0034593	phosphatidylinositol bisphosphate phosph...	4	0	0.03	1
904	GO:0034594	phosphatidylinositol trisphosphate phosp...	3	0	0.02	1
905	GO:0034595	phosphatidylinositol phosphate 5-phospha...	3	0	0.02	1
906	GO:0034739	histone deacetylase activity (H4-K16 spe...	4	0	0.03	1
907	GO:0034979	NAD-dependent protein deacetylase activi...	5	0	0.04	1
908	GO:0035064	methylated histone residue binding	6	0	0.04	1
909	GO:0035091	phosphatidylinositol binding	72	0	0.54	1
910	GO:0035173	histone kinase activity	4	0	0.03	1
911	GO:0035184	histone threonine kinase activity	3	0	0.02	1
912	GO:0035242	protein-arginine omega-N asymmetric meth...	3	0	0.02	1
913	GO:0035250	UDP-galactosyltransferase activity	4	0	0.03	1
914	GO:0035251	UDP-glucosyltransferase activity	7	0	0.05	1
915	GO:0035252	UDP-xylosyltransferase activity	4	0	0.03	1
916	GO:0035257	nuclear hormone receptor binding	10	0	0.07	1
917	GO:0035258	steroid hormone receptor binding	7	0	0.05	1
918	GO:0035326	enhancer binding	3	0	0.02	1
919	GO:0035381	ATP-gated ion channel activity	9	0	0.07	1
920	GO:0035403	histone kinase activity (H3-T6 specific)	3	0	0.02	1
921	GO:0035586	purinergic receptor activity	30	0	0.22	1
922	GO:0036002	pre-mRNA binding	3	0	0.02	1
923	GO:0038023	signaling receptor activity	574	0	4.3	1
924	GO:0038024	cargo receptor activity	28	0	0.21	1
925	GO:0038036	sphingosine-1-phosphate receptor activit...	5	0	0.04	1
926	GO:0042054	histone methyltransferase activity	26	0	0.19	1
927	GO:0042132	fructose 1,6-bisphosphate 1-phosphatase ...	3	0	0.02	1
928	GO:0042162	telomeric DNA binding	4	0	0.03	1
929	GO:0042277	peptide binding	10	0	0.07	1
930	GO:0042285	xylosyltransferase activity	4	0	0.03	1
931	GO:0042287	MHC protein binding	4	0	0.03	1
932	GO:0042379	chemokine receptor binding	15	0	0.11	1
933	GO:0042393	histone binding	21	0	0.16	1
934	GO:0042562	hormone binding	3	0	0.02	1
935	GO:0042799	histone methyltransferase activity (H4-K...	3	0	0.02	1
936	GO:0042802	identical protein binding	48	0	0.36	1
937	GO:0042803	protein homodimerization activity	24	0	0.18	1
938	GO:0042813	Wnt-activated receptor activity	16	0	0.12	1
939	GO:0042826	histone deacetylase binding	5	0	0.04	1
940	GO:0042887	amide transmembrane transporter activity	11	0	0.08	1
941	GO:0042895	antibiotic transporter activity	6	0	0.04	1
942	GO:0043021	ribonucleoprotein complex binding	8	0	0.06	1
943	GO:0043022	ribosome binding	5	0	0.04	1
944	GO:0043027	cysteine-type endopeptidase inhibitor ac...	5	0	0.04	1
945	GO:0043028	cysteine-type endopeptidase regulator ac...	6	0	0.04	1
946	GO:0043130	ubiquitin binding	7	0	0.05	1
947	GO:0043138	3'-5' DNA helicase activity	3	0	0.02	1
948	GO:0043140	ATP-dependent 3'-5' DNA helicase activit...	3	0	0.02	1
949	GO:0043178	alcohol binding	8	0	0.06	1
950	GO:0043236	laminin binding	4	0	0.03	1
951	GO:0043394	proteoglycan binding	9	0	0.07	1
952	GO:0043395	heparan sulfate proteoglycan binding	9	0	0.07	1
953	GO:0043539	protein serine/threonine kinase activato...	5	0	0.04	1
954	GO:0043548	phosphatidylinositol 3-kinase binding	6	0	0.04	1
955	GO:0043560	insulin receptor substrate binding	6	0	0.04	1
956	GO:0043566	structure-specific DNA binding	72	0	0.54	1
957	GO:0044212	transcription regulatory region DNA bind...	66	0	0.49	1
958	GO:0044389	small conjugating protein ligase binding	11	0	0.08	1
959	GO:0044729	hemi-methylated DNA-binding	3	0	0.02	1
960	GO:0044769	ATPase activity, coupled to transmembran...	17	0	0.13	1
961	GO:0045028	G-protein coupled purinergic nucleotide ...	18	0	0.13	1
962	GO:0045125	bioactive lipid receptor activity	11	0	0.08	1
963	GO:0045296	cadherin binding	7	0	0.05	1
964	GO:0045309	protein phosphorylated amino acid bindin...	3	0	0.02	1
965	GO:0046332	SMAD binding	8	0	0.06	1
966	GO:0046527	glucosyltransferase activity	10	0	0.07	1
967	GO:0046906	tetrapyrrole binding	90	0	0.67	1
968	GO:0046912	transferase activity, transferring acyl ...	5	0	0.04	1
969	GO:0046915	transition metal ion transmembrane trans...	17	0	0.13	1
970	GO:0046933	proton-transporting ATP synthase activit...	9	0	0.07	1
971	GO:0046943	carboxylic acid transmembrane transporte...	48	0	0.36	1
972	GO:0046961	proton-transporting ATPase activity, rot...	15	0	0.11	1
973	GO:0046969	NAD-dependent histone deacetylase activi...	4	0	0.03	1
974	GO:0046970	NAD-dependent histone deacetylase activi...	4	0	0.03	1
975	GO:0046982	protein heterodimerization activity	71	0	0.53	1
976	GO:0046983	protein dimerization activity	240	0	1.8	1
977	GO:0047429	nucleoside-triphosphate diphosphatase ac...	3	0	0.02	1
978	GO:0048029	monosaccharide binding	18	0	0.13	1
979	GO:0048038	quinone binding	9	0	0.07	1
980	GO:0048365	Rac GTPase binding	3	0	0.02	1
981	GO:0048551	metalloenzyme inhibitor activity	5	0	0.04	1
982	GO:0050136	NADH dehydrogenase (quinone) activity	11	0	0.08	1
983	GO:0050308	sugar-phosphatase activity	10	0	0.07	1
984	GO:0050501	hyaluronan synthase activity	3	0	0.02	1
985	GO:0050660	flavin adenine dinucleotide binding	44	0	0.33	1
986	GO:0050661	NADP binding	19	0	0.14	1
987	GO:0050662	coenzyme binding	120	0	0.9	1
988	GO:0050664	oxidoreductase activity, acting on NAD(P...	5	0	0.04	1
989	GO:0050681	androgen receptor binding	5	0	0.04	1
990	GO:0050780	dopamine receptor binding	5	0	0.04	1
991	GO:0050839	cell adhesion molecule binding	7	0	0.05	1
992	GO:0050840	extracellular matrix binding	6	0	0.04	1
993	GO:0051020	GTPase binding	38	0	0.28	1
994	GO:0051082	unfolded protein binding	47	0	0.35	1
995	GO:0051119	sugar transmembrane transporter activity	15	0	0.11	1
996	GO:0051184	cofactor transporter activity	6	0	0.04	1
997	GO:0051185	coenzyme transporter activity	4	0	0.03	1
998	GO:0051213	dioxygenase activity	51	0	0.38	1
999	GO:0051219	phosphoprotein binding	3	0	0.02	1
1000	GO:0051287	NAD binding	37	0	0.28	1
1001	GO:0051427	hormone receptor binding	12	0	0.09	1
1002	GO:0051536	iron-sulfur cluster binding	38	0	0.28	1
1003	GO:0051537	2 iron, 2 sulfur cluster binding	15	0	0.11	1
1004	GO:0051539	4 iron, 4 sulfur cluster binding	14	0	0.1	1
1005	GO:0051540	metal cluster binding	38	0	0.28	1
1006	GO:0051766	inositol trisphosphate kinase activity	8	0	0.06	1
1007	GO:0051861	glycolipid binding	4	0	0.03	1
1008	GO:0051920	peroxiredoxin activity	5	0	0.04	1
1009	GO:0051998	protein carboxyl O-methyltransferase act...	5	0	0.04	1
1010	GO:0052689	carboxylic ester hydrolase activity	45	0	0.34	1
1011	GO:0052742	phosphatidylinositol kinase activity	3	0	0.02	1
1012	GO:0052866	phosphatidylinositol phosphate phosphata...	6	0	0.04	1
1013	GO:0055056	D-glucose transmembrane transporter acti...	5	0	0.04	1
1014	GO:0055077	gap junction hemi-channel activity	9	0	0.07	1
1015	GO:0055102	lipase inhibitor activity	3	0	0.02	1
1016	GO:0060072	large conductance calcium-activated pota...	13	0	0.1	1
1017	GO:0060089	molecular transducer activity	739	0	5.53	1
1018	GO:0060090	binding, bridging	28	0	0.21	1
1019	GO:0061134	peptidase regulator activity	84	0	0.63	1
1020	GO:0061135	endopeptidase regulator activity	75	0	0.56	1
1021	GO:0061505	DNA topoisomerase II activity	5	0	0.04	1
1022	GO:0070001	aspartic-type peptidase activity	16	0	0.12	1
1023	GO:0070003	threonine-type peptidase activity	24	0	0.18	1
1024	GO:0070008	serine-type exopeptidase activity	7	0	0.05	1
1025	GO:0070016	armadillo repeat domain binding	3	0	0.02	1
1026	GO:0070035	purine NTP-dependent helicase activity	71	0	0.53	1
1027	GO:0070403	NAD+ binding	9	0	0.07	1
1028	GO:0070546	L-phenylalanine aminotransferase activit...	3	0	0.02	1
1029	GO:0070548	L-glutamine aminotransferase activity	3	0	0.02	1
1030	GO:0070566	adenylyltransferase activity	7	0	0.05	1
1031	GO:0070567	cytidylyltransferase activity	3	0	0.02	1
1032	GO:0070568	guanylyltransferase activity	4	0	0.03	1
1033	GO:0070815	peptidyl-lysine 5-dioxygenase activity	4	0	0.03	1
1034	GO:0070851	growth factor receptor binding	4	0	0.03	1
1035	GO:0070915	lysophosphatidic acid receptor activity	6	0	0.04	1
1036	GO:0071855	neuropeptide receptor binding	5	0	0.04	1
1037	GO:0071889	14-3-3 protein binding	3	0	0.02	1
1038	GO:0072341	modified amino acid binding	6	0	0.04	1
1039	GO:0080019	fatty-acyl-CoA reductase (alcohol-formin...	3	0	0.02	1
1040	GO:0080025	phosphatidylinositol-3,5-bisphosphate bi...	4	0	0.03	1
1041	GO:0080130	L-phenylalanine:2-oxoglutarate aminotran...	3	0	0.02	1
1042	GO:0090484	drug transporter activity	13	0	0.1	1
1043	GO:0097367	carbohydrate derivative binding	39	0	0.29	1
1044	GO:1901476	carbohydrate transporter activity	20	0	0.15	1
1045	GO:1901505	carbohydrate derivative transporter acti...	15	0	0.11	1
1046	GO:1901618	organic hydroxy compound transmembrane t...	8	0	0.06	1
1047	GO:1901677	phosphate transmembrane transporter acti...	11	0	0.08	1
1048	GO:1901681	sulfur compound binding	23	0	0.17	1
1049	GO:1901682	sulfur compound transmembrane transporte...	16	0	0.12	1

## Sheet: topGO_elim_cluster2
	GO.ID	Term	Annotated	Significant	Expected	elim
1	GO:0003777	microtubule motor activity	58	10	1.35	7.8e-07
2	GO:0005249	voltage-gated potassium channel activity	82	9	1.91	0.00012
3	GO:0005179	hormone activity	72	10	1.68	0.00018
4	GO:0004862	cAMP-dependent protein kinase inhibitor ...	3	2	0.07	0.0016
5	GO:0005185	neurohypophyseal hormone activity	3	2	0.07	0.0016
6	GO:0008603	cAMP-dependent protein kinase regulator ...	13	3	0.3	0.00301
7	GO:0008199	ferric iron binding	8	2	0.19	0.01379
8	GO:0005215	transporter activity	916	37	21.33	0.02385
9	GO:0019205	nucleobase-containing compound kinase ac...	29	3	0.68	0.02922
10	GO:0005506	iron ion binding	129	7	3	0.03116
11	GO:0060072	large conductance calcium-activated pota...	13	2	0.3	0.0356
12	GO:0016755	transferase activity, transferring amino...	13	2	0.3	0.0356
13	GO:0016887	ATPase activity	226	10	5.26	0.03896
14	GO:0043565	sequence-specific DNA binding	563	20	13.11	0.03992
15	GO:0017153	sodium:dicarboxylate symporter activity	14	2	0.33	0.0409
16	GO:0072509	divalent inorganic cation transmembrane ...	110	6	2.56	0.04347
17	GO:0005310	dicarboxylic acid transmembrane transpor...	16	2	0.37	0.05233
18	GO:0005227	calcium activated cation channel activit...	16	2	0.37	0.05233
19	GO:0015269	calcium-activated potassium channel acti...	16	2	0.37	0.05233
20	GO:0005242	inward rectifier potassium channel activ...	17	2	0.4	0.05842
21	GO:0005388	calcium-transporting ATPase activity	18	2	0.42	0.06473
22	GO:0003836	beta-galactoside (CMP) alpha-2,3-sialylt...	3	1	0.07	0.06826
23	GO:0003839	gamma-glutamylcyclotransferase activity	3	1	0.07	0.06826
24	GO:0045309	protein phosphorylated amino acid bindin...	3	1	0.07	0.06826
25	GO:0001784	phosphotyrosine binding	3	1	0.07	0.06826
26	GO:0004968	gonadotropin-releasing hormone receptor ...	3	1	0.07	0.06826
27	GO:0051219	phosphoprotein binding	3	1	0.07	0.06826
28	GO:0004510	tryptophan 5-monooxygenase activity	3	1	0.07	0.06826
29	GO:0003840	gamma-glutamyltransferase activity	3	1	0.07	0.06826
30	GO:0015662	ATPase activity, coupled to transmembran...	19	2	0.44	0.07127
31	GO:0022857	transmembrane transporter activity	740	30	17.24	0.07189
32	GO:0030170	pyridoxal phosphate binding	43	3	1	0.07805
33	GO:0015276	ligand-gated ion channel activity	129	6	3	0.08089
34	GO:0022834	ligand-gated channel activity	129	6	3	0.08089
35	GO:0008483	transaminase activity	21	2	0.49	0.08494
36	GO:0016165	lipoxygenase activity	4	1	0.09	0.08997
37	GO:0004673	protein histidine kinase activity	4	1	0.09	0.08997
38	GO:0000155	phosphorelay sensor kinase activity	4	1	0.09	0.08997
39	GO:0004565	beta-galactosidase activity	4	1	0.09	0.08997
40	GO:0015057	thrombin receptor activity	4	1	0.09	0.08997
41	GO:0016802	trialkylsulfonium hydrolase activity	4	1	0.09	0.08997
42	GO:0004013	adenosylhomocysteinase activity	4	1	0.09	0.08997
43	GO:0016408	C-acyltransferase activity	4	1	0.09	0.08997
44	GO:0016409	palmitoyltransferase activity	4	1	0.09	0.08997
45	GO:0005343	organic acid:sodium symporter activity	22	2	0.51	0.09204
46	GO:0016769	transferase activity, transferring nitro...	22	2	0.51	0.09204
47	GO:0008324	cation transmembrane transporter activit...	429	21	9.99	0.09735
48	GO:0046873	metal ion transmembrane transporter acti...	289	17	6.73	0.09941
49	GO:0046943	carboxylic acid transmembrane transporte...	48	3	1.12	0.10071
50	GO:0005342	organic acid transmembrane transporter a...	48	3	1.12	0.10071
51	GO:0004721	phosphoprotein phosphatase activity	171	7	3.98	0.1049
52	GO:0008514	organic anion transmembrane transporter ...	50	3	1.16	0.11043
53	GO:0048551	metalloenzyme inhibitor activity	5	1	0.12	0.11117
54	GO:0010576	metalloenzyme regulator activity	5	1	0.12	0.11117
55	GO:0071855	neuropeptide receptor binding	5	1	0.12	0.11117
56	GO:0004995	tachykinin receptor activity	5	1	0.12	0.11117
57	GO:0043539	protein serine/threonine kinase activato...	5	1	0.12	0.11117
58	GO:0008191	metalloendopeptidase inhibitor activity	5	1	0.12	0.11117
59	GO:0015925	galactosidase activity	5	1	0.12	0.11117
60	GO:0016534	cyclin-dependent protein kinase 5 activa...	5	1	0.12	0.11117
61	GO:0030295	protein kinase activator activity	5	1	0.12	0.11117
62	GO:0004908	interleukin-1 receptor activity	5	1	0.12	0.11117
63	GO:0016714	oxidoreductase activity, acting on paire...	5	1	0.12	0.11117
64	GO:0015075	ion transmembrane transporter activity	626	26	14.58	0.11325
65	GO:0022891	substrate-specific transmembrane transpo...	665	27	15.49	0.11436
66	GO:0005198	structural molecule activity	317	11	7.38	0.12245
67	GO:0015296	anion:cation symporter activity	27	2	0.63	0.12984
68	GO:0004725	protein tyrosine phosphatase activity	115	5	2.68	0.13063
69	GO:0004731	purine-nucleoside phosphorylase activity	6	1	0.14	0.13188
70	GO:0015095	magnesium ion transmembrane transporter ...	6	1	0.14	0.13188
71	GO:0019209	kinase activator activity	6	1	0.14	0.13188
72	GO:0016775	phosphotransferase activity, nitrogenous...	6	1	0.14	0.13188
73	GO:0019829	cation-transporting ATPase activity	55	3	1.28	0.13619
74	GO:0004252	serine-type endopeptidase activity	85	4	1.98	0.1364
75	GO:0005044	scavenger receptor activity	28	2	0.65	0.13778
76	GO:0038024	cargo receptor activity	28	2	0.65	0.13778
77	GO:0042625	ATPase activity, coupled to transmembran...	57	3	1.33	0.14702
78	GO:0005432	calcium:sodium antiporter activity	7	1	0.16	0.15211
79	GO:0015355	secondary active monocarboxylate transme...	7	1	0.16	0.15211
80	GO:0016801	hydrolase activity, acting on ether bond...	7	1	0.16	0.15211
81	GO:0008188	neuropeptide receptor activity	31	2	0.72	0.16218
82	GO:0005200	structural constituent of cytoskeleton	31	2	0.72	0.16218
83	GO:0015085	calcium ion transmembrane transporter ac...	91	4	2.12	0.16239
84	GO:0004930	G-protein coupled receptor activity	300	10	6.99	0.16316
85	GO:0022892	substrate-specific transporter activity	740	28	17.24	0.16695
86	GO:0016500	protein-hormone receptor activity	8	1	0.19	0.17187
87	GO:0004835	tubulin-tyrosine ligase activity	8	1	0.19	0.17187
88	GO:0004842	ubiquitin-protein ligase activity	94	4	2.19	0.17601
89	GO:0003924	GTPase activity	164	6	3.82	0.18403
90	GO:0019787	small conjugating protein ligase activit...	97	4	2.26	0.19001
91	GO:0004977	melanocortin receptor activity	9	1	0.21	0.19117
92	GO:0015368	calcium:cation antiporter activity	9	1	0.21	0.19117
93	GO:0010181	FMN binding	10	1	0.23	0.21003
94	GO:0008242	omega peptidase activity	10	1	0.23	0.21003
95	GO:0016780	phosphotransferase activity, for other s...	10	1	0.23	0.21003
96	GO:0051287	NAD binding	37	2	0.86	0.21285
97	GO:0003700	sequence-specific DNA binding transcript...	675	19	15.72	0.2273
98	GO:0001071	nucleic acid binding transcription facto...	678	19	15.79	0.23304
99	GO:0016791	phosphatase activity	215	7	5.01	0.23582
100	GO:0017171	serine hydrolase activity	107	4	2.49	0.23893
101	GO:0008236	serine-type peptidase activity	107	4	2.49	0.23893
102	GO:0048037	cofactor binding	180	6	4.19	0.243
103	GO:0005509	calcium ion binding	528	15	12.3	0.24985
104	GO:0022804	active transmembrane transporter activit...	220	7	5.12	0.25333
105	GO:0005385	zinc ion transmembrane transporter activ...	13	1	0.3	0.264
106	GO:0005527	macrolide binding	13	1	0.3	0.264
107	GO:0005528	FK506 binding	13	1	0.3	0.264
108	GO:0008484	sulfuric ester hydrolase activity	13	1	0.3	0.264
109	GO:0004867	serine-type endopeptidase inhibitor acti...	43	2	1	0.26477
110	GO:0008528	G-protein coupled peptide receptor activ...	77	3	1.79	0.26674
111	GO:0001653	peptide receptor activity	78	3	1.82	0.27307
112	GO:0005372	water transmembrane transporter activity	14	1	0.33	0.28116
113	GO:0005243	gap junction channel activity	14	1	0.33	0.28116
114	GO:0000976	transcription regulatory region sequence...	45	2	1.05	0.28214
115	GO:0015370	solute:sodium symporter activity	45	2	1.05	0.28214
116	GO:0022890	inorganic cation transmembrane transport...	356	17	8.29	0.28377
117	GO:0022803	passive transmembrane transporter activi...	359	17	8.36	0.29368
118	GO:0015267	channel activity	359	17	8.36	0.29368
119	GO:0016881	acid-amino acid ligase activity	155	5	3.61	0.29407
120	GO:0022829	wide pore channel activity	15	1	0.35	0.29792
121	GO:0005158	insulin receptor binding	15	1	0.35	0.29792
122	GO:0005544	calcium-dependent phospholipid binding	15	1	0.35	0.29792
123	GO:0051537	2 iron, 2 sulfur cluster binding	15	1	0.35	0.29792
124	GO:0008028	monocarboxylic acid transmembrane transp...	15	1	0.35	0.29792
125	GO:0009881	photoreceptor activity	15	1	0.35	0.29792
126	GO:0015081	sodium ion transmembrane transporter act...	84	3	1.96	0.31132
127	GO:0004697	protein kinase C activity	16	1	0.37	0.31429
128	GO:0008144	drug binding	16	1	0.37	0.31429
129	GO:0016746	transferase activity, transferring acyl ...	123	4	2.86	0.32195
130	GO:0004497	monooxygenase activity	86	3	2	0.32412
131	GO:0005024	transforming growth factor beta-activate...	17	1	0.4	0.33029
132	GO:0016597	amino acid binding	17	1	0.4	0.33029
133	GO:0046915	transition metal ion transmembrane trans...	17	1	0.4	0.33029
134	GO:0015491	cation:cation antiporter activity	17	1	0.4	0.33029
135	GO:0030145	manganese ion binding	17	1	0.4	0.33029
136	GO:0017137	Rab GTPase binding	17	1	0.4	0.33029
137	GO:0005247	voltage-gated chloride channel activity	17	1	0.4	0.33029
138	GO:0043492	ATPase activity, coupled to movement of ...	88	3	2.05	0.33692
139	GO:0042626	ATPase activity, coupled to transmembran...	88	3	2.05	0.33692
140	GO:0005230	extracellular ligand-gated ion channel a...	89	3	2.07	0.34332
141	GO:0004675	transmembrane receptor protein serine/th...	18	1	0.42	0.34591
142	GO:0045028	G-protein coupled purinergic nucleotide ...	18	1	0.42	0.34591
143	GO:0001608	G-protein coupled nucleotide receptor ac...	18	1	0.42	0.34591
144	GO:0015291	secondary active transmembrane transport...	128	4	2.98	0.34845
145	GO:0016820	hydrolase activity, acting on acid anhyd...	91	3	2.12	0.3561
146	GO:0038023	signaling receptor activity	574	15	13.37	0.36047
147	GO:0004715	non-membrane spanning protein tyrosine k...	19	1	0.44	0.36116
148	GO:0015399	primary active transmembrane transporter...	92	3	2.14	0.36247
149	GO:0015405	P-P-bond-hydrolysis-driven transmembrane...	92	3	2.14	0.36247
150	GO:0004888	transmembrane signaling receptor activit...	494	13	11.51	0.36575
151	GO:0030594	neurotransmitter receptor activity	55	2	1.28	0.36782
152	GO:0019887	protein kinase regulator activity	36	6	0.84	0.37107
153	GO:0004181	metallocarboxypeptidase activity	20	1	0.47	0.37607
154	GO:0008093	cytoskeletal adaptor activity	20	1	0.47	0.37607
155	GO:0004889	acetylcholine-activated cation-selective...	20	1	0.47	0.37607
156	GO:0015298	solute:cation antiporter activity	20	1	0.47	0.37607
157	GO:0019001	guanyl nucleotide binding	377	10	8.78	0.38284
158	GO:0032561	guanyl ribonucleotide binding	377	10	8.78	0.38284
159	GO:0005525	GTP binding	377	10	8.78	0.38284
160	GO:0003678	DNA helicase activity	21	1	0.49	0.39062
161	GO:0016831	carboxy-lyase activity	21	1	0.49	0.39062
162	GO:0004872	receptor activity	677	17	15.77	0.40997
163	GO:0019207	kinase regulator activity	39	6	0.91	0.41337
164	GO:0008373	sialyltransferase activity	23	1	0.54	0.41873
165	GO:0022839	ion gated channel activity	269	14	6.27	0.41943
166	GO:0022836	gated channel activity	271	14	6.31	0.4284
167	GO:0032553	ribonucleotide binding	1619	39	37.71	0.43626
168	GO:0008509	anion transmembrane transporter activity	145	4	3.38	0.4381
169	GO:0043168	anion binding	1794	43	41.78	0.44426
170	GO:0017124	SH3 domain binding	25	1	0.58	0.44554
171	GO:0008308	voltage-gated anion channel activity	25	1	0.58	0.44554
172	GO:0015294	solute:cation symporter activity	65	2	1.51	0.44929
173	GO:0016879	ligase activity, forming carbon-nitrogen...	189	5	4.4	0.45069
174	GO:0044212	transcription regulatory region DNA bind...	66	2	1.54	0.45712
175	GO:0005251	delayed rectifier potassium channel acti...	26	1	0.61	0.45848
176	GO:0016278	lysine N-methyltransferase activity	27	1	0.63	0.47112
177	GO:0016279	protein-lysine N-methyltransferase activ...	27	1	0.63	0.47112
178	GO:0001614	purinergic nucleotide receptor activity	27	1	0.63	0.47112
179	GO:0008235	metalloexopeptidase activity	27	1	0.63	0.47112
180	GO:0016502	nucleotide receptor activity	27	1	0.63	0.47112
181	GO:0042578	phosphoric ester hydrolase activity	278	7	6.47	0.47125
182	GO:0004553	hydrolase activity, hydrolyzing O-glycos...	68	2	1.58	0.47258
183	GO:0008238	exopeptidase activity	68	2	1.58	0.47258
184	GO:0005231	excitatory extracellular ligand-gated io...	68	2	1.58	0.47258
185	GO:0004674	protein serine/threonine kinase activity	366	9	8.52	0.4822
186	GO:0035639	purine ribonucleoside triphosphate bindi...	1605	38	37.38	0.48338
187	GO:0005507	copper ion binding	28	1	0.65	0.48347
188	GO:0030674	protein binding, bridging	28	1	0.65	0.48347
189	GO:0060090	binding, bridging	28	1	0.65	0.48347
190	GO:0032550	purine ribonucleoside binding	1607	38	37.43	0.48669
191	GO:0001883	purine nucleoside binding	1607	38	37.43	0.48669
192	GO:0015293	symporter activity	70	2	1.63	0.48778
193	GO:0032555	purine ribonucleotide binding	1609	38	37.48	0.49
194	GO:0017076	purine nucleotide binding	1611	38	37.52	0.4933
195	GO:0032549	ribonucleoside binding	1611	38	37.52	0.4933
196	GO:0016616	oxidoreductase activity, acting on the C...	71	2	1.65	0.49527
197	GO:0005244	voltage-gated ion channel activity	155	11	3.61	0.49611
198	GO:0001882	nucleoside binding	1613	38	37.57	0.49661
199	GO:0016701	oxidoreductase activity, acting on singl...	30	1	0.7	0.50731
200	GO:0016702	oxidoreductase activity, acting on singl...	30	1	0.7	0.50731
201	GO:0035586	purinergic receptor activity	30	1	0.7	0.50731
202	GO:0008080	N-acetyltransferase activity	30	1	0.7	0.50731
203	GO:0004866	endopeptidase inhibitor activity	73	2	1.7	0.51005
204	GO:0019904	protein domain specific binding	73	2	1.7	0.51005
205	GO:0022832	voltage-gated channel activity	157	11	3.66	0.51049
206	GO:0003707	steroid hormone receptor activity	74	2	1.72	0.51733
207	GO:0004180	carboxypeptidase activity	31	1	0.72	0.51881
208	GO:0016614	oxidoreductase activity, acting on CH-OH...	75	2	1.75	0.52454
209	GO:0061135	endopeptidase regulator activity	75	2	1.75	0.52454
210	GO:0004970	ionotropic glutamate receptor activity	32	1	0.75	0.53005
211	GO:0005234	extracellular-glutamate-gated ion channe...	32	1	0.75	0.53005
212	GO:0008066	glutamate receptor activity	32	1	0.75	0.53005
213	GO:0050662	coenzyme binding	120	3	2.79	0.53252
214	GO:0000975	regulatory region DNA binding	77	2	1.79	0.53875
215	GO:0001067	regulatory region nucleic acid binding	77	2	1.79	0.53875
216	GO:0017111	nucleoside-triphosphatase activity	589	22	13.72	0.53989
217	GO:0015631	tubulin binding	33	1	0.77	0.54102
218	GO:0016830	carbon-carbon lyase activity	33	1	0.77	0.54102
219	GO:0005254	chloride channel activity	34	1	0.79	0.55174
220	GO:0016859	cis-trans isomerase activity	34	1	0.79	0.55174
221	GO:0004896	cytokine receptor activity	34	1	0.79	0.55174
222	GO:0003755	peptidyl-prolyl cis-trans isomerase acti...	34	1	0.79	0.55174
223	GO:0016747	transferase activity, transferring acyl ...	79	2	1.84	0.55265
224	GO:0016410	N-acyltransferase activity	35	1	0.82	0.56221
225	GO:0005201	extracellular matrix structural constitu...	35	1	0.82	0.56221
226	GO:0016462	pyrophosphatase activity	601	22	14	0.57157
227	GO:0030414	peptidase inhibitor activity	82	2	1.91	0.57296
228	GO:0016818	hydrolase activity, acting on acid anhyd...	603	22	14.04	0.57676
229	GO:0016798	hydrolase activity, acting on glycosyl b...	83	2	1.93	0.57958
230	GO:0008168	methyltransferase activity	129	3	3	0.58169
231	GO:0016817	hydrolase activity, acting on acid anhyd...	606	22	14.11	0.58451
232	GO:0005524	ATP binding	1232	28	28.69	0.58484
233	GO:0061134	peptidase regulator activity	84	2	1.96	0.58612
234	GO:0032559	adenyl ribonucleotide binding	1236	28	28.79	0.59203
235	GO:0051020	GTPase binding	38	1	0.89	0.59218
236	GO:0031267	small GTPase binding	38	1	0.89	0.59218
237	GO:0003705	RNA polymerase II distal enhancer sequen...	38	1	0.89	0.59218
238	GO:0008301	DNA binding, bending	38	1	0.89	0.59218
239	GO:0017016	Ras GTPase binding	38	1	0.89	0.59218
240	GO:0051540	metal cluster binding	38	1	0.89	0.59218
241	GO:0051536	iron-sulfur cluster binding	38	1	0.89	0.59218
242	GO:0030554	adenyl nucleotide binding	1238	28	28.83	0.59561
243	GO:0008276	protein methyltransferase activity	39	1	0.91	0.60171
244	GO:0005245	voltage-gated calcium channel activity	39	1	0.91	0.60171
245	GO:0015297	antiporter activity	39	1	0.91	0.60171
246	GO:0016407	acetyltransferase activity	39	1	0.91	0.60171
247	GO:0016741	transferase activity, transferring one-c...	133	3	3.1	0.60247
248	GO:0031406	carboxylic acid binding	40	1	0.93	0.61102
249	GO:0008170	N-methyltransferase activity	41	1	0.95	0.62011
250	GO:0016763	transferase activity, transferring pento...	41	1	0.95	0.62011
251	GO:0005253	anion channel activity	42	1	0.98	0.62899
252	GO:0015108	chloride transmembrane transporter activ...	42	1	0.98	0.62899
253	GO:0016298	lipase activity	42	1	0.98	0.62899
254	GO:0019901	protein kinase binding	44	1	1.02	0.64613
255	GO:0022843	voltage-gated cation channel activity	128	10	2.98	0.65279
256	GO:0052689	carboxylic ester hydrolase activity	45	1	1.05	0.6544
257	GO:0019900	kinase binding	45	1	1.05	0.6544
258	GO:0008138	protein tyrosine/serine/threonine phosph...	45	1	1.05	0.6544
259	GO:0060089	molecular transducer activity	739	16	17.21	0.65613
260	GO:0004871	signal transducer activity	739	16	17.21	0.65613
261	GO:0004857	enzyme inhibitor activity	100	4	2.33	0.66057
262	GO:0016491	oxidoreductase activity	517	11	12.04	0.66434
263	GO:0051082	unfolded protein binding	47	1	1.09	0.67038
264	GO:0042802	identical protein binding	48	1	1.12	0.67808
265	GO:0008146	sulfotransferase activity	48	1	1.12	0.67808
266	GO:0032403	protein complex binding	50	1	1.16	0.69296
267	GO:0008565	protein transporter activity	50	1	1.16	0.69296
268	GO:0019899	enzyme binding	103	2	2.4	0.69624
269	GO:0003743	translation initiation factor activity	51	1	1.19	0.70015
270	GO:0051213	dioxygenase activity	51	1	1.19	0.70015
271	GO:0005216	ion channel activity	342	14	7.97	0.70721
272	GO:0022838	substrate-specific channel activity	344	14	8.01	0.71352
273	GO:0008134	transcription factor binding	54	1	1.26	0.7207
274	GO:0015077	monovalent inorganic cation transmembran...	248	12	5.78	0.73104
275	GO:0016782	transferase activity, transferring sulfu...	56	1	1.3	0.73362
276	GO:0003690	double-stranded DNA binding	57	1	1.33	0.73985
277	GO:0016874	ligase activity	264	5	6.15	0.74065
278	GO:0003774	motor activity	120	11	2.79	0.75791
279	GO:0008233	peptidase activity	420	8	9.78	0.76745
280	GO:0000166	nucleotide binding	2156	46	50.22	0.76942
281	GO:1901265	nucleoside phosphate binding	2156	46	50.22	0.76942
282	GO:0008757	S-adenosylmethionine-dependent methyltra...	63	1	1.47	0.77432
283	GO:0005262	calcium channel activity	64	1	1.49	0.7796
284	GO:0016705	oxidoreductase activity, acting on paire...	122	2	2.84	0.78104
285	GO:0016301	kinase activity	760	15	17.7	0.78327
286	GO:0005261	cation channel activity	208	11	4.84	0.78389
287	GO:0001664	G-protein coupled receptor binding	67	1	1.56	0.79473
288	GO:0042623	ATPase activity, coupled	183	3	4.26	0.80349
289	GO:0016788	hydrolase activity, acting on ester bond...	487	9	11.34	0.8058
290	GO:0046982	protein heterodimerization activity	71	1	1.65	0.8133
291	GO:0015103	inorganic anion transmembrane transporte...	71	1	1.65	0.8133
292	GO:0036094	small molecule binding	2202	46	51.29	0.81677
293	GO:0035091	phosphatidylinositol binding	72	1	1.68	0.81767
294	GO:0043566	structure-specific DNA binding	72	1	1.68	0.81767
295	GO:0016740	transferase activity	1479	30	34.45	0.8181
296	GO:0004175	endopeptidase activity	243	4	5.66	0.8219
297	GO:0004672	protein kinase activity	548	10	12.76	0.82737
298	GO:0003677	DNA binding	1169	23	27.23	0.83257
299	GO:0008135	translation factor activity, nucleic aci...	78	1	1.82	0.84185
300	GO:0019199	transmembrane receptor protein kinase ac...	79	1	1.84	0.84556
301	GO:0000287	magnesium ion binding	81	1	1.89	0.85272
302	GO:0016787	hydrolase activity	1715	42	39.94	0.85365
303	GO:0016772	transferase activity, transferring phosp...	857	16	19.96	0.85402
304	GO:0008047	enzyme activator activity	145	2	3.38	0.85542
305	GO:0003779	actin binding	204	3	4.75	0.85822
306	GO:0003682	chromatin binding	83	1	1.93	0.85955
307	GO:0020037	heme binding	88	1	2.05	0.87527
308	GO:0005089	Rho guanyl-nucleotide exchange factor ac...	88	1	2.05	0.87527
309	GO:0016757	transferase activity, transferring glyco...	214	3	4.98	0.87926
310	GO:0000981	sequence-specific DNA binding RNA polyme...	90	1	2.1	0.88105
311	GO:0046906	tetrapyrrole binding	90	1	2.1	0.88105
312	GO:0005088	Ras guanyl-nucleotide exchange factor ac...	91	1	2.12	0.88384
313	GO:0009055	electron carrier activity	95	1	2.21	0.89437
314	GO:0016773	phosphotransferase activity, alcohol gro...	650	11	15.14	0.89748
315	GO:0070011	peptidase activity, acting on L-amino ac...	396	6	9.22	0.90377
316	GO:0008092	cytoskeletal protein binding	286	4	6.66	0.90423
317	GO:0016853	isomerase activity	105	1	2.45	0.91672
318	GO:0004386	helicase activity	114	1	2.66	0.93277
319	GO:0016829	lyase activity	120	1	2.79	0.94171
320	GO:0008237	metallopeptidase activity	121	1	2.82	0.94309
321	GO:0016758	transferase activity, transferring hexos...	122	1	2.84	0.94442
322	GO:0003824	catalytic activity	4169	91	97.1	0.94551
323	GO:0004713	protein tyrosine kinase activity	125	1	2.91	0.94826
324	GO:0005096	GTPase activator activity	126	1	2.93	0.94947
325	GO:0005543	phospholipid binding	402	5	9.36	0.96026
326	GO:0008289	lipid binding	471	6	10.97	0.966
327	GO:0005085	guanyl-nucleotide exchange factor activi...	163	1	3.8	0.9791
328	GO:0030234	enzyme regulator activity	477	10	11.11	0.98233
329	GO:0005102	receptor binding	334	12	7.78	0.9831
330	GO:0005083	small GTPase regulator activity	208	1	4.84	0.99288
331	GO:1901363	heterocyclic compound binding	3975	74	92.58	0.99378
332	GO:0097159	organic cyclic compound binding	3989	74	92.91	0.99447
333	GO:0030695	GTPase regulator activity	308	2	7.17	0.99454
334	GO:0060589	nucleoside-triphosphatase regulator acti...	312	2	7.27	0.99498
335	GO:0043167	ion binding	4126	76	96.1	0.99626
336	GO:0046983	protein dimerization activity	240	1	5.59	0.9967
337	GO:0043169	cation binding	2559	41	59.6	0.99835
338	GO:0003723	RNA binding	373	2	8.69	0.99865
339	GO:0046872	metal ion binding	2512	39	58.51	0.99907
340	GO:0005515	protein binding	1395	24	32.49	0.99979
341	GO:0046914	transition metal ion binding	1581	18	36.82	0.99992
342	GO:0003676	nucleic acid binding	2147	28	50.01	0.99993
343	GO:0005488	binding	6926	129	161.31	1
344	GO:0008270	zinc ion binding	1410	10	32.84	1
345	GO:0019210	kinase inhibitor activity	7	2	0.16	1
346	GO:0003674	molecular_function	11893	277	277	1
347	GO:0005267	potassium channel activity	99	9	2.31	1
348	GO:0015079	potassium ion transmembrane transporter ...	102	9	2.38	1
349	GO:0004860	protein kinase inhibitor activity	7	2	0.16	1
350	GO:0005184	neuropeptide hormone activity	7	2	0.16	1
351	GO:0030291	protein serine/threonine kinase inhibito...	7	2	0.16	1
352	GO:0000030	mannosyltransferase activity	6	0	0.14	1
353	GO:0000049	tRNA binding	5	0	0.12	1
354	GO:0000062	fatty-acyl-CoA binding	4	0	0.09	1
355	GO:0000104	succinate dehydrogenase activity	3	0	0.07	1
356	GO:0000149	SNARE binding	12	0	0.28	1
357	GO:0000179	rRNA (adenine-N6,N6-)-dimethyltransferas...	4	0	0.09	1
358	GO:0000977	RNA polymerase II regulatory region sequ...	3	0	0.07	1
359	GO:0000978	RNA polymerase II core promoter proximal...	3	0	0.07	1
360	GO:0000982	RNA polymerase II core promoter proximal...	5	0	0.12	1
361	GO:0000987	core promoter proximal region sequence-s...	3	0	0.07	1
362	GO:0000988	protein binding transcription factor act...	64	0	1.49	1
363	GO:0000989	transcription factor binding transcripti...	60	0	1.4	1
364	GO:0001012	RNA polymerase II regulatory region DNA ...	3	0	0.07	1
365	GO:0001047	core promoter binding	3	0	0.07	1
366	GO:0001076	RNA polymerase II transcription factor b...	8	0	0.19	1
367	GO:0001104	RNA polymerase II transcription cofactor...	8	0	0.19	1
368	GO:0001159	core promoter proximal region DNA bindin...	3	0	0.07	1
369	GO:0001591	dopamine neurotransmitter receptor activ...	3	0	0.07	1
370	GO:0001595	angiotensin receptor activity	7	0	0.16	1
371	GO:0001609	G-protein coupled adenosine receptor act...	3	0	0.07	1
372	GO:0001637	G-protein coupled chemoattractant recept...	10	0	0.23	1
373	GO:0001871	pattern binding	10	0	0.23	1
374	GO:0001948	glycoprotein binding	9	0	0.21	1
375	GO:0001968	fibronectin binding	4	0	0.09	1
376	GO:0002039	p53 binding	4	0	0.09	1
377	GO:0002161	aminoacyl-tRNA editing activity	6	0	0.14	1
378	GO:0003684	damaged DNA binding	23	0	0.54	1
379	GO:0003697	single-stranded DNA binding	16	0	0.37	1
380	GO:0003708	retinoic acid receptor activity	8	0	0.19	1
381	GO:0003712	transcription cofactor activity	55	0	1.28	1
382	GO:0003713	transcription coactivator activity	33	0	0.77	1
383	GO:0003714	transcription corepressor activity	8	0	0.19	1
384	GO:0003725	double-stranded RNA binding	23	0	0.54	1
385	GO:0003729	mRNA binding	10	0	0.23	1
386	GO:0003730	mRNA 3'-UTR binding	3	0	0.07	1
387	GO:0003735	structural constituent of ribosome	124	0	2.89	1
388	GO:0003746	translation elongation factor activity	25	0	0.58	1
389	GO:0003747	translation release factor activity	4	0	0.09	1
390	GO:0003796	lysozyme activity	4	0	0.09	1
391	GO:0003810	protein-glutamine gamma-glutamyltransfer...	6	0	0.14	1
392	GO:0003828	alpha-N-acetylneuraminate alpha-2,8-sial...	5	0	0.12	1
393	GO:0003854	3-beta-hydroxy-delta5-steroid dehydrogen...	4	0	0.09	1
394	GO:0003857	3-hydroxyacyl-CoA dehydrogenase activity	7	0	0.16	1
395	GO:0003865	3-oxo-5-alpha-steroid 4-dehydrogenase ac...	3	0	0.07	1
396	GO:0003872	6-phosphofructokinase activity	4	0	0.09	1
397	GO:0003873	6-phosphofructo-2-kinase activity	5	0	0.12	1
398	GO:0003875	ADP-ribosylarginine hydrolase activity	3	0	0.07	1
399	GO:0003876	AMP deaminase activity	4	0	0.09	1
400	GO:0003878	ATP citrate synthase activity	4	0	0.09	1
401	GO:0003887	DNA-directed DNA polymerase activity	19	0	0.44	1
402	GO:0003899	DNA-directed RNA polymerase activity	28	0	0.65	1
403	GO:0003906	DNA-(apurinic or apyrimidinic site) lyas...	3	0	0.07	1
404	GO:0003909	DNA ligase activity	3	0	0.07	1
405	GO:0003910	DNA ligase (ATP) activity	3	0	0.07	1
406	GO:0003913	DNA photolyase activity	4	0	0.09	1
407	GO:0003916	DNA topoisomerase activity	7	0	0.16	1
408	GO:0003917	DNA topoisomerase type I activity	4	0	0.09	1
409	GO:0003918	DNA topoisomerase type II (ATP-hydrolyzi...	5	0	0.12	1
410	GO:0003938	IMP dehydrogenase activity	3	0	0.07	1
411	GO:0003950	NAD+ ADP-ribosyltransferase activity	19	0	0.44	1
412	GO:0003951	NAD+ kinase activity	3	0	0.07	1
413	GO:0003954	NADH dehydrogenase activity	11	0	0.26	1
414	GO:0003958	NADPH-hemoprotein reductase activity	4	0	0.09	1
415	GO:0003980	UDP-glucose:glycoprotein glucosyltransfe...	4	0	0.09	1
416	GO:0003989	acetyl-CoA carboxylase activity	3	0	0.07	1
417	GO:0003993	acid phosphatase activity	5	0	0.12	1
418	GO:0003995	acyl-CoA dehydrogenase activity	15	0	0.35	1
419	GO:0003997	acyl-CoA oxidase activity	3	0	0.07	1
420	GO:0004000	adenosine deaminase activity	7	0	0.16	1
421	GO:0004003	ATP-dependent DNA helicase activity	12	0	0.28	1
422	GO:0004012	phospholipid-translocating ATPase activi...	9	0	0.21	1
423	GO:0004016	adenylate cyclase activity	14	0	0.33	1
424	GO:0004017	adenylate kinase activity	5	0	0.12	1
425	GO:0004019	adenylosuccinate synthase activity	3	0	0.07	1
426	GO:0004020	adenylylsulfate kinase activity	3	0	0.07	1
427	GO:0004030	aldehyde dehydrogenase [NAD(P)+] activit...	3	0	0.07	1
428	GO:0004045	aminoacyl-tRNA hydrolase activity	4	0	0.09	1
429	GO:0004047	aminomethyltransferase activity	6	0	0.14	1
430	GO:0004069	L-aspartate:2-oxoglutarate aminotransfer...	3	0	0.07	1
431	GO:0004075	biotin carboxylase activity	11	0	0.26	1
432	GO:0004089	carbonate dehydratase activity	12	0	0.28	1
433	GO:0004091	carboxylesterase activity	13	0	0.3	1
434	GO:0004104	cholinesterase activity	3	0	0.07	1
435	GO:0004112	cyclic-nucleotide phosphodiesterase acti...	22	0	0.51	1
436	GO:0004114	3',5'-cyclic-nucleotide phosphodiesteras...	20	0	0.47	1
437	GO:0004129	cytochrome-c oxidase activity	13	0	0.3	1
438	GO:0004133	glycogen debranching enzyme activity	3	0	0.07	1
439	GO:0004134	4-alpha-glucanotransferase activity	3	0	0.07	1
440	GO:0004135	amylo-alpha-1,6-glucosidase activity	3	0	0.07	1
441	GO:0004143	diacylglycerol kinase activity	14	0	0.33	1
442	GO:0004169	dolichyl-phosphate-mannose-protein manno...	3	0	0.07	1
443	GO:0004176	ATP-dependent peptidase activity	5	0	0.12	1
444	GO:0004177	aminopeptidase activity	17	0	0.4	1
445	GO:0004185	serine-type carboxypeptidase activity	5	0	0.12	1
446	GO:0004190	aspartic-type endopeptidase activity	16	0	0.37	1
447	GO:0004197	cysteine-type endopeptidase activity	47	0	1.09	1
448	GO:0004198	calcium-dependent cysteine-type endopept...	21	0	0.49	1
449	GO:0004221	ubiquitin thiolesterase activity	49	0	1.14	1
450	GO:0004222	metalloendopeptidase activity	71	0	1.65	1
451	GO:0004298	threonine-type endopeptidase activity	24	0	0.56	1
452	GO:0004300	enoyl-CoA hydratase activity	3	0	0.07	1
453	GO:0004303	estradiol 17-beta-dehydrogenase activity	4	0	0.09	1
454	GO:0004308	exo-alpha-sialidase activity	6	0	0.14	1
455	GO:0004312	fatty acid synthase activity	3	0	0.07	1
456	GO:0004329	formate-tetrahydrofolate ligase activity	4	0	0.09	1
457	GO:0004331	fructose-2,6-bisphosphate 2-phosphatase ...	6	0	0.14	1
458	GO:0004332	fructose-bisphosphate aldolase activity	3	0	0.07	1
459	GO:0004340	glucokinase activity	4	0	0.09	1
460	GO:0004347	glucose-6-phosphate isomerase activity	3	0	0.07	1
461	GO:0004351	glutamate decarboxylase activity	3	0	0.07	1
462	GO:0004356	glutamate-ammonia ligase activity	3	0	0.07	1
463	GO:0004359	glutaminase activity	5	0	0.12	1
464	GO:0004360	glutamine-fructose-6-phosphate transamin...	3	0	0.07	1
465	GO:0004364	glutathione transferase activity	7	0	0.16	1
466	GO:0004366	glycerol-3-phosphate O-acyltransferase a...	5	0	0.12	1
467	GO:0004367	glycerol-3-phosphate dehydrogenase [NAD+...	4	0	0.09	1
468	GO:0004379	glycylpeptide N-tetradecanoyltransferase...	3	0	0.07	1
469	GO:0004383	guanylate cyclase activity	10	0	0.23	1
470	GO:0004392	heme oxygenase (decyclizing) activity	4	0	0.09	1
471	GO:0004396	hexokinase activity	4	0	0.09	1
472	GO:0004402	histone acetyltransferase activity	15	0	0.35	1
473	GO:0004407	histone deacetylase activity	9	0	0.21	1
474	GO:0004415	hyalurononglucosaminidase activity	5	0	0.12	1
475	GO:0004416	hydroxyacylglutathione hydrolase activit...	3	0	0.07	1
476	GO:0004427	inorganic diphosphatase activity	3	0	0.07	1
477	GO:0004435	phosphatidylinositol phospholipase C act...	17	0	0.4	1
478	GO:0004448	isocitrate dehydrogenase activity	5	0	0.12	1
479	GO:0004449	isocitrate dehydrogenase (NAD+) activity	4	0	0.09	1
480	GO:0004457	lactate dehydrogenase activity	3	0	0.07	1
481	GO:0004459	L-lactate dehydrogenase activity	3	0	0.07	1
482	GO:0004470	malic enzyme activity	3	0	0.07	1
483	GO:0004477	methenyltetrahydrofolate cyclohydrolase ...	4	0	0.09	1
484	GO:0004478	methionine adenosyltransferase activity	4	0	0.09	1
485	GO:0004488	methylenetetrahydrofolate dehydrogenase ...	5	0	0.12	1
486	GO:0004499	N,N-dimethylaniline monooxygenase activi...	3	0	0.07	1
487	GO:0004500	dopamine beta-monooxygenase activity	3	0	0.07	1
488	GO:0004518	nuclease activity	74	0	1.72	1
489	GO:0004519	endonuclease activity	43	0	1	1
490	GO:0004520	endodeoxyribonuclease activity	5	0	0.12	1
491	GO:0004521	endoribonuclease activity	18	0	0.42	1
492	GO:0004525	ribonuclease III activity	4	0	0.09	1
493	GO:0004527	exonuclease activity	25	0	0.58	1
494	GO:0004536	deoxyribonuclease activity	9	0	0.21	1
495	GO:0004540	ribonuclease activity	25	0	0.58	1
496	GO:0004549	tRNA-specific ribonuclease activity	4	0	0.09	1
497	GO:0004550	nucleoside diphosphate kinase activity	7	0	0.16	1
498	GO:0004558	alpha-glucosidase activity	3	0	0.07	1
499	GO:0004559	alpha-mannosidase activity	11	0	0.26	1
500	GO:0004560	alpha-L-fucosidase activity	4	0	0.09	1
501	GO:0004568	chitinase activity	5	0	0.12	1
502	GO:0004571	mannosyl-oligosaccharide 1,2-alpha-manno...	10	0	0.23	1
503	GO:0004576	oligosaccharyl transferase activity	10	0	0.23	1
504	GO:0004579	dolichyl-diphosphooligosaccharide-protei...	4	0	0.09	1
505	GO:0004591	oxoglutarate dehydrogenase (succinyl-tra...	3	0	0.07	1
506	GO:0004594	pantothenate kinase activity	6	0	0.14	1
507	GO:0004601	peroxidase activity	11	0	0.26	1
508	GO:0004602	glutathione peroxidase activity	4	0	0.09	1
509	GO:0004614	phosphoglucomutase activity	5	0	0.12	1
510	GO:0004619	phosphoglycerate mutase activity	5	0	0.12	1
511	GO:0004620	phospholipase activity	34	0	0.79	1
512	GO:0004622	lysophospholipase activity	5	0	0.12	1
513	GO:0004623	phospholipase A2 activity	5	0	0.12	1
514	GO:0004629	phospholipase C activity	17	0	0.4	1
515	GO:0004634	phosphopyruvate hydratase activity	5	0	0.12	1
516	GO:0004645	phosphorylase activity	4	0	0.09	1
517	GO:0004659	prenyltransferase activity	8	0	0.19	1
518	GO:0004683	calmodulin-dependent protein kinase acti...	9	0	0.21	1
519	GO:0004689	phosphorylase kinase activity	3	0	0.07	1
520	GO:0004693	cyclin-dependent protein kinase activity	3	0	0.07	1
521	GO:0004702	receptor signaling protein serine/threon...	35	0	0.82	1
522	GO:0004703	G-protein coupled receptor kinase activi...	8	0	0.19	1
523	GO:0004707	MAP kinase activity	20	0	0.47	1
524	GO:0004709	MAP kinase kinase kinase activity	7	0	0.16	1
525	GO:0004714	transmembrane receptor protein tyrosine ...	61	0	1.42	1
526	GO:0004716	receptor signaling protein tyrosine kina...	3	0	0.07	1
527	GO:0004719	protein-L-isoaspartate (D-aspartate) O-m...	4	0	0.09	1
528	GO:0004722	protein serine/threonine phosphatase act...	19	0	0.44	1
529	GO:0004735	pyrroline-5-carboxylate reductase activi...	3	0	0.07	1
530	GO:0004736	pyruvate carboxylase activity	6	0	0.14	1
531	GO:0004749	ribose phosphate diphosphokinase activit...	3	0	0.07	1
532	GO:0004767	sphingomyelin phosphodiesterase activity	3	0	0.07	1
533	GO:0004768	stearoyl-CoA 9-desaturase activity	3	0	0.07	1
534	GO:0004774	succinate-CoA ligase activity	4	0	0.09	1
535	GO:0004775	succinate-CoA ligase (ADP-forming) activ...	4	0	0.09	1
536	GO:0004779	sulfate adenylyltransferase activity	3	0	0.07	1
537	GO:0004781	sulfate adenylyltransferase (ATP) activi...	3	0	0.07	1
538	GO:0004784	superoxide dismutase activity	3	0	0.07	1
539	GO:0004792	thiosulfate sulfurtransferase activity	4	0	0.09	1
540	GO:0004812	aminoacyl-tRNA ligase activity	36	0	0.84	1
541	GO:0004816	asparagine-tRNA ligase activity	4	0	0.09	1
542	GO:0004826	phenylalanine-tRNA ligase activity	4	0	0.09	1
543	GO:0004829	threonine-tRNA ligase activity	3	0	0.07	1
544	GO:0004843	ubiquitin-specific protease activity	9	0	0.21	1
545	GO:0004849	uridine kinase activity	5	0	0.12	1
546	GO:0004859	phospholipase inhibitor activity	3	0	0.07	1
547	GO:0004861	cyclin-dependent protein kinase inhibito...	4	0	0.09	1
548	GO:0004864	protein phosphatase inhibitor activity	5	0	0.12	1
549	GO:0004869	cysteine-type endopeptidase inhibitor ac...	17	0	0.4	1
550	GO:0004879	ligand-activated sequence-specific DNA b...	46	0	1.07	1
551	GO:0004887	thyroid hormone receptor activity	6	0	0.14	1
552	GO:0004890	GABA-A receptor activity	15	0	0.35	1
553	GO:0004904	interferon receptor activity	3	0	0.07	1
554	GO:0004931	extracellular ATP-gated cation channel a...	9	0	0.21	1
555	GO:0004935	adrenergic receptor activity	8	0	0.19	1
556	GO:0004936	alpha-adrenergic receptor activity	4	0	0.09	1
557	GO:0004938	alpha2-adrenergic receptor activity	3	0	0.07	1
558	GO:0004945	angiotensin type II receptor activity	7	0	0.16	1
559	GO:0004950	chemokine receptor activity	10	0	0.23	1
560	GO:0004952	dopamine neurotransmitter receptor activ...	9	0	0.21	1
561	GO:0004953	icosanoid receptor activity	7	0	0.16	1
562	GO:0004954	prostanoid receptor activity	7	0	0.16	1
563	GO:0004955	prostaglandin receptor activity	7	0	0.16	1
564	GO:0004957	prostaglandin E receptor activity	7	0	0.16	1
565	GO:0004960	thromboxane receptor activity	3	0	0.07	1
566	GO:0004962	endothelin receptor activity	4	0	0.09	1
567	GO:0004965	G-protein coupled GABA receptor activity	5	0	0.12	1
568	GO:0004983	neuropeptide Y receptor activity	8	0	0.19	1
569	GO:0004985	opioid receptor activity	6	0	0.14	1
570	GO:0004993	serotonin receptor activity	8	0	0.19	1
571	GO:0004994	somatostatin receptor activity	3	0	0.07	1
572	GO:0004999	vasoactive intestinal polypeptide recept...	4	0	0.09	1
573	GO:0005000	vasopressin receptor activity	6	0	0.14	1
574	GO:0005003	ephrin receptor activity	17	0	0.4	1
575	GO:0005021	vascular endothelial growth factor-activ...	8	0	0.19	1
576	GO:0005026	transforming growth factor beta receptor...	3	0	0.07	1
577	GO:0005030	neurotrophin receptor activity	3	0	0.07	1
578	GO:0005048	signal sequence binding	4	0	0.09	1
579	GO:0005057	receptor signaling protein activity	46	0	1.07	1
580	GO:0005080	protein kinase C binding	3	0	0.07	1
581	GO:0005086	ARF guanyl-nucleotide exchange factor ac...	19	0	0.44	1
582	GO:0005092	GDP-dissociation inhibitor activity	9	0	0.21	1
583	GO:0005093	Rab GDP-dissociation inhibitor activity	3	0	0.07	1
584	GO:0005097	Rab GTPase activator activity	36	0	0.84	1
585	GO:0005099	Ras GTPase activator activity	44	0	1.02	1
586	GO:0005109	frizzled binding	12	0	0.28	1
587	GO:0005110	frizzled-2 binding	6	0	0.14	1
588	GO:0005125	cytokine activity	44	0	1.02	1
589	GO:0005126	cytokine receptor binding	51	0	1.19	1
590	GO:0005159	insulin-like growth factor receptor bind...	3	0	0.07	1
591	GO:0005160	transforming growth factor beta receptor...	5	0	0.12	1
592	GO:0005164	tumor necrosis factor receptor binding	18	0	0.42	1
593	GO:0005212	structural constituent of eye lens	6	0	0.14	1
594	GO:0005217	intracellular ligand-gated ion channel a...	14	0	0.33	1
595	GO:0005218	intracellular ligand-gated calcium chann...	12	0	0.28	1
596	GO:0005219	ryanodine-sensitive calcium-release chan...	12	0	0.28	1
597	GO:0005237	inhibitory extracellular ligand-gated io...	7	0	0.16	1
598	GO:0005248	voltage-gated sodium channel activity	7	0	0.16	1
599	GO:0005250	A-type (transient outward) potassium cha...	6	0	0.14	1
600	GO:0005272	sodium channel activity	16	0	0.37	1
601	GO:0005275	amine transmembrane transporter activity	4	0	0.09	1
602	GO:0005283	sodium:amino acid symporter activity	3	0	0.07	1
603	GO:0005319	lipid transporter activity	32	0	0.75	1
604	GO:0005326	neurotransmitter transporter activity	25	0	0.58	1
605	GO:0005328	neurotransmitter:sodium symporter activi...	25	0	0.58	1
606	GO:0005337	nucleoside transmembrane transporter act...	7	0	0.16	1
607	GO:0005338	nucleotide-sugar transmembrane transport...	4	0	0.09	1
608	GO:0005344	oxygen transporter activity	12	0	0.28	1
609	GO:0005351	sugar:hydrogen symporter activity	7	0	0.16	1
610	GO:0005355	glucose transmembrane transporter activi...	6	0	0.14	1
611	GO:0005402	cation:sugar symporter activity	7	0	0.16	1
612	GO:0005416	cation:amino acid symporter activity	3	0	0.07	1
613	GO:0005451	monovalent cation:hydrogen antiporter ac...	8	0	0.19	1
614	GO:0005452	inorganic anion exchanger activity	16	0	0.37	1
615	GO:0005484	SNAP receptor activity	17	0	0.4	1
616	GO:0005496	steroid binding	28	0	0.65	1
617	GO:0005497	androgen binding	3	0	0.07	1
618	GO:0005501	retinoid binding	3	0	0.07	1
619	GO:0005516	calmodulin binding	29	0	0.68	1
620	GO:0005520	insulin-like growth factor binding	28	0	0.65	1
621	GO:0005523	tropomyosin binding	6	0	0.14	1
622	GO:0005539	glycosaminoglycan binding	27	0	0.63	1
623	GO:0005540	hyaluronic acid binding	19	0	0.44	1
624	GO:0005542	folic acid binding	5	0	0.12	1
625	GO:0005545	1-phosphatidylinositol binding	7	0	0.16	1
626	GO:0005546	phosphatidylinositol-4,5-bisphosphate bi...	5	0	0.12	1
627	GO:0005548	phospholipid transporter activity	12	0	0.28	1
628	GO:0008009	chemokine activity	15	0	0.35	1
629	GO:0008013	beta-catenin binding	16	0	0.37	1
630	GO:0008017	microtubule binding	29	0	0.68	1
631	GO:0008022	protein C-terminus binding	3	0	0.07	1
632	GO:0008026	ATP-dependent helicase activity	71	0	1.65	1
633	GO:0008060	ARF GTPase activator activity	32	0	0.75	1
634	GO:0008061	chitin binding	5	0	0.12	1
635	GO:0008079	translation termination factor activity	4	0	0.09	1
636	GO:0008081	phosphoric diester hydrolase activity	62	0	1.44	1
637	GO:0008083	growth factor activity	93	0	2.17	1
638	GO:0008094	DNA-dependent ATPase activity	27	0	0.63	1
639	GO:0008121	ubiquinol-cytochrome-c reductase activit...	3	0	0.07	1
640	GO:0008131	primary amine oxidase activity	3	0	0.07	1
641	GO:0008137	NADH dehydrogenase (ubiquinone) activity	11	0	0.26	1
642	GO:0008158	hedgehog receptor activity	4	0	0.09	1
643	GO:0008171	O-methyltransferase activity	12	0	0.28	1
644	GO:0008173	RNA methyltransferase activity	18	0	0.42	1
645	GO:0008174	mRNA methyltransferase activity	4	0	0.09	1
646	GO:0008175	tRNA methyltransferase activity	6	0	0.14	1
647	GO:0008184	glycogen phosphorylase activity	3	0	0.07	1
648	GO:0008190	eukaryotic initiation factor 4E binding	3	0	0.07	1
649	GO:0008192	RNA guanylyltransferase activity	3	0	0.07	1
650	GO:0008194	UDP-glycosyltransferase activity	41	0	0.95	1
651	GO:0008201	heparin binding	8	0	0.19	1
652	GO:0008227	G-protein coupled amine receptor activit...	24	0	0.56	1
653	GO:0008234	cysteine-type peptidase activity	105	0	2.45	1
654	GO:0008241	peptidyl-dipeptidase activity	3	0	0.07	1
655	GO:0008252	nucleotidase activity	3	0	0.07	1
656	GO:0008253	5'-nucleotidase activity	3	0	0.07	1
657	GO:0008271	secondary active sulfate transmembrane t...	15	0	0.35	1
658	GO:0008281	sulfonylurea receptor activity	4	0	0.09	1
659	GO:0008312	7S RNA binding	5	0	0.12	1
660	GO:0008318	protein prenyltransferase activity	4	0	0.09	1
661	GO:0008320	protein transmembrane transporter activi...	4	0	0.09	1
662	GO:0008374	O-acyltransferase activity	16	0	0.37	1
663	GO:0008375	acetylglucosaminyltransferase activity	22	0	0.51	1
664	GO:0008378	galactosyltransferase activity	16	0	0.37	1
665	GO:0008408	3'-5' exonuclease activity	8	0	0.19	1
666	GO:0008409	5'-3' exonuclease activity	3	0	0.07	1
667	GO:0008417	fucosyltransferase activity	9	0	0.21	1
668	GO:0008434	vitamin D3 receptor activity	3	0	0.07	1
669	GO:0008440	inositol-1,4,5-trisphosphate 3-kinase ac...	7	0	0.16	1
670	GO:0008443	phosphofructokinase activity	9	0	0.21	1
671	GO:0008474	palmitoyl-(protein) hydrolase activity	3	0	0.07	1
672	GO:0008475	procollagen-lysine 5-dioxygenase activit...	3	0	0.07	1
673	GO:0008476	protein-tyrosine sulfotransferase activi...	3	0	0.07	1
674	GO:0008508	bile acid:sodium symporter activity	5	0	0.12	1
675	GO:0008510	sodium:bicarbonate symporter activity	4	0	0.09	1
676	GO:0008518	reduced folate carrier activity	3	0	0.07	1
677	GO:0008519	ammonium transmembrane transporter activ...	5	0	0.12	1
678	GO:0008525	phosphatidylcholine transporter activity	3	0	0.07	1
679	GO:0008526	phosphatidylinositol transporter activit...	3	0	0.07	1
680	GO:0008568	microtubule-severing ATPase activity	3	0	0.07	1
681	GO:0008601	protein phosphatase type 2A regulator ac...	13	0	0.3	1
682	GO:0008641	small protein activating enzyme activity	6	0	0.14	1
683	GO:0008649	rRNA methyltransferase activity	4	0	0.09	1
684	GO:0008746	NAD(P)+ transhydrogenase activity	3	0	0.07	1
685	GO:0008750	NAD(P)+ transhydrogenase (AB-specific) a...	3	0	0.07	1
686	GO:0008762	UDP-N-acetylmuramate dehydrogenase activ...	5	0	0.12	1
687	GO:0008865	fructokinase activity	3	0	0.07	1
688	GO:0008889	glycerophosphodiester phosphodiesterase ...	7	0	0.16	1
689	GO:0008967	phosphoglycolate phosphatase activity	4	0	0.09	1
690	GO:0009975	cyclase activity	25	0	0.58	1
691	GO:0009982	pseudouridine synthase activity	9	0	0.21	1
692	GO:0010340	carboxyl-O-methyltransferase activity	5	0	0.12	1
693	GO:0010485	H4 histone acetyltransferase activity	3	0	0.07	1
694	GO:0010851	cyclase regulator activity	3	0	0.07	1
695	GO:0010853	cyclase activator activity	3	0	0.07	1
696	GO:0015002	heme-copper terminal oxidase activity	13	0	0.3	1
697	GO:0015018	galactosylgalactosylxylosylprotein 3-bet...	3	0	0.07	1
698	GO:0015020	glucuronosyltransferase activity	5	0	0.12	1
699	GO:0015035	protein disulfide oxidoreductase activit...	25	0	0.58	1
700	GO:0015036	disulfide oxidoreductase activity	26	0	0.61	1
701	GO:0015078	hydrogen ion transmembrane transporter a...	67	0	1.56	1
702	GO:0015101	organic cation transmembrane transporter...	8	0	0.19	1
703	GO:0015105	arsenite transmembrane transporter activ...	5	0	0.12	1
704	GO:0015106	bicarbonate transmembrane transporter ac...	5	0	0.12	1
705	GO:0015114	phosphate ion transmembrane transporter ...	5	0	0.12	1
706	GO:0015116	sulfate transmembrane transporter activi...	15	0	0.35	1
707	GO:0015125	bile acid transmembrane transporter acti...	5	0	0.12	1
708	GO:0015144	carbohydrate transmembrane transporter a...	20	0	0.47	1
709	GO:0015145	monosaccharide transmembrane transporter...	7	0	0.16	1
710	GO:0015149	hexose transmembrane transporter activit...	7	0	0.16	1
711	GO:0015166	polyol transmembrane transporter activit...	5	0	0.12	1
712	GO:0015168	glycerol transmembrane transporter activ...	5	0	0.12	1
713	GO:0015171	amino acid transmembrane transporter act...	20	0	0.47	1
714	GO:0015197	peptide transporter activity	4	0	0.09	1
715	GO:0015198	oligopeptide transporter activity	3	0	0.07	1
716	GO:0015204	urea transmembrane transporter activity	9	0	0.21	1
717	GO:0015211	purine nucleoside transmembrane transpor...	3	0	0.07	1
718	GO:0015215	nucleotide transmembrane transporter act...	6	0	0.14	1
719	GO:0015238	drug transmembrane transporter activity	7	0	0.16	1
720	GO:0015248	sterol transporter activity	4	0	0.09	1
721	GO:0015271	outward rectifier potassium channel acti...	7	0	0.16	1
722	GO:0015278	calcium-release channel activity	14	0	0.33	1
723	GO:0015280	ligand-gated sodium channel activity	5	0	0.12	1
724	GO:0015295	solute:hydrogen symporter activity	7	0	0.16	1
725	GO:0015299	solute:hydrogen antiporter activity	11	0	0.26	1
726	GO:0015301	anion:anion antiporter activity	17	0	0.4	1
727	GO:0015377	cation:chloride symporter activity	8	0	0.19	1
728	GO:0015379	potassium:chloride symporter activity	3	0	0.07	1
729	GO:0015385	sodium:hydrogen antiporter activity	8	0	0.19	1
730	GO:0015450	P-P-bond-hydrolysis-driven protein trans...	4	0	0.09	1
731	GO:0015464	acetylcholine receptor activity	15	0	0.35	1
732	GO:0015467	G-protein activated inward rectifier pot...	4	0	0.09	1
733	GO:0015651	quaternary ammonium group transmembrane ...	3	0	0.07	1
734	GO:0015665	alcohol transmembrane transporter activi...	8	0	0.19	1
735	GO:0015923	mannosidase activity	11	0	0.26	1
736	GO:0015924	mannosyl-oligosaccharide mannosidase act...	10	0	0.23	1
737	GO:0015926	glucosidase activity	4	0	0.09	1
738	GO:0015928	fucosidase activity	4	0	0.09	1
739	GO:0015929	hexosaminidase activity	8	0	0.19	1
740	GO:0015932	nucleobase-containing compound transmemb...	12	0	0.28	1
741	GO:0016149	translation release factor activity, cod...	4	0	0.09	1
742	GO:0016175	superoxide-generating NADPH oxidase acti...	5	0	0.12	1
743	GO:0016206	catechol O-methyltransferase activity	3	0	0.07	1
744	GO:0016209	antioxidant activity	21	0	0.49	1
745	GO:0016211	ammonia ligase activity	3	0	0.07	1
746	GO:0016215	acyl-CoA desaturase activity	3	0	0.07	1
747	GO:0016229	steroid dehydrogenase activity	16	0	0.37	1
748	GO:0016273	arginine N-methyltransferase activity	4	0	0.09	1
749	GO:0016274	protein-arginine N-methyltransferase act...	4	0	0.09	1
750	GO:0016307	phosphatidylinositol phosphate kinase ac...	7	0	0.16	1
751	GO:0016314	phosphatidylinositol-3,4,5-trisphosphate...	3	0	0.07	1
752	GO:0016405	CoA-ligase activity	5	0	0.12	1
753	GO:0016417	S-acyltransferase activity	4	0	0.09	1
754	GO:0016418	S-acetyltransferase activity	3	0	0.07	1
755	GO:0016421	CoA carboxylase activity	3	0	0.07	1
756	GO:0016423	tRNA (guanine) methyltransferase activit...	4	0	0.09	1
757	GO:0016433	rRNA (adenine) methyltransferase activit...	4	0	0.09	1
758	GO:0016494	C-X-C chemokine receptor activity	5	0	0.12	1
759	GO:0016520	growth hormone-releasing hormone recepto...	3	0	0.07	1
760	GO:0016538	cyclin-dependent protein kinase regulato...	11	0	0.26	1
761	GO:0016594	glycine binding	3	0	0.07	1
762	GO:0016615	malate dehydrogenase activity	6	0	0.14	1
763	GO:0016619	malate dehydrogenase (oxaloacetate-decar...	3	0	0.07	1
764	GO:0016620	oxidoreductase activity, acting on the a...	18	0	0.42	1
765	GO:0016624	oxidoreductase activity, acting on the a...	4	0	0.09	1
766	GO:0016627	oxidoreductase activity, acting on the C...	42	0	0.98	1
767	GO:0016628	oxidoreductase activity, acting on the C...	9	0	0.21	1
768	GO:0016634	oxidoreductase activity, acting on the C...	6	0	0.14	1
769	GO:0016635	oxidoreductase activity, acting on the C...	3	0	0.07	1
770	GO:0016638	oxidoreductase activity, acting on the C...	17	0	0.4	1
771	GO:0016641	oxidoreductase activity, acting on the C...	15	0	0.35	1
772	GO:0016645	oxidoreductase activity, acting on the C...	14	0	0.33	1
773	GO:0016646	oxidoreductase activity, acting on the C...	11	0	0.26	1
774	GO:0016651	oxidoreductase activity, acting on NAD(P...	32	0	0.75	1
775	GO:0016652	oxidoreductase activity, acting on NAD(P...	3	0	0.07	1
776	GO:0016653	oxidoreductase activity, acting on NAD(P...	5	0	0.12	1
777	GO:0016655	oxidoreductase activity, acting on NAD(P...	11	0	0.26	1
778	GO:0016667	oxidoreductase activity, acting on a sul...	37	0	0.86	1
779	GO:0016668	oxidoreductase activity, acting on a sul...	3	0	0.07	1
780	GO:0016670	oxidoreductase activity, acting on a sul...	3	0	0.07	1
781	GO:0016671	oxidoreductase activity, acting on a sul...	6	0	0.14	1
782	GO:0016675	oxidoreductase activity, acting on a hem...	13	0	0.3	1
783	GO:0016676	oxidoreductase activity, acting on a hem...	13	0	0.3	1
784	GO:0016679	oxidoreductase activity, acting on diphe...	3	0	0.07	1
785	GO:0016681	oxidoreductase activity, acting on diphe...	3	0	0.07	1
786	GO:0016684	oxidoreductase activity, acting on perox...	11	0	0.26	1
787	GO:0016706	oxidoreductase activity, acting on paire...	31	0	0.72	1
788	GO:0016709	oxidoreductase activity, acting on paire...	11	0	0.26	1
789	GO:0016712	oxidoreductase activity, acting on paire...	16	0	0.37	1
790	GO:0016715	oxidoreductase activity, acting on paire...	5	0	0.12	1
791	GO:0016717	oxidoreductase activity, acting on paire...	3	0	0.07	1
792	GO:0016721	oxidoreductase activity, acting on super...	3	0	0.07	1
793	GO:0016725	oxidoreductase activity, acting on CH or...	3	0	0.07	1
794	GO:0016742	hydroxymethyl-, formyl- and related tran...	5	0	0.12	1
795	GO:0016748	succinyltransferase activity	3	0	0.07	1
796	GO:0016765	transferase activity, transferring alkyl...	26	0	0.61	1
797	GO:0016776	phosphotransferase activity, phosphate g...	16	0	0.37	1
798	GO:0016778	diphosphotransferase activity	4	0	0.09	1
799	GO:0016779	nucleotidyltransferase activity	76	0	1.77	1
800	GO:0016783	sulfurtransferase activity	6	0	0.14	1
801	GO:0016790	thiolester hydrolase activity	67	0	1.56	1
802	GO:0016799	hydrolase activity, hydrolyzing N-glycos...	11	0	0.26	1
803	GO:0016803	ether hydrolase activity	3	0	0.07	1
804	GO:0016805	dipeptidase activity	4	0	0.09	1
805	GO:0016810	hydrolase activity, acting on carbon-nit...	78	0	1.82	1
806	GO:0016811	hydrolase activity, acting on carbon-nit...	32	0	0.75	1
807	GO:0016812	hydrolase activity, acting on carbon-nit...	11	0	0.26	1
808	GO:0016813	hydrolase activity, acting on carbon-nit...	7	0	0.16	1
809	GO:0016814	hydrolase activity, acting on carbon-nit...	22	0	0.51	1
810	GO:0016832	aldehyde-lyase activity	5	0	0.12	1
811	GO:0016833	oxo-acid-lyase activity	4	0	0.09	1
812	GO:0016835	carbon-oxygen lyase activity	40	0	0.93	1
813	GO:0016836	hydro-lyase activity	36	0	0.84	1
814	GO:0016840	carbon-nitrogen lyase activity	4	0	0.09	1
815	GO:0016846	carbon-sulfur lyase activity	3	0	0.07	1
816	GO:0016849	phosphorus-oxygen lyase activity	27	0	0.63	1
817	GO:0016854	racemase and epimerase activity	6	0	0.14	1
818	GO:0016857	racemase and epimerase activity, acting ...	6	0	0.14	1
819	GO:0016860	intramolecular oxidoreductase activity	19	0	0.44	1
820	GO:0016861	intramolecular oxidoreductase activity, ...	11	0	0.26	1
821	GO:0016863	intramolecular oxidoreductase activity, ...	3	0	0.07	1
822	GO:0016866	intramolecular transferase activity	25	0	0.58	1
823	GO:0016868	intramolecular transferase activity, pho...	13	0	0.3	1
824	GO:0016875	ligase activity, forming carbon-oxygen b...	36	0	0.84	1
825	GO:0016876	ligase activity, forming aminoacyl-tRNA ...	36	0	0.84	1
826	GO:0016877	ligase activity, forming carbon-sulfur b...	7	0	0.16	1
827	GO:0016878	acid-thiol ligase activity	7	0	0.16	1
828	GO:0016880	acid-ammonia (or amide) ligase activity	3	0	0.07	1
829	GO:0016884	carbon-nitrogen ligase activity, with gl...	7	0	0.16	1
830	GO:0016885	ligase activity, forming carbon-carbon b...	9	0	0.21	1
831	GO:0016886	ligase activity, forming phosphoric este...	5	0	0.12	1
832	GO:0016888	endodeoxyribonuclease activity, producin...	3	0	0.07	1
833	GO:0016891	endoribonuclease activity, producing 5'-...	11	0	0.26	1
834	GO:0016892	endoribonuclease activity, producing 3'-...	4	0	0.09	1
835	GO:0016893	endonuclease activity, active with eithe...	14	0	0.33	1
836	GO:0016894	endonuclease activity, active with eithe...	5	0	0.12	1
837	GO:0016901	oxidoreductase activity, acting on the C...	4	0	0.09	1
838	GO:0016903	oxidoreductase activity, acting on the a...	24	0	0.56	1
839	GO:0016907	G-protein coupled acetylcholine receptor...	5	0	0.12	1
840	GO:0016917	GABA receptor activity	20	0	0.47	1
841	GO:0016933	extracellular-glycine-gated ion channel ...	7	0	0.16	1
842	GO:0016934	extracellular-glycine-gated chloride cha...	7	0	0.16	1
843	GO:0016936	galactoside binding	7	0	0.16	1
844	GO:0016997	alpha-sialidase activity	6	0	0.14	1
845	GO:0017017	MAP kinase tyrosine/serine/threonine pho...	13	0	0.3	1
846	GO:0017022	myosin binding	3	0	0.07	1
847	GO:0017025	TBP-class protein binding	5	0	0.12	1
848	GO:0017048	Rho GTPase binding	21	0	0.49	1
849	GO:0017069	snRNA binding	4	0	0.09	1
850	GO:0017089	glycolipid transporter activity	4	0	0.09	1
851	GO:0017127	cholesterol transporter activity	4	0	0.09	1
852	GO:0017136	NAD-dependent histone deacetylase activi...	4	0	0.09	1
853	GO:0017147	Wnt-protein binding	17	0	0.4	1
854	GO:0017150	tRNA dihydrouridine synthase activity	4	0	0.09	1
855	GO:0017154	semaphorin receptor activity	3	0	0.07	1
856	GO:0017176	phosphatidylinositol N-acetylglucosaminy...	3	0	0.07	1
857	GO:0018024	histone-lysine N-methyltransferase activ...	24	0	0.56	1
858	GO:0019104	DNA N-glycosylase activity	4	0	0.09	1
859	GO:0019107	myristoyltransferase activity	3	0	0.07	1
860	GO:0019158	mannokinase activity	3	0	0.07	1
861	GO:0019200	carbohydrate kinase activity	17	0	0.4	1
862	GO:0019201	nucleotide kinase activity	8	0	0.19	1
863	GO:0019203	carbohydrate phosphatase activity	10	0	0.23	1
864	GO:0019206	nucleoside kinase activity	9	0	0.21	1
865	GO:0019208	phosphatase regulator activity	22	0	0.51	1
866	GO:0019212	phosphatase inhibitor activity	5	0	0.12	1
867	GO:0019213	deacetylase activity	11	0	0.26	1
868	GO:0019238	cyclohydrolase activity	7	0	0.16	1
869	GO:0019239	deaminase activity	16	0	0.37	1
870	GO:0019534	toxin transporter activity	6	0	0.14	1
871	GO:0019783	small conjugating protein-specific prote...	10	0	0.23	1
872	GO:0019825	oxygen binding	12	0	0.28	1
873	GO:0019838	growth factor binding	34	0	0.79	1
874	GO:0019840	isoprenoid binding	3	0	0.07	1
875	GO:0019842	vitamin binding	29	0	0.68	1
876	GO:0019843	rRNA binding	13	0	0.3	1
877	GO:0019888	protein phosphatase regulator activity	18	0	0.42	1
878	GO:0019894	kinesin binding	4	0	0.09	1
879	GO:0019902	phosphatase binding	6	0	0.14	1
880	GO:0019903	protein phosphatase binding	3	0	0.07	1
881	GO:0019905	syntaxin binding	10	0	0.23	1
882	GO:0022824	transmitter-gated ion channel activity	3	0	0.07	1
883	GO:0022835	transmitter-gated channel activity	3	0	0.07	1
884	GO:0022884	macromolecule transmembrane transporter ...	5	0	0.12	1
885	GO:0030060	L-malate dehydrogenase activity	3	0	0.07	1
886	GO:0030158	protein xylosyltransferase activity	3	0	0.07	1
887	GO:0030165	PDZ domain binding	17	0	0.4	1
888	GO:0030246	carbohydrate binding	105	0	2.45	1
889	GO:0030247	polysaccharide binding	10	0	0.23	1
890	GO:0030249	guanylate cyclase regulator activity	3	0	0.07	1
891	GO:0030250	guanylate cyclase activator activity	3	0	0.07	1
892	GO:0030274	LIM domain binding	4	0	0.09	1
893	GO:0030276	clathrin binding	7	0	0.16	1
894	GO:0030306	ADP-ribosylation factor binding	4	0	0.09	1
895	GO:0030331	estrogen receptor binding	4	0	0.09	1
896	GO:0030374	ligand-dependent nuclear receptor transc...	4	0	0.09	1
897	GO:0030976	thiamine pyrophosphate binding	5	0	0.12	1
898	GO:0030983	mismatched DNA binding	6	0	0.14	1
899	GO:0031072	heat shock protein binding	10	0	0.23	1
900	GO:0031078	histone deacetylase activity (H3-K14 spe...	4	0	0.09	1
901	GO:0031369	translation initiation factor binding	3	0	0.07	1
902	GO:0031418	L-ascorbic acid binding	16	0	0.37	1
903	GO:0031490	chromatin DNA binding	3	0	0.07	1
904	GO:0031491	nucleosome binding	3	0	0.07	1
905	GO:0031625	ubiquitin protein ligase binding	11	0	0.26	1
906	GO:0031683	G-protein beta/gamma-subunit complex bin...	28	0	0.65	1
907	GO:0031752	D5 dopamine receptor binding	3	0	0.07	1
908	GO:0031821	G-protein coupled serotonin receptor bin...	6	0	0.14	1
909	GO:0031994	insulin-like growth factor I binding	5	0	0.12	1
910	GO:0031995	insulin-like growth factor II binding	5	0	0.12	1
911	GO:0032041	NAD-dependent histone deacetylase activi...	4	0	0.09	1
912	GO:0032052	bile acid binding	4	0	0.09	1
913	GO:0032129	histone deacetylase activity (H3-K9 spec...	4	0	0.09	1
914	GO:0032182	small conjugating protein binding	8	0	0.19	1
915	GO:0032266	phosphatidylinositol-3-phosphate binding	3	0	0.07	1
916	GO:0032451	demethylase activity	4	0	0.09	1
917	GO:0032452	histone demethylase activity	4	0	0.09	1
918	GO:0032454	histone demethylase activity (H3-K9 spec...	3	0	0.07	1
919	GO:0032813	tumor necrosis factor receptor superfami...	18	0	0.42	1
920	GO:0032934	sterol binding	7	0	0.16	1
921	GO:0033218	amide binding	10	0	0.23	1
922	GO:0033293	monocarboxylic acid binding	7	0	0.16	1
923	GO:0033549	MAP kinase phosphatase activity	14	0	0.33	1
924	GO:0033558	protein deacetylase activity	10	0	0.23	1
925	GO:0033743	peptide-methionine (R)-S-oxide reductase...	4	0	0.09	1
926	GO:0033764	steroid dehydrogenase activity, acting o...	12	0	0.28	1
927	GO:0033765	steroid dehydrogenase activity, acting o...	3	0	0.07	1
928	GO:0034061	DNA polymerase activity	20	0	0.47	1
929	GO:0034062	RNA polymerase activity	28	0	0.65	1
930	GO:0034212	peptide N-acetyltransferase activity	3	0	0.07	1
931	GO:0034483	heparan sulfate sulfotransferase activit...	3	0	0.07	1
932	GO:0034593	phosphatidylinositol bisphosphate phosph...	4	0	0.09	1
933	GO:0034594	phosphatidylinositol trisphosphate phosp...	3	0	0.07	1
934	GO:0034595	phosphatidylinositol phosphate 5-phospha...	3	0	0.07	1
935	GO:0034739	histone deacetylase activity (H4-K16 spe...	4	0	0.09	1
936	GO:0034979	NAD-dependent protein deacetylase activi...	5	0	0.12	1
937	GO:0035064	methylated histone residue binding	6	0	0.14	1
938	GO:0035173	histone kinase activity	4	0	0.09	1
939	GO:0035184	histone threonine kinase activity	3	0	0.07	1
940	GO:0035242	protein-arginine omega-N asymmetric meth...	3	0	0.07	1
941	GO:0035250	UDP-galactosyltransferase activity	4	0	0.09	1
942	GO:0035251	UDP-glucosyltransferase activity	7	0	0.16	1
943	GO:0035252	UDP-xylosyltransferase activity	4	0	0.09	1
944	GO:0035257	nuclear hormone receptor binding	10	0	0.23	1
945	GO:0035258	steroid hormone receptor binding	7	0	0.16	1
946	GO:0035326	enhancer binding	3	0	0.07	1
947	GO:0035381	ATP-gated ion channel activity	9	0	0.21	1
948	GO:0035403	histone kinase activity (H3-T6 specific)	3	0	0.07	1
949	GO:0036002	pre-mRNA binding	3	0	0.07	1
950	GO:0038036	sphingosine-1-phosphate receptor activit...	5	0	0.12	1
951	GO:0042054	histone methyltransferase activity	26	0	0.61	1
952	GO:0042132	fructose 1,6-bisphosphate 1-phosphatase ...	3	0	0.07	1
953	GO:0042162	telomeric DNA binding	4	0	0.09	1
954	GO:0042277	peptide binding	10	0	0.23	1
955	GO:0042285	xylosyltransferase activity	4	0	0.09	1
956	GO:0042287	MHC protein binding	4	0	0.09	1
957	GO:0042379	chemokine receptor binding	15	0	0.35	1
958	GO:0042393	histone binding	21	0	0.49	1
959	GO:0042562	hormone binding	3	0	0.07	1
960	GO:0042799	histone methyltransferase activity (H4-K...	3	0	0.07	1
961	GO:0042803	protein homodimerization activity	24	0	0.56	1
962	GO:0042813	Wnt-activated receptor activity	16	0	0.37	1
963	GO:0042826	histone deacetylase binding	5	0	0.12	1
964	GO:0042887	amide transmembrane transporter activity	11	0	0.26	1
965	GO:0042895	antibiotic transporter activity	6	0	0.14	1
966	GO:0043021	ribonucleoprotein complex binding	8	0	0.19	1
967	GO:0043022	ribosome binding	5	0	0.12	1
968	GO:0043027	cysteine-type endopeptidase inhibitor ac...	5	0	0.12	1
969	GO:0043028	cysteine-type endopeptidase regulator ac...	6	0	0.14	1
970	GO:0043130	ubiquitin binding	7	0	0.16	1
971	GO:0043138	3'-5' DNA helicase activity	3	0	0.07	1
972	GO:0043140	ATP-dependent 3'-5' DNA helicase activit...	3	0	0.07	1
973	GO:0043178	alcohol binding	8	0	0.19	1
974	GO:0043236	laminin binding	4	0	0.09	1
975	GO:0043394	proteoglycan binding	9	0	0.21	1
976	GO:0043395	heparan sulfate proteoglycan binding	9	0	0.21	1
977	GO:0043548	phosphatidylinositol 3-kinase binding	6	0	0.14	1
978	GO:0043560	insulin receptor substrate binding	6	0	0.14	1
979	GO:0044389	small conjugating protein ligase binding	11	0	0.26	1
980	GO:0044729	hemi-methylated DNA-binding	3	0	0.07	1
981	GO:0044769	ATPase activity, coupled to transmembran...	17	0	0.4	1
982	GO:0045125	bioactive lipid receptor activity	11	0	0.26	1
983	GO:0045296	cadherin binding	7	0	0.16	1
984	GO:0046332	SMAD binding	8	0	0.19	1
985	GO:0046527	glucosyltransferase activity	10	0	0.23	1
986	GO:0046912	transferase activity, transferring acyl ...	5	0	0.12	1
987	GO:0046933	proton-transporting ATP synthase activit...	9	0	0.21	1
988	GO:0046961	proton-transporting ATPase activity, rot...	15	0	0.35	1
989	GO:0046969	NAD-dependent histone deacetylase activi...	4	0	0.09	1
990	GO:0046970	NAD-dependent histone deacetylase activi...	4	0	0.09	1
991	GO:0047429	nucleoside-triphosphate diphosphatase ac...	3	0	0.07	1
992	GO:0048029	monosaccharide binding	18	0	0.42	1
993	GO:0048038	quinone binding	9	0	0.21	1
994	GO:0048365	Rac GTPase binding	3	0	0.07	1
995	GO:0050136	NADH dehydrogenase (quinone) activity	11	0	0.26	1
996	GO:0050308	sugar-phosphatase activity	10	0	0.23	1
997	GO:0050501	hyaluronan synthase activity	3	0	0.07	1
998	GO:0050660	flavin adenine dinucleotide binding	44	0	1.02	1
999	GO:0050661	NADP binding	19	0	0.44	1
1000	GO:0050664	oxidoreductase activity, acting on NAD(P...	5	0	0.12	1
1001	GO:0050681	androgen receptor binding	5	0	0.12	1
1002	GO:0050780	dopamine receptor binding	5	0	0.12	1
1003	GO:0050839	cell adhesion molecule binding	7	0	0.16	1
1004	GO:0050840	extracellular matrix binding	6	0	0.14	1
1005	GO:0051015	actin filament binding	14	0	0.33	1
1006	GO:0051087	chaperone binding	10	0	0.23	1
1007	GO:0051119	sugar transmembrane transporter activity	15	0	0.35	1
1008	GO:0051184	cofactor transporter activity	6	0	0.14	1
1009	GO:0051185	coenzyme transporter activity	4	0	0.09	1
1010	GO:0051427	hormone receptor binding	12	0	0.28	1
1011	GO:0051539	4 iron, 4 sulfur cluster binding	14	0	0.33	1
1012	GO:0051766	inositol trisphosphate kinase activity	8	0	0.19	1
1013	GO:0051861	glycolipid binding	4	0	0.09	1
1014	GO:0051920	peroxiredoxin activity	5	0	0.12	1
1015	GO:0051998	protein carboxyl O-methyltransferase act...	5	0	0.12	1
1016	GO:0052742	phosphatidylinositol kinase activity	3	0	0.07	1
1017	GO:0052866	phosphatidylinositol phosphate phosphata...	6	0	0.14	1
1018	GO:0055056	D-glucose transmembrane transporter acti...	5	0	0.12	1
1019	GO:0055077	gap junction hemi-channel activity	9	0	0.21	1
1020	GO:0055102	lipase inhibitor activity	3	0	0.07	1
1021	GO:0060590	ATPase regulator activity	4	0	0.09	1
1022	GO:0061505	DNA topoisomerase II activity	5	0	0.12	1
1023	GO:0070001	aspartic-type peptidase activity	16	0	0.37	1
1024	GO:0070003	threonine-type peptidase activity	24	0	0.56	1
1025	GO:0070008	serine-type exopeptidase activity	7	0	0.16	1
1026	GO:0070016	armadillo repeat domain binding	3	0	0.07	1
1027	GO:0070035	purine NTP-dependent helicase activity	71	0	1.65	1
1028	GO:0070403	NAD+ binding	9	0	0.21	1
1029	GO:0070546	L-phenylalanine aminotransferase activit...	3	0	0.07	1
1030	GO:0070548	L-glutamine aminotransferase activity	3	0	0.07	1
1031	GO:0070566	adenylyltransferase activity	7	0	0.16	1
1032	GO:0070567	cytidylyltransferase activity	3	0	0.07	1
1033	GO:0070568	guanylyltransferase activity	4	0	0.09	1
1034	GO:0070815	peptidyl-lysine 5-dioxygenase activity	4	0	0.09	1
1035	GO:0070851	growth factor receptor binding	4	0	0.09	1
1036	GO:0070915	lysophosphatidic acid receptor activity	6	0	0.14	1
1037	GO:0071889	14-3-3 protein binding	3	0	0.07	1
1038	GO:0072341	modified amino acid binding	6	0	0.14	1
1039	GO:0080019	fatty-acyl-CoA reductase (alcohol-formin...	3	0	0.07	1
1040	GO:0080025	phosphatidylinositol-3,5-bisphosphate bi...	4	0	0.09	1
1041	GO:0080130	L-phenylalanine:2-oxoglutarate aminotran...	3	0	0.07	1
1042	GO:0090484	drug transporter activity	13	0	0.3	1
1043	GO:0097367	carbohydrate derivative binding	39	0	0.91	1
1044	GO:1901476	carbohydrate transporter activity	20	0	0.47	1
1045	GO:1901505	carbohydrate derivative transporter acti...	15	0	0.35	1
1046	GO:1901618	organic hydroxy compound transmembrane t...	8	0	0.19	1
1047	GO:1901677	phosphate transmembrane transporter acti...	11	0	0.26	1
1048	GO:1901681	sulfur compound binding	23	0	0.54	1
1049	GO:1901682	sulfur compound transmembrane transporte...	16	0	0.37	1

## Sheet: topGO_elim_cluster3
	GO.ID	Term	Annotated	Significant	Expected	elim
1	GO:0005179	hormone activity	72	12	2.57	8.2e-06
2	GO:0005230	extracellular ligand-gated ion channel a...	89	20	3.18	3.2e-05
3	GO:0004970	ionotropic glutamate receptor activity	32	7	1.14	0.00011
4	GO:0005234	extracellular-glutamate-gated ion channe...	32	7	1.14	0.00011
5	GO:0004890	GABA-A receptor activity	15	5	0.54	0.00013
6	GO:0004889	acetylcholine-activated cation-selective...	20	5	0.71	0.00057
7	GO:0005250	A-type (transient outward) potassium cha...	6	3	0.21	0.00084
8	GO:0043565	sequence-specific DNA binding	563	35	20.12	0.001
9	GO:0005272	sodium channel activity	16	4	0.57	0.00208
10	GO:0005509	calcium ion binding	528	32	18.87	0.00244
11	GO:0017137	Rab GTPase binding	17	4	0.61	0.00264
12	GO:0004693	cyclin-dependent protein kinase activity	3	2	0.11	0.00373
13	GO:0004768	stearoyl-CoA 9-desaturase activity	3	2	0.11	0.00373
14	GO:0004351	glutamate decarboxylase activity	3	2	0.11	0.00373
15	GO:0022838	substrate-specific channel activity	344	47	12.29	0.00434
16	GO:0015075	ion transmembrane transporter activity	626	60	22.37	0.00475
17	GO:0004930	G-protein coupled receptor activity	300	20	10.72	0.00557
18	GO:0022836	gated channel activity	271	36	9.68	0.00722
19	GO:0005262	calcium channel activity	64	7	2.29	0.00761
20	GO:0005216	ion channel activity	342	46	12.22	0.01015
21	GO:0003700	sequence-specific DNA binding transcript...	675	36	24.12	0.01041
22	GO:0001071	nucleic acid binding transcription facto...	678	36	24.23	0.01111
23	GO:0015114	phosphate ion transmembrane transporter ...	5	2	0.18	0.01186
24	GO:0022839	ion gated channel activity	269	35	9.61	0.01598
25	GO:0005231	excitatory extracellular ligand-gated io...	68	15	2.43	0.01682
26	GO:0005516	calmodulin binding	29	4	1.04	0.01882
27	GO:0004629	phospholipase C activity	17	3	0.61	0.02122
28	GO:0004435	phosphatidylinositol phospholipase C act...	17	3	0.61	0.02122
29	GO:0004714	transmembrane receptor protein tyrosine ...	61	6	2.18	0.02131
30	GO:0016933	extracellular-glycine-gated ion channel ...	7	2	0.25	0.02375
31	GO:0016934	extracellular-glycine-gated chloride cha...	7	2	0.25	0.02375
32	GO:0005248	voltage-gated sodium channel activity	7	2	0.25	0.02375
33	GO:0005237	inhibitory extracellular ligand-gated io...	7	2	0.25	0.02375
34	GO:0005184	neuropeptide hormone activity	7	2	0.25	0.02375
35	GO:0004888	transmembrane signaling receptor activit...	494	42	17.65	0.02859
36	GO:0015077	monovalent inorganic cation transmembran...	248	21	8.86	0.02906
37	GO:0022843	voltage-gated cation channel activity	128	12	4.57	0.02957
38	GO:0004983	neuropeptide Y receptor activity	8	2	0.29	0.03092
39	GO:0005254	chloride channel activity	34	4	1.22	0.03199
40	GO:0008509	anion transmembrane transporter activity	145	10	5.18	0.03511
41	GO:0004977	melanocortin receptor activity	9	2	0.32	0.03883
42	GO:0015368	calcium:cation antiporter activity	9	2	0.32	0.03883
43	GO:0015103	inorganic anion transmembrane transporte...	71	6	2.54	0.04097
44	GO:0022832	voltage-gated channel activity	157	13	5.61	0.04272
45	GO:0003705	RNA polymerase II distal enhancer sequen...	38	4	1.36	0.04561
46	GO:0008301	DNA binding, bending	38	4	1.36	0.04561
47	GO:0008373	sialyltransferase activity	23	3	0.82	0.04724
48	GO:0005245	voltage-gated calcium channel activity	39	4	1.39	0.04944
49	GO:0022890	inorganic cation transmembrane transport...	356	29	12.72	0.05057
50	GO:0008227	G-protein coupled amine receptor activit...	24	3	0.86	0.05261
51	GO:0004725	protein tyrosine phosphatase activity	115	8	4.11	0.05366
52	GO:0016812	hydrolase activity, acting on carbon-nit...	11	2	0.39	0.05661
53	GO:0005253	anion channel activity	42	4	1.5	0.06197
54	GO:0015108	chloride transmembrane transporter activ...	42	4	1.5	0.06197
55	GO:0019199	transmembrane receptor protein kinase ac...	79	6	2.82	0.06299
56	GO:0015085	calcium ion transmembrane transporter ac...	91	10	3.25	0.0685
57	GO:0008081	phosphoric diester hydrolase activity	62	5	2.22	0.07011
58	GO:0005215	transporter activity	916	76	32.73	0.07926
59	GO:0005244	voltage-gated ion channel activity	155	12	5.54	0.08358
60	GO:0044212	transcription regulatory region DNA bind...	66	5	2.36	0.08651
61	GO:0005372	water transmembrane transporter activity	14	2	0.5	0.08735
62	GO:0008324	cation transmembrane transporter activit...	429	35	15.33	0.09268
63	GO:0015081	sodium ion transmembrane transporter act...	84	9	3	0.09294
64	GO:0046873	metal ion transmembrane transporter acti...	289	25	10.33	0.09764
65	GO:0046961	proton-transporting ATPase activity, rot...	15	2	0.54	0.09849
66	GO:0022829	wide pore channel activity	15	2	0.54	0.09849
67	GO:0015464	acetylcholine receptor activity	15	2	0.54	0.09849
68	GO:0008028	monocarboxylic acid transmembrane transp...	15	2	0.54	0.09849
69	GO:0016594	glycine binding	3	1	0.11	0.10343
70	GO:0005416	cation:amino acid symporter activity	3	1	0.11	0.10343
71	GO:0022824	transmitter-gated ion channel activity	3	1	0.11	0.10343
72	GO:0035326	enhancer binding	3	1	0.11	0.10343
73	GO:0070016	armadillo repeat domain binding	3	1	0.11	0.10343
74	GO:0022835	transmitter-gated channel activity	3	1	0.11	0.10343
75	GO:0005283	sodium:amino acid symporter activity	3	1	0.11	0.10343
76	GO:0035242	protein-arginine omega-N asymmetric meth...	3	1	0.11	0.10343
77	GO:0004938	alpha2-adrenergic receptor activity	3	1	0.11	0.10343
78	GO:0008083	growth factor activity	93	6	3.32	0.1154
79	GO:0004620	phospholipase activity	34	3	1.22	0.12034
80	GO:0060089	molecular transducer activity	739	50	26.41	0.12165
81	GO:0004871	signal transducer activity	739	50	26.41	0.12165
82	GO:0015491	cation:cation antiporter activity	17	2	0.61	0.12183
83	GO:0005003	ephrin receptor activity	17	2	0.61	0.12183
84	GO:0044769	ATPase activity, coupled to transmembran...	17	2	0.61	0.12183
85	GO:0042578	phosphoric ester hydrolase activity	278	14	9.93	0.12419
86	GO:0015079	potassium ion transmembrane transporter ...	102	9	3.65	0.12596
87	GO:0030594	neurotransmitter receptor activity	55	4	1.97	0.13287
88	GO:0030331	estrogen receptor binding	4	1	0.14	0.13548
89	GO:0016273	arginine N-methyltransferase activity	4	1	0.14	0.13548
90	GO:0016274	protein-arginine N-methyltransferase act...	4	1	0.14	0.13548
91	GO:0004673	protein histidine kinase activity	4	1	0.14	0.13548
92	GO:0000155	phosphorelay sensor kinase activity	4	1	0.14	0.13548
93	GO:0005275	amine transmembrane transporter activity	4	1	0.14	0.13548
94	GO:0008158	hedgehog receptor activity	4	1	0.14	0.13548
95	GO:0004936	alpha-adrenergic receptor activity	4	1	0.14	0.13548
96	GO:0016833	oxo-acid-lyase activity	4	1	0.14	0.13548
97	GO:0003872	6-phosphofructokinase activity	4	1	0.14	0.13548
98	GO:0003774	motor activity	120	7	4.29	0.13804
99	GO:0005261	cation channel activity	208	25	7.43	0.13978
100	GO:0000975	regulatory region DNA binding	77	5	2.75	0.14073
101	GO:0008528	G-protein coupled peptide receptor activ...	77	5	2.75	0.14073
102	GO:0001067	regulatory region nucleic acid binding	77	5	2.75	0.14073
103	GO:0022857	transmembrane transporter activity	740	68	26.44	0.1442
104	GO:0001653	peptide receptor activity	78	5	2.79	0.14626
105	GO:0038023	signaling receptor activity	574	43	20.51	0.15216
106	GO:0015276	ligand-gated ion channel activity	129	23	4.61	0.15694
107	GO:0022834	ligand-gated channel activity	129	23	4.61	0.15694
108	GO:0004114	3',5'-cyclic-nucleotide phosphodiesteras...	20	2	0.71	0.15895
109	GO:0015298	solute:cation antiporter activity	20	2	0.71	0.15895
110	GO:0004721	phosphoprotein phosphatase activity	171	9	6.11	0.1592
111	GO:0015297	antiporter activity	39	3	1.39	0.162
112	GO:0016917	GABA receptor activity	20	6	0.71	0.16475
113	GO:0022804	active transmembrane transporter activit...	220	11	7.86	0.16492
114	GO:0015280	ligand-gated sodium channel activity	5	1	0.18	0.16638
115	GO:0004965	G-protein coupled GABA receptor activity	5	1	0.18	0.16638
116	GO:0004634	phosphopyruvate hydratase activity	5	1	0.18	0.16638
117	GO:0005160	transforming growth factor beta receptor...	5	1	0.18	0.16638
118	GO:0003828	alpha-N-acetylneuraminate alpha-2,8-sial...	5	1	0.18	0.16638
119	GO:0015291	secondary active transmembrane transport...	128	7	4.57	0.17407
120	GO:0005343	organic acid:sodium symporter activity	22	2	0.79	0.18471
121	GO:0004112	cyclic-nucleotide phosphodiesterase acti...	22	2	0.79	0.18471
122	GO:0016298	lipase activity	42	3	1.5	0.1888
123	GO:0016854	racemase and epimerase activity	6	1	0.21	0.19618
124	GO:0016857	racemase and epimerase activity, acting ...	6	1	0.21	0.19618
125	GO:0004985	opioid receptor activity	6	1	0.21	0.19618
126	GO:0016775	phosphotransferase activity, nitrogenous...	6	1	0.21	0.19618
127	GO:0050840	extracellular matrix binding	6	1	0.21	0.19618
128	GO:0005102	receptor binding	334	24	11.94	0.20669
129	GO:0000976	transcription regulatory region sequence...	45	3	1.61	0.21662
130	GO:0015370	solute:sodium symporter activity	45	3	1.61	0.21662
131	GO:0015078	hydrogen ion transmembrane transporter a...	67	4	2.39	0.21735
132	GO:0072509	divalent inorganic cation transmembrane ...	110	10	3.93	0.22124
133	GO:0005326	neurotransmitter transporter activity	25	2	0.89	0.22428
134	GO:0005328	neurotransmitter:sodium symporter activi...	25	2	0.89	0.22428
135	GO:0015035	protein disulfide oxidoreductase activit...	25	2	0.89	0.22428
136	GO:0030276	clathrin binding	7	1	0.25	0.22492
137	GO:0005432	calcium:sodium antiporter activity	7	1	0.25	0.22492
138	GO:0035258	steroid hormone receptor binding	7	1	0.25	0.22492
139	GO:0015355	secondary active monocarboxylate transme...	7	1	0.25	0.22492
140	GO:0005545	1-phosphatidylinositol binding	7	1	0.25	0.22492
141	GO:0016820	hydrolase activity, acting on acid anhyd...	91	5	3.25	0.22564
142	GO:0005267	potassium channel activity	99	8	3.54	0.23482
143	GO:0005251	delayed rectifier potassium channel acti...	26	2	0.93	0.23762
144	GO:0015036	disulfide oxidoreductase activity	26	2	0.93	0.23762
145	GO:0046943	carboxylic acid transmembrane transporte...	48	3	1.72	0.24523
146	GO:0005342	organic acid transmembrane transporter a...	48	3	1.72	0.24523
147	GO:0004993	serotonin receptor activity	8	1	0.29	0.25264
148	GO:0004935	adrenergic receptor activity	8	1	0.29	0.25264
149	GO:0046332	SMAD binding	8	1	0.29	0.25264
150	GO:0008514	organic anion transmembrane transporter ...	50	3	1.79	0.26461
151	GO:0035381	ATP-gated ion channel activity	9	1	0.32	0.27936
152	GO:0008443	phosphofructokinase activity	9	1	0.32	0.27936
153	GO:0055077	gap junction hemi-channel activity	9	1	0.32	0.27936
154	GO:0004407	histone deacetylase activity	9	1	0.32	0.27936
155	GO:0043394	proteoglycan binding	9	1	0.32	0.27936
156	GO:0043395	heparan sulfate proteoglycan binding	9	1	0.32	0.27936
157	GO:0046933	proton-transporting ATP synthase activit...	9	1	0.32	0.27936
158	GO:0004931	extracellular ATP-gated cation channel a...	9	1	0.32	0.27936
159	GO:0001948	glycoprotein binding	9	1	0.32	0.27936
160	GO:0004713	protein tyrosine kinase activity	125	6	4.47	0.28922
161	GO:0016701	oxidoreductase activity, acting on singl...	30	2	1.07	0.29119
162	GO:0016702	oxidoreductase activity, acting on singl...	30	2	1.07	0.29119
163	GO:0008134	transcription factor binding	54	3	1.93	0.30386
164	GO:0016810	hydrolase activity, acting on carbon-nit...	78	4	2.79	0.30417
165	GO:0008188	neuropeptide receptor activity	31	2	1.11	0.30455
166	GO:0004383	guanylate cyclase activity	10	1	0.36	0.30513
167	GO:0035257	nuclear hormone receptor binding	10	1	0.36	0.30513
168	GO:0033558	protein deacetylase activity	10	1	0.36	0.30513
169	GO:0019829	cation-transporting ATPase activity	55	3	1.97	0.31372
170	GO:0016811	hydrolase activity, acting on carbon-nit...	32	2	1.14	0.31785
171	GO:0019213	deacetylase activity	11	1	0.39	0.32999
172	GO:0003690	double-stranded DNA binding	57	3	2.04	0.33347
173	GO:0042625	ATPase activity, coupled to transmembran...	57	3	2.04	0.33347
174	GO:0004872	receptor activity	677	45	24.19	0.33415
175	GO:0017171	serine hydrolase activity	107	5	3.82	0.33592
176	GO:0008236	serine-type peptidase activity	107	5	3.82	0.33592
177	GO:0022803	passive transmembrane transporter activi...	359	49	12.83	0.35063
178	GO:0015267	channel activity	359	49	12.83	0.35063
179	GO:0005109	frizzled binding	12	1	0.43	0.35395
180	GO:0051427	hormone receptor binding	12	1	0.43	0.35395
181	GO:0005344	oxygen transporter activity	12	1	0.43	0.35395
182	GO:0005218	intracellular ligand-gated calcium chann...	12	1	0.43	0.35395
183	GO:0005219	ryanodine-sensitive calcium-release chan...	12	1	0.43	0.35395
184	GO:0019825	oxygen binding	12	1	0.43	0.35395
185	GO:0004089	carbonate dehydratase activity	12	1	0.43	0.35395
186	GO:0016791	phosphatase activity	215	9	7.68	0.36203
187	GO:0005085	guanyl-nucleotide exchange factor activi...	163	7	5.82	0.36482
188	GO:0016836	hydro-lyase activity	36	2	1.29	0.37035
189	GO:0004091	carboxylesterase activity	13	1	0.46	0.37706
190	GO:0017017	MAP kinase tyrosine/serine/threonine pho...	13	1	0.46	0.37706
191	GO:0016667	oxidoreductase activity, acting on a sul...	37	2	1.32	0.38324
192	GO:0043492	ATPase activity, coupled to movement of ...	88	4	3.14	0.38581
193	GO:0042626	ATPase activity, coupled to transmembran...	88	4	3.14	0.38581
194	GO:0005089	Rho guanyl-nucleotide exchange factor ac...	88	4	3.14	0.38581
195	GO:0015278	calcium-release channel activity	14	1	0.5	0.39935
196	GO:0017153	sodium:dicarboxylate symporter activity	14	1	0.5	0.39935
197	GO:0005217	intracellular ligand-gated ion channel a...	14	1	0.5	0.39935
198	GO:0033549	MAP kinase phosphatase activity	14	1	0.5	0.39935
199	GO:0005243	gap junction channel activity	14	1	0.5	0.39935
200	GO:0000981	sequence-specific DNA binding RNA polyme...	90	4	3.22	0.40209
201	GO:0008276	protein methyltransferase activity	39	2	1.39	0.40866
202	GO:0005088	Ras guanyl-nucleotide exchange factor ac...	91	4	3.25	0.41021
203	GO:0015294	solute:cation symporter activity	65	3	2.32	0.41175
204	GO:0015399	primary active transmembrane transporter...	92	4	3.29	0.4183
205	GO:0015405	P-P-bond-hydrolysis-driven transmembrane...	92	4	3.29	0.4183
206	GO:0009881	photoreceptor activity	15	1	0.54	0.42084
207	GO:0016835	carbon-oxygen lyase activity	40	2	1.43	0.42118
208	GO:0008170	N-methyltransferase activity	41	2	1.47	0.43356
209	GO:0004697	protein kinase C activity	16	1	0.57	0.44156
210	GO:0008374	O-acyltransferase activity	16	1	0.57	0.44156
211	GO:0004190	aspartic-type endopeptidase activity	16	1	0.57	0.44156
212	GO:0005310	dicarboxylic acid transmembrane transpor...	16	1	0.57	0.44156
213	GO:0070001	aspartic-type peptidase activity	16	1	0.57	0.44156
214	GO:0042813	Wnt-activated receptor activity	16	1	0.57	0.44156
215	GO:0005452	inorganic anion exchanger activity	16	1	0.57	0.44156
216	GO:0008013	beta-catenin binding	16	1	0.57	0.44156
217	GO:0030170	pyridoxal phosphate binding	43	2	1.54	0.45789
218	GO:0004867	serine-type endopeptidase inhibitor acti...	43	2	1.54	0.45789
219	GO:0015293	symporter activity	70	3	2.5	0.45926
220	GO:0016597	amino acid binding	17	1	0.61	0.46154
221	GO:0015301	anion:anion antiporter activity	17	1	0.61	0.46154
222	GO:0030165	PDZ domain binding	17	1	0.61	0.46154
223	GO:0017147	Wnt-protein binding	17	1	0.61	0.46154
224	GO:0019200	carbohydrate kinase activity	17	1	0.61	0.46154
225	GO:0005484	SNAP receptor activity	17	1	0.61	0.46154
226	GO:0004222	metalloendopeptidase activity	71	3	2.54	0.46857
227	GO:0043566	structure-specific DNA binding	72	3	2.57	0.47781
228	GO:0005388	calcium-transporting ATPase activity	18	1	0.64	0.48081
229	GO:0019904	protein domain specific binding	73	3	2.61	0.48697
230	GO:0050661	NADP binding	19	1	0.68	0.49939
231	GO:0005540	hyaluronic acid binding	19	1	0.68	0.49939
232	GO:0015662	ATPase activity, coupled to transmembran...	19	1	0.68	0.49939
233	GO:0005249	voltage-gated potassium channel activity	82	6	2.93	0.50953
234	GO:0008146	sulfotransferase activity	48	2	1.72	0.51594
235	GO:0015171	amino acid transmembrane transporter act...	20	1	0.71	0.51731
236	GO:0008093	cytoskeletal adaptor activity	20	1	0.71	0.51731
237	GO:0004198	calcium-dependent cysteine-type endopept...	21	1	0.75	0.53459
238	GO:0042393	histone binding	21	1	0.75	0.53459
239	GO:0005515	protein binding	1395	61	49.85	0.54039
240	GO:0051213	dioxygenase activity	51	2	1.82	0.54874
241	GO:1901681	sulfur compound binding	23	1	0.82	0.56732
242	GO:0018024	histone-lysine N-methyltransferase activ...	24	1	0.86	0.58281
243	GO:0017124	SH3 domain binding	25	1	0.89	0.59775
244	GO:0009975	cyclase activity	25	1	0.89	0.59775
245	GO:0016782	transferase activity, transferring sulfu...	56	2	2	0.59987
246	GO:0016829	lyase activity	120	6	4.29	0.60261
247	GO:0042054	histone methyltransferase activity	26	1	0.93	0.61215
248	GO:0003777	microtubule motor activity	58	2	2.07	0.61906
249	GO:0016278	lysine N-methyltransferase activity	27	1	0.96	0.62604
250	GO:0016279	protein-lysine N-methyltransferase activ...	27	1	0.96	0.62604
251	GO:0001614	purinergic nucleotide receptor activity	27	1	0.96	0.62604
252	GO:0016502	nucleotide receptor activity	27	1	0.96	0.62604
253	GO:0016849	phosphorus-oxygen lyase activity	27	1	0.96	0.62604
254	GO:0015296	anion:cation symporter activity	27	1	0.96	0.62604
255	GO:0005539	glycosaminoglycan binding	27	1	0.96	0.62604
256	GO:0046983	protein dimerization activity	240	8	8.58	0.62995
257	GO:0000989	transcription factor binding transcripti...	60	2	2.14	0.63754
258	GO:0030674	protein binding, bridging	28	1	1	0.63944
259	GO:0060090	binding, bridging	28	1	1	0.63944
260	GO:0042623	ATPase activity, coupled	183	6	6.54	0.64243
261	GO:0008017	microtubule binding	29	1	1.04	0.65235
262	GO:0016830	carbon-carbon lyase activity	33	3	1.18	0.66314
263	GO:0008757	S-adenosylmethionine-dependent methyltra...	63	2	2.25	0.66393
264	GO:0035586	purinergic receptor activity	30	1	1.07	0.6648
265	GO:0030695	GTPase regulator activity	308	10	11.01	0.66701
266	GO:0016788	hydrolase activity, acting on ester bond...	487	16	17.4	0.67229
267	GO:0000988	protein binding transcription factor act...	64	2	2.29	0.67238
268	GO:0005506	iron ion binding	129	4	4.61	0.68208
269	GO:0060589	nucleoside-triphosphatase regulator acti...	312	10	11.15	0.68263
270	GO:0015631	tubulin binding	33	1	1.18	0.69956
271	GO:0022891	substrate-specific transmembrane transpo...	665	62	23.76	0.70397
272	GO:0022892	substrate-specific transporter activity	740	64	26.44	0.70667
273	GO:0005201	extracellular matrix structural constitu...	35	1	1.25	0.72071
274	GO:0070035	purine NTP-dependent helicase activity	71	2	2.54	0.72676
275	GO:0008026	ATP-dependent helicase activity	71	2	2.54	0.72676
276	GO:0004866	endopeptidase inhibitor activity	73	2	2.61	0.74083
277	GO:0061135	endopeptidase regulator activity	75	2	2.68	0.75428
278	GO:0016817	hydrolase activity, acting on acid anhyd...	606	19	21.66	0.75591
279	GO:0097367	carbohydrate derivative binding	39	1	1.39	0.75865
280	GO:0031406	carboxylic acid binding	40	1	1.43	0.7673
281	GO:0004175	endopeptidase activity	243	7	8.68	0.77057
282	GO:0004386	helicase activity	114	3	4.07	0.77922
283	GO:0017111	nucleoside-triphosphatase activity	589	18	21.05	0.78729
284	GO:0030414	peptidase inhibitor activity	82	2	2.93	0.79669
285	GO:0019901	protein kinase binding	44	1	1.57	0.79893
286	GO:0003682	chromatin binding	83	2	2.97	0.80219
287	GO:0052689	carboxylic ester hydrolase activity	45	1	1.61	0.80614
288	GO:0019900	kinase binding	45	1	1.61	0.80614
289	GO:0008138	protein tyrosine/serine/threonine phosph...	45	1	1.61	0.80614
290	GO:0061134	peptidase regulator activity	84	2	3	0.80756
291	GO:0008237	metallopeptidase activity	121	3	4.32	0.8123
292	GO:0004252	serine-type endopeptidase activity	85	2	3.04	0.8128
293	GO:0016462	pyrophosphatase activity	601	18	21.48	0.81366
294	GO:0016818	hydrolase activity, acting on acid anhyd...	603	18	21.55	0.81781
295	GO:0004497	monooxygenase activity	86	2	3.07	0.81791
296	GO:0004197	cysteine-type endopeptidase activity	47	1	1.68	0.8198
297	GO:0016887	ATPase activity	226	6	8.08	0.8232
298	GO:0042802	identical protein binding	48	1	1.72	0.82626
299	GO:0020037	heme binding	88	2	3.14	0.82776
300	GO:0005096	GTPase activator activity	126	3	4.5	0.83328
301	GO:0046906	tetrapyrrole binding	90	2	3.22	0.83713
302	GO:0008565	protein transporter activity	50	1	1.79	0.83851
303	GO:0003924	GTPase activity	164	4	5.86	0.84273
304	GO:0005126	cytokine receptor binding	51	1	1.82	0.8443
305	GO:0004842	ubiquitin-protein ligase activity	94	2	3.36	0.85449
306	GO:0009055	electron carrier activity	95	2	3.39	0.85856
307	GO:0019787	small conjugating protein ligase activit...	97	2	3.47	0.86639
308	GO:0019001	guanyl nucleotide binding	377	10	13.47	0.87178
309	GO:0032561	guanyl ribonucleotide binding	377	10	13.47	0.87178
310	GO:0005525	GTP binding	377	10	13.47	0.87178
311	GO:0004857	enzyme inhibitor activity	100	2	3.57	0.8774
312	GO:0016757	transferase activity, transferring glyco...	214	5	7.65	0.885
313	GO:0048037	cofactor binding	180	4	6.43	0.88965
314	GO:0008233	peptidase activity	420	11	15.01	0.89062
315	GO:0016853	isomerase activity	105	2	3.75	0.89389
316	GO:0008047	enzyme activator activity	145	3	5.18	0.89559
317	GO:0070011	peptidase activity, acting on L-amino ac...	396	10	14.15	0.90554
318	GO:0001664	G-protein coupled receptor binding	67	1	2.39	0.91327
319	GO:0003723	RNA binding	373	9	13.33	0.92153
320	GO:0030234	enzyme regulator activity	477	12	17.05	0.92492
321	GO:0016616	oxidoreductase activity, acting on the C...	71	1	2.54	0.92509
322	GO:0035091	phosphatidylinositol binding	72	1	2.57	0.92778
323	GO:0050662	coenzyme binding	120	2	4.29	0.93181
324	GO:0016614	oxidoreductase activity, acting on CH-OH...	75	1	2.68	0.93529
325	GO:0016758	transferase activity, transferring hexos...	122	2	4.36	0.93578
326	GO:0005083	small GTPase regulator activity	208	4	7.43	0.94293
327	GO:0016747	transferase activity, transferring acyl ...	79	1	2.82	0.94411
328	GO:0008092	cytoskeletal protein binding	286	6	10.22	0.94603
329	GO:0008168	methyltransferase activity	129	2	4.61	0.94799
330	GO:0000287	magnesium ion binding	81	1	2.89	0.94806
331	GO:0016741	transferase activity, transferring one-c...	133	2	4.75	0.95394
332	GO:0019899	enzyme binding	103	5	3.68	0.95564
333	GO:0016301	kinase activity	760	21	27.16	0.9619
334	GO:0016787	hydrolase activity	1715	49	61.29	0.96689
335	GO:0046872	metal ion binding	2512	87	89.77	0.97431
336	GO:0008289	lipid binding	471	10	16.83	0.97568
337	GO:0016881	acid-amino acid ligase activity	155	2	5.54	0.97666
338	GO:0005543	phospholipid binding	402	8	14.37	0.97777
339	GO:0043169	cation binding	2559	88	91.45	0.97819
340	GO:0008234	cysteine-type peptidase activity	105	1	3.75	0.97846
341	GO:0003779	actin binding	204	3	7.29	0.97869
342	GO:0016772	transferase activity, transferring phosp...	857	22	30.63	0.98577
343	GO:0016773	phosphotransferase activity, alcohol gro...	650	16	23.23	0.98624
344	GO:0016705	oxidoreductase activity, acting on paire...	122	3	4.36	0.98687
345	GO:0004672	protein kinase activity	548	13	19.58	0.98789
346	GO:0016746	transferase activity, transferring acyl ...	123	1	4.4	0.98888
347	GO:0016879	ligase activity, forming carbon-nitrogen...	189	2	6.75	0.99209
348	GO:0008270	zinc ion binding	1410	35	50.39	0.99434
349	GO:0005524	ATP binding	1232	29	44.03	0.99592
350	GO:0032559	adenyl ribonucleotide binding	1236	29	44.17	0.99617
351	GO:0030554	adenyl nucleotide binding	1238	29	44.24	0.9963
352	GO:0046914	transition metal ion binding	1581	39	56.5	0.99687
353	GO:0035639	purine ribonucleoside triphosphate bindi...	1605	39	57.36	0.99782
354	GO:0003677	DNA binding	1169	45	41.77	0.99784
355	GO:0032550	purine ribonucleoside binding	1607	39	57.43	0.99789
356	GO:0001883	purine nucleoside binding	1607	39	57.43	0.99789
357	GO:0032555	purine ribonucleotide binding	1609	39	57.5	0.99795
358	GO:0017076	purine nucleotide binding	1611	39	57.57	0.99802
359	GO:0032549	ribonucleoside binding	1611	39	57.57	0.99802
360	GO:0001882	nucleoside binding	1613	39	57.64	0.99808
361	GO:0032553	ribonucleotide binding	1619	39	57.86	0.99825
362	GO:0043168	anion binding	1794	44	64.11	0.99851
363	GO:0004674	protein serine/threonine kinase activity	366	6	13.08	0.99914
364	GO:0016874	ligase activity	264	2	9.43	0.99934
365	GO:0016491	oxidoreductase activity	517	9	18.48	0.9994
366	GO:0000166	nucleotide binding	2156	53	77.05	0.99948
367	GO:1901265	nucleoside phosphate binding	2156	53	77.05	0.99948
368	GO:0003676	nucleic acid binding	2147	69	76.72	0.99952
369	GO:0036094	small molecule binding	2202	53	78.69	0.99975
370	GO:0043167	ion binding	4126	126	147.44	0.99976
371	GO:0016740	transferase activity	1479	32	52.85	0.99989
372	GO:0005488	binding	6926	233	247.5	0.99991
373	GO:0005198	structural molecule activity	317	1	11.33	0.99999
374	GO:1901363	heterocyclic compound binding	3975	112	142.05	1
375	GO:0097159	organic cyclic compound binding	3989	112	142.55	1
376	GO:0003824	catalytic activity	4169	105	148.98	1
377	GO:0051020	GTPase binding	38	4	1.36	1
378	GO:0015271	outward rectifier potassium channel acti...	7	3	0.25	1
379	GO:0031267	small GTPase binding	38	4	1.36	1
380	GO:0016215	acyl-CoA desaturase activity	3	2	0.11	1
381	GO:0003674	molecular_function	11893	425	425	1
382	GO:0017016	Ras GTPase binding	38	4	1.36	1
383	GO:0016831	carboxy-lyase activity	21	2	0.75	1
384	GO:0008066	glutamate receptor activity	32	7	1.14	1
385	GO:0016717	oxidoreductase activity, acting on paire...	3	2	0.11	1
386	GO:0000030	mannosyltransferase activity	6	0	0.21	1
387	GO:0000049	tRNA binding	5	0	0.18	1
388	GO:0000062	fatty-acyl-CoA binding	4	0	0.14	1
389	GO:0000104	succinate dehydrogenase activity	3	0	0.11	1
390	GO:0000149	SNARE binding	12	0	0.43	1
391	GO:0000179	rRNA (adenine-N6,N6-)-dimethyltransferas...	4	0	0.14	1
392	GO:0000977	RNA polymerase II regulatory region sequ...	3	0	0.11	1
393	GO:0000978	RNA polymerase II core promoter proximal...	3	0	0.11	1
394	GO:0000982	RNA polymerase II core promoter proximal...	5	0	0.18	1
395	GO:0000987	core promoter proximal region sequence-s...	3	0	0.11	1
396	GO:0001012	RNA polymerase II regulatory region DNA ...	3	0	0.11	1
397	GO:0001047	core promoter binding	3	0	0.11	1
398	GO:0001076	RNA polymerase II transcription factor b...	8	0	0.29	1
399	GO:0001104	RNA polymerase II transcription cofactor...	8	0	0.29	1
400	GO:0001159	core promoter proximal region DNA bindin...	3	0	0.11	1
401	GO:0001591	dopamine neurotransmitter receptor activ...	3	0	0.11	1
402	GO:0001595	angiotensin receptor activity	7	0	0.25	1
403	GO:0001608	G-protein coupled nucleotide receptor ac...	18	0	0.64	1
404	GO:0001609	G-protein coupled adenosine receptor act...	3	0	0.11	1
405	GO:0001637	G-protein coupled chemoattractant recept...	10	0	0.36	1
406	GO:0001784	phosphotyrosine binding	3	0	0.11	1
407	GO:0001871	pattern binding	10	0	0.36	1
408	GO:0001968	fibronectin binding	4	0	0.14	1
409	GO:0002039	p53 binding	4	0	0.14	1
410	GO:0002161	aminoacyl-tRNA editing activity	6	0	0.21	1
411	GO:0003678	DNA helicase activity	21	0	0.75	1
412	GO:0003684	damaged DNA binding	23	0	0.82	1
413	GO:0003697	single-stranded DNA binding	16	0	0.57	1
414	GO:0003707	steroid hormone receptor activity	74	0	2.64	1
415	GO:0003708	retinoic acid receptor activity	8	0	0.29	1
416	GO:0003712	transcription cofactor activity	55	0	1.97	1
417	GO:0003713	transcription coactivator activity	33	0	1.18	1
418	GO:0003714	transcription corepressor activity	8	0	0.29	1
419	GO:0003725	double-stranded RNA binding	23	0	0.82	1
420	GO:0003729	mRNA binding	10	0	0.36	1
421	GO:0003730	mRNA 3'-UTR binding	3	0	0.11	1
422	GO:0003735	structural constituent of ribosome	124	0	4.43	1
423	GO:0003743	translation initiation factor activity	51	0	1.82	1
424	GO:0003746	translation elongation factor activity	25	0	0.89	1
425	GO:0003747	translation release factor activity	4	0	0.14	1
426	GO:0003755	peptidyl-prolyl cis-trans isomerase acti...	34	0	1.22	1
427	GO:0003796	lysozyme activity	4	0	0.14	1
428	GO:0003810	protein-glutamine gamma-glutamyltransfer...	6	0	0.21	1
429	GO:0003836	beta-galactoside (CMP) alpha-2,3-sialylt...	3	0	0.11	1
430	GO:0003839	gamma-glutamylcyclotransferase activity	3	0	0.11	1
431	GO:0003840	gamma-glutamyltransferase activity	3	0	0.11	1
432	GO:0003854	3-beta-hydroxy-delta5-steroid dehydrogen...	4	0	0.14	1
433	GO:0003857	3-hydroxyacyl-CoA dehydrogenase activity	7	0	0.25	1
434	GO:0003865	3-oxo-5-alpha-steroid 4-dehydrogenase ac...	3	0	0.11	1
435	GO:0003873	6-phosphofructo-2-kinase activity	5	0	0.18	1
436	GO:0003875	ADP-ribosylarginine hydrolase activity	3	0	0.11	1
437	GO:0003876	AMP deaminase activity	4	0	0.14	1
438	GO:0003878	ATP citrate synthase activity	4	0	0.14	1
439	GO:0003887	DNA-directed DNA polymerase activity	19	0	0.68	1
440	GO:0003899	DNA-directed RNA polymerase activity	28	0	1	1
441	GO:0003906	DNA-(apurinic or apyrimidinic site) lyas...	3	0	0.11	1
442	GO:0003909	DNA ligase activity	3	0	0.11	1
443	GO:0003910	DNA ligase (ATP) activity	3	0	0.11	1
444	GO:0003913	DNA photolyase activity	4	0	0.14	1
445	GO:0003916	DNA topoisomerase activity	7	0	0.25	1
446	GO:0003917	DNA topoisomerase type I activity	4	0	0.14	1
447	GO:0003918	DNA topoisomerase type II (ATP-hydrolyzi...	5	0	0.18	1
448	GO:0003938	IMP dehydrogenase activity	3	0	0.11	1
449	GO:0003950	NAD+ ADP-ribosyltransferase activity	19	0	0.68	1
450	GO:0003951	NAD+ kinase activity	3	0	0.11	1
451	GO:0003954	NADH dehydrogenase activity	11	0	0.39	1
452	GO:0003958	NADPH-hemoprotein reductase activity	4	0	0.14	1
453	GO:0003980	UDP-glucose:glycoprotein glucosyltransfe...	4	0	0.14	1
454	GO:0003989	acetyl-CoA carboxylase activity	3	0	0.11	1
455	GO:0003993	acid phosphatase activity	5	0	0.18	1
456	GO:0003995	acyl-CoA dehydrogenase activity	15	0	0.54	1
457	GO:0003997	acyl-CoA oxidase activity	3	0	0.11	1
458	GO:0004000	adenosine deaminase activity	7	0	0.25	1
459	GO:0004003	ATP-dependent DNA helicase activity	12	0	0.43	1
460	GO:0004012	phospholipid-translocating ATPase activi...	9	0	0.32	1
461	GO:0004013	adenosylhomocysteinase activity	4	0	0.14	1
462	GO:0004016	adenylate cyclase activity	14	0	0.5	1
463	GO:0004017	adenylate kinase activity	5	0	0.18	1
464	GO:0004019	adenylosuccinate synthase activity	3	0	0.11	1
465	GO:0004020	adenylylsulfate kinase activity	3	0	0.11	1
466	GO:0004030	aldehyde dehydrogenase [NAD(P)+] activit...	3	0	0.11	1
467	GO:0004045	aminoacyl-tRNA hydrolase activity	4	0	0.14	1
468	GO:0004047	aminomethyltransferase activity	6	0	0.21	1
469	GO:0004069	L-aspartate:2-oxoglutarate aminotransfer...	3	0	0.11	1
470	GO:0004075	biotin carboxylase activity	11	0	0.39	1
471	GO:0004104	cholinesterase activity	3	0	0.11	1
472	GO:0004129	cytochrome-c oxidase activity	13	0	0.46	1
473	GO:0004133	glycogen debranching enzyme activity	3	0	0.11	1
474	GO:0004134	4-alpha-glucanotransferase activity	3	0	0.11	1
475	GO:0004135	amylo-alpha-1,6-glucosidase activity	3	0	0.11	1
476	GO:0004143	diacylglycerol kinase activity	14	0	0.5	1
477	GO:0004169	dolichyl-phosphate-mannose-protein manno...	3	0	0.11	1
478	GO:0004176	ATP-dependent peptidase activity	5	0	0.18	1
479	GO:0004177	aminopeptidase activity	17	0	0.61	1
480	GO:0004180	carboxypeptidase activity	31	0	1.11	1
481	GO:0004181	metallocarboxypeptidase activity	20	0	0.71	1
482	GO:0004185	serine-type carboxypeptidase activity	5	0	0.18	1
483	GO:0004221	ubiquitin thiolesterase activity	49	0	1.75	1
484	GO:0004298	threonine-type endopeptidase activity	24	0	0.86	1
485	GO:0004300	enoyl-CoA hydratase activity	3	0	0.11	1
486	GO:0004303	estradiol 17-beta-dehydrogenase activity	4	0	0.14	1
487	GO:0004308	exo-alpha-sialidase activity	6	0	0.21	1
488	GO:0004312	fatty acid synthase activity	3	0	0.11	1
489	GO:0004329	formate-tetrahydrofolate ligase activity	4	0	0.14	1
490	GO:0004331	fructose-2,6-bisphosphate 2-phosphatase ...	6	0	0.21	1
491	GO:0004332	fructose-bisphosphate aldolase activity	3	0	0.11	1
492	GO:0004340	glucokinase activity	4	0	0.14	1
493	GO:0004347	glucose-6-phosphate isomerase activity	3	0	0.11	1
494	GO:0004356	glutamate-ammonia ligase activity	3	0	0.11	1
495	GO:0004359	glutaminase activity	5	0	0.18	1
496	GO:0004360	glutamine-fructose-6-phosphate transamin...	3	0	0.11	1
497	GO:0004364	glutathione transferase activity	7	0	0.25	1
498	GO:0004366	glycerol-3-phosphate O-acyltransferase a...	5	0	0.18	1
499	GO:0004367	glycerol-3-phosphate dehydrogenase [NAD+...	4	0	0.14	1
500	GO:0004379	glycylpeptide N-tetradecanoyltransferase...	3	0	0.11	1
501	GO:0004392	heme oxygenase (decyclizing) activity	4	0	0.14	1
502	GO:0004396	hexokinase activity	4	0	0.14	1
503	GO:0004402	histone acetyltransferase activity	15	0	0.54	1
504	GO:0004415	hyalurononglucosaminidase activity	5	0	0.18	1
505	GO:0004416	hydroxyacylglutathione hydrolase activit...	3	0	0.11	1
506	GO:0004427	inorganic diphosphatase activity	3	0	0.11	1
507	GO:0004448	isocitrate dehydrogenase activity	5	0	0.18	1
508	GO:0004449	isocitrate dehydrogenase (NAD+) activity	4	0	0.14	1
509	GO:0004457	lactate dehydrogenase activity	3	0	0.11	1
510	GO:0004459	L-lactate dehydrogenase activity	3	0	0.11	1
511	GO:0004470	malic enzyme activity	3	0	0.11	1
512	GO:0004477	methenyltetrahydrofolate cyclohydrolase ...	4	0	0.14	1
513	GO:0004478	methionine adenosyltransferase activity	4	0	0.14	1
514	GO:0004488	methylenetetrahydrofolate dehydrogenase ...	5	0	0.18	1
515	GO:0004499	N,N-dimethylaniline monooxygenase activi...	3	0	0.11	1
516	GO:0004500	dopamine beta-monooxygenase activity	3	0	0.11	1
517	GO:0004510	tryptophan 5-monooxygenase activity	3	0	0.11	1
518	GO:0004518	nuclease activity	74	0	2.64	1
519	GO:0004519	endonuclease activity	43	0	1.54	1
520	GO:0004520	endodeoxyribonuclease activity	5	0	0.18	1
521	GO:0004521	endoribonuclease activity	18	0	0.64	1
522	GO:0004525	ribonuclease III activity	4	0	0.14	1
523	GO:0004527	exonuclease activity	25	0	0.89	1
524	GO:0004536	deoxyribonuclease activity	9	0	0.32	1
525	GO:0004540	ribonuclease activity	25	0	0.89	1
526	GO:0004549	tRNA-specific ribonuclease activity	4	0	0.14	1
527	GO:0004550	nucleoside diphosphate kinase activity	7	0	0.25	1
528	GO:0004553	hydrolase activity, hydrolyzing O-glycos...	68	0	2.43	1
529	GO:0004558	alpha-glucosidase activity	3	0	0.11	1
530	GO:0004559	alpha-mannosidase activity	11	0	0.39	1
531	GO:0004560	alpha-L-fucosidase activity	4	0	0.14	1
532	GO:0004565	beta-galactosidase activity	4	0	0.14	1
533	GO:0004568	chitinase activity	5	0	0.18	1
534	GO:0004571	mannosyl-oligosaccharide 1,2-alpha-manno...	10	0	0.36	1
535	GO:0004576	oligosaccharyl transferase activity	10	0	0.36	1
536	GO:0004579	dolichyl-diphosphooligosaccharide-protei...	4	0	0.14	1
537	GO:0004591	oxoglutarate dehydrogenase (succinyl-tra...	3	0	0.11	1
538	GO:0004594	pantothenate kinase activity	6	0	0.21	1
539	GO:0004601	peroxidase activity	11	0	0.39	1
540	GO:0004602	glutathione peroxidase activity	4	0	0.14	1
541	GO:0004614	phosphoglucomutase activity	5	0	0.18	1
542	GO:0004619	phosphoglycerate mutase activity	5	0	0.18	1
543	GO:0004622	lysophospholipase activity	5	0	0.18	1
544	GO:0004623	phospholipase A2 activity	5	0	0.18	1
545	GO:0004645	phosphorylase activity	4	0	0.14	1
546	GO:0004659	prenyltransferase activity	8	0	0.29	1
547	GO:0004675	transmembrane receptor protein serine/th...	18	0	0.64	1
548	GO:0004683	calmodulin-dependent protein kinase acti...	9	0	0.32	1
549	GO:0004689	phosphorylase kinase activity	3	0	0.11	1
550	GO:0004702	receptor signaling protein serine/threon...	35	0	1.25	1
551	GO:0004703	G-protein coupled receptor kinase activi...	8	0	0.29	1
552	GO:0004707	MAP kinase activity	20	0	0.71	1
553	GO:0004709	MAP kinase kinase kinase activity	7	0	0.25	1
554	GO:0004715	non-membrane spanning protein tyrosine k...	19	0	0.68	1
555	GO:0004716	receptor signaling protein tyrosine kina...	3	0	0.11	1
556	GO:0004719	protein-L-isoaspartate (D-aspartate) O-m...	4	0	0.14	1
557	GO:0004722	protein serine/threonine phosphatase act...	19	0	0.68	1
558	GO:0004731	purine-nucleoside phosphorylase activity	6	0	0.21	1
559	GO:0004735	pyrroline-5-carboxylate reductase activi...	3	0	0.11	1
560	GO:0004736	pyruvate carboxylase activity	6	0	0.21	1
561	GO:0004749	ribose phosphate diphosphokinase activit...	3	0	0.11	1
562	GO:0004767	sphingomyelin phosphodiesterase activity	3	0	0.11	1
563	GO:0004774	succinate-CoA ligase activity	4	0	0.14	1
564	GO:0004775	succinate-CoA ligase (ADP-forming) activ...	4	0	0.14	1
565	GO:0004779	sulfate adenylyltransferase activity	3	0	0.11	1
566	GO:0004781	sulfate adenylyltransferase (ATP) activi...	3	0	0.11	1
567	GO:0004784	superoxide dismutase activity	3	0	0.11	1
568	GO:0004792	thiosulfate sulfurtransferase activity	4	0	0.14	1
569	GO:0004812	aminoacyl-tRNA ligase activity	36	0	1.29	1
570	GO:0004816	asparagine-tRNA ligase activity	4	0	0.14	1
571	GO:0004826	phenylalanine-tRNA ligase activity	4	0	0.14	1
572	GO:0004829	threonine-tRNA ligase activity	3	0	0.11	1
573	GO:0004835	tubulin-tyrosine ligase activity	8	0	0.29	1
574	GO:0004843	ubiquitin-specific protease activity	9	0	0.32	1
575	GO:0004849	uridine kinase activity	5	0	0.18	1
576	GO:0004859	phospholipase inhibitor activity	3	0	0.11	1
577	GO:0004860	protein kinase inhibitor activity	7	0	0.25	1
578	GO:0004861	cyclin-dependent protein kinase inhibito...	4	0	0.14	1
579	GO:0004862	cAMP-dependent protein kinase inhibitor ...	3	0	0.11	1
580	GO:0004864	protein phosphatase inhibitor activity	5	0	0.18	1
581	GO:0004869	cysteine-type endopeptidase inhibitor ac...	17	0	0.61	1
582	GO:0004879	ligand-activated sequence-specific DNA b...	46	0	1.64	1
583	GO:0004887	thyroid hormone receptor activity	6	0	0.21	1
584	GO:0004896	cytokine receptor activity	34	0	1.22	1
585	GO:0004904	interferon receptor activity	3	0	0.11	1
586	GO:0004908	interleukin-1 receptor activity	5	0	0.18	1
587	GO:0004945	angiotensin type II receptor activity	7	0	0.25	1
588	GO:0004950	chemokine receptor activity	10	0	0.36	1
589	GO:0004952	dopamine neurotransmitter receptor activ...	9	0	0.32	1
590	GO:0004953	icosanoid receptor activity	7	0	0.25	1
591	GO:0004954	prostanoid receptor activity	7	0	0.25	1
592	GO:0004955	prostaglandin receptor activity	7	0	0.25	1
593	GO:0004957	prostaglandin E receptor activity	7	0	0.25	1
594	GO:0004960	thromboxane receptor activity	3	0	0.11	1
595	GO:0004962	endothelin receptor activity	4	0	0.14	1
596	GO:0004968	gonadotropin-releasing hormone receptor ...	3	0	0.11	1
597	GO:0004994	somatostatin receptor activity	3	0	0.11	1
598	GO:0004995	tachykinin receptor activity	5	0	0.18	1
599	GO:0004999	vasoactive intestinal polypeptide recept...	4	0	0.14	1
600	GO:0005000	vasopressin receptor activity	6	0	0.21	1
601	GO:0005021	vascular endothelial growth factor-activ...	8	0	0.29	1
602	GO:0005024	transforming growth factor beta-activate...	17	0	0.61	1
603	GO:0005026	transforming growth factor beta receptor...	3	0	0.11	1
604	GO:0005030	neurotrophin receptor activity	3	0	0.11	1
605	GO:0005044	scavenger receptor activity	28	0	1	1
606	GO:0005048	signal sequence binding	4	0	0.14	1
607	GO:0005057	receptor signaling protein activity	46	0	1.64	1
608	GO:0005080	protein kinase C binding	3	0	0.11	1
609	GO:0005086	ARF guanyl-nucleotide exchange factor ac...	19	0	0.68	1
610	GO:0005092	GDP-dissociation inhibitor activity	9	0	0.32	1
611	GO:0005093	Rab GDP-dissociation inhibitor activity	3	0	0.11	1
612	GO:0005097	Rab GTPase activator activity	36	0	1.29	1
613	GO:0005099	Ras GTPase activator activity	44	0	1.57	1
614	GO:0005110	frizzled-2 binding	6	0	0.21	1
615	GO:0005125	cytokine activity	44	0	1.57	1
616	GO:0005158	insulin receptor binding	15	0	0.54	1
617	GO:0005159	insulin-like growth factor receptor bind...	3	0	0.11	1
618	GO:0005164	tumor necrosis factor receptor binding	18	0	0.64	1
619	GO:0005185	neurohypophyseal hormone activity	3	0	0.11	1
620	GO:0005200	structural constituent of cytoskeleton	31	0	1.11	1
621	GO:0005212	structural constituent of eye lens	6	0	0.21	1
622	GO:0005227	calcium activated cation channel activit...	16	0	0.57	1
623	GO:0005242	inward rectifier potassium channel activ...	17	0	0.61	1
624	GO:0005247	voltage-gated chloride channel activity	17	0	0.61	1
625	GO:0005319	lipid transporter activity	32	0	1.14	1
626	GO:0005337	nucleoside transmembrane transporter act...	7	0	0.25	1
627	GO:0005338	nucleotide-sugar transmembrane transport...	4	0	0.14	1
628	GO:0005351	sugar:hydrogen symporter activity	7	0	0.25	1
629	GO:0005355	glucose transmembrane transporter activi...	6	0	0.21	1
630	GO:0005385	zinc ion transmembrane transporter activ...	13	0	0.46	1
631	GO:0005402	cation:sugar symporter activity	7	0	0.25	1
632	GO:0005451	monovalent cation:hydrogen antiporter ac...	8	0	0.29	1
633	GO:0005496	steroid binding	28	0	1	1
634	GO:0005497	androgen binding	3	0	0.11	1
635	GO:0005501	retinoid binding	3	0	0.11	1
636	GO:0005507	copper ion binding	28	0	1	1
637	GO:0005520	insulin-like growth factor binding	28	0	1	1
638	GO:0005523	tropomyosin binding	6	0	0.21	1
639	GO:0005527	macrolide binding	13	0	0.46	1
640	GO:0005528	FK506 binding	13	0	0.46	1
641	GO:0005542	folic acid binding	5	0	0.18	1
642	GO:0005544	calcium-dependent phospholipid binding	15	0	0.54	1
643	GO:0005546	phosphatidylinositol-4,5-bisphosphate bi...	5	0	0.18	1
644	GO:0005548	phospholipid transporter activity	12	0	0.43	1
645	GO:0008009	chemokine activity	15	0	0.54	1
646	GO:0008022	protein C-terminus binding	3	0	0.11	1
647	GO:0008060	ARF GTPase activator activity	32	0	1.14	1
648	GO:0008061	chitin binding	5	0	0.18	1
649	GO:0008079	translation termination factor activity	4	0	0.14	1
650	GO:0008080	N-acetyltransferase activity	30	0	1.07	1
651	GO:0008094	DNA-dependent ATPase activity	27	0	0.96	1
652	GO:0008121	ubiquinol-cytochrome-c reductase activit...	3	0	0.11	1
653	GO:0008131	primary amine oxidase activity	3	0	0.11	1
654	GO:0008135	translation factor activity, nucleic aci...	78	0	2.79	1
655	GO:0008137	NADH dehydrogenase (ubiquinone) activity	11	0	0.39	1
656	GO:0008144	drug binding	16	0	0.57	1
657	GO:0008171	O-methyltransferase activity	12	0	0.43	1
658	GO:0008173	RNA methyltransferase activity	18	0	0.64	1
659	GO:0008174	mRNA methyltransferase activity	4	0	0.14	1
660	GO:0008175	tRNA methyltransferase activity	6	0	0.21	1
661	GO:0008184	glycogen phosphorylase activity	3	0	0.11	1
662	GO:0008190	eukaryotic initiation factor 4E binding	3	0	0.11	1
663	GO:0008191	metalloendopeptidase inhibitor activity	5	0	0.18	1
664	GO:0008192	RNA guanylyltransferase activity	3	0	0.11	1
665	GO:0008194	UDP-glycosyltransferase activity	41	0	1.47	1
666	GO:0008199	ferric iron binding	8	0	0.29	1
667	GO:0008201	heparin binding	8	0	0.29	1
668	GO:0008235	metalloexopeptidase activity	27	0	0.96	1
669	GO:0008238	exopeptidase activity	68	0	2.43	1
670	GO:0008241	peptidyl-dipeptidase activity	3	0	0.11	1
671	GO:0008242	omega peptidase activity	10	0	0.36	1
672	GO:0008252	nucleotidase activity	3	0	0.11	1
673	GO:0008253	5'-nucleotidase activity	3	0	0.11	1
674	GO:0008271	secondary active sulfate transmembrane t...	15	0	0.54	1
675	GO:0008281	sulfonylurea receptor activity	4	0	0.14	1
676	GO:0008308	voltage-gated anion channel activity	25	0	0.89	1
677	GO:0008312	7S RNA binding	5	0	0.18	1
678	GO:0008318	protein prenyltransferase activity	4	0	0.14	1
679	GO:0008320	protein transmembrane transporter activi...	4	0	0.14	1
680	GO:0008375	acetylglucosaminyltransferase activity	22	0	0.79	1
681	GO:0008378	galactosyltransferase activity	16	0	0.57	1
682	GO:0008408	3'-5' exonuclease activity	8	0	0.29	1
683	GO:0008409	5'-3' exonuclease activity	3	0	0.11	1
684	GO:0008417	fucosyltransferase activity	9	0	0.32	1
685	GO:0008434	vitamin D3 receptor activity	3	0	0.11	1
686	GO:0008440	inositol-1,4,5-trisphosphate 3-kinase ac...	7	0	0.25	1
687	GO:0008474	palmitoyl-(protein) hydrolase activity	3	0	0.11	1
688	GO:0008475	procollagen-lysine 5-dioxygenase activit...	3	0	0.11	1
689	GO:0008476	protein-tyrosine sulfotransferase activi...	3	0	0.11	1
690	GO:0008483	transaminase activity	21	0	0.75	1
691	GO:0008484	sulfuric ester hydrolase activity	13	0	0.46	1
692	GO:0008508	bile acid:sodium symporter activity	5	0	0.18	1
693	GO:0008510	sodium:bicarbonate symporter activity	4	0	0.14	1
694	GO:0008518	reduced folate carrier activity	3	0	0.11	1
695	GO:0008519	ammonium transmembrane transporter activ...	5	0	0.18	1
696	GO:0008525	phosphatidylcholine transporter activity	3	0	0.11	1
697	GO:0008526	phosphatidylinositol transporter activit...	3	0	0.11	1
698	GO:0008568	microtubule-severing ATPase activity	3	0	0.11	1
699	GO:0008601	protein phosphatase type 2A regulator ac...	13	0	0.46	1
700	GO:0008603	cAMP-dependent protein kinase regulator ...	13	0	0.46	1
701	GO:0008641	small protein activating enzyme activity	6	0	0.21	1
702	GO:0008649	rRNA methyltransferase activity	4	0	0.14	1
703	GO:0008746	NAD(P)+ transhydrogenase activity	3	0	0.11	1
704	GO:0008750	NAD(P)+ transhydrogenase (AB-specific) a...	3	0	0.11	1
705	GO:0008762	UDP-N-acetylmuramate dehydrogenase activ...	5	0	0.18	1
706	GO:0008865	fructokinase activity	3	0	0.11	1
707	GO:0008889	glycerophosphodiester phosphodiesterase ...	7	0	0.25	1
708	GO:0008967	phosphoglycolate phosphatase activity	4	0	0.14	1
709	GO:0009982	pseudouridine synthase activity	9	0	0.32	1
710	GO:0010181	FMN binding	10	0	0.36	1
711	GO:0010340	carboxyl-O-methyltransferase activity	5	0	0.18	1
712	GO:0010485	H4 histone acetyltransferase activity	3	0	0.11	1
713	GO:0010576	metalloenzyme regulator activity	5	0	0.18	1
714	GO:0010851	cyclase regulator activity	3	0	0.11	1
715	GO:0010853	cyclase activator activity	3	0	0.11	1
716	GO:0015002	heme-copper terminal oxidase activity	13	0	0.46	1
717	GO:0015018	galactosylgalactosylxylosylprotein 3-bet...	3	0	0.11	1
718	GO:0015020	glucuronosyltransferase activity	5	0	0.18	1
719	GO:0015057	thrombin receptor activity	4	0	0.14	1
720	GO:0015095	magnesium ion transmembrane transporter ...	6	0	0.21	1
721	GO:0015101	organic cation transmembrane transporter...	8	0	0.29	1
722	GO:0015105	arsenite transmembrane transporter activ...	5	0	0.18	1
723	GO:0015106	bicarbonate transmembrane transporter ac...	5	0	0.18	1
724	GO:0015116	sulfate transmembrane transporter activi...	15	0	0.54	1
725	GO:0015125	bile acid transmembrane transporter acti...	5	0	0.18	1
726	GO:0015144	carbohydrate transmembrane transporter a...	20	0	0.71	1
727	GO:0015145	monosaccharide transmembrane transporter...	7	0	0.25	1
728	GO:0015149	hexose transmembrane transporter activit...	7	0	0.25	1
729	GO:0015166	polyol transmembrane transporter activit...	5	0	0.18	1
730	GO:0015168	glycerol transmembrane transporter activ...	5	0	0.18	1
731	GO:0015197	peptide transporter activity	4	0	0.14	1
732	GO:0015198	oligopeptide transporter activity	3	0	0.11	1
733	GO:0015204	urea transmembrane transporter activity	9	0	0.32	1
734	GO:0015211	purine nucleoside transmembrane transpor...	3	0	0.11	1
735	GO:0015215	nucleotide transmembrane transporter act...	6	0	0.21	1
736	GO:0015238	drug transmembrane transporter activity	7	0	0.25	1
737	GO:0015248	sterol transporter activity	4	0	0.14	1
738	GO:0015269	calcium-activated potassium channel acti...	16	0	0.57	1
739	GO:0015295	solute:hydrogen symporter activity	7	0	0.25	1
740	GO:0015299	solute:hydrogen antiporter activity	11	0	0.39	1
741	GO:0015377	cation:chloride symporter activity	8	0	0.29	1
742	GO:0015379	potassium:chloride symporter activity	3	0	0.11	1
743	GO:0015385	sodium:hydrogen antiporter activity	8	0	0.29	1
744	GO:0015450	P-P-bond-hydrolysis-driven protein trans...	4	0	0.14	1
745	GO:0015467	G-protein activated inward rectifier pot...	4	0	0.14	1
746	GO:0015651	quaternary ammonium group transmembrane ...	3	0	0.11	1
747	GO:0015665	alcohol transmembrane transporter activi...	8	0	0.29	1
748	GO:0015923	mannosidase activity	11	0	0.39	1
749	GO:0015924	mannosyl-oligosaccharide mannosidase act...	10	0	0.36	1
750	GO:0015925	galactosidase activity	5	0	0.18	1
751	GO:0015926	glucosidase activity	4	0	0.14	1
752	GO:0015928	fucosidase activity	4	0	0.14	1
753	GO:0015929	hexosaminidase activity	8	0	0.29	1
754	GO:0015932	nucleobase-containing compound transmemb...	12	0	0.43	1
755	GO:0016149	translation release factor activity, cod...	4	0	0.14	1
756	GO:0016165	lipoxygenase activity	4	0	0.14	1
757	GO:0016175	superoxide-generating NADPH oxidase acti...	5	0	0.18	1
758	GO:0016206	catechol O-methyltransferase activity	3	0	0.11	1
759	GO:0016209	antioxidant activity	21	0	0.75	1
760	GO:0016211	ammonia ligase activity	3	0	0.11	1
761	GO:0016229	steroid dehydrogenase activity	16	0	0.57	1
762	GO:0016307	phosphatidylinositol phosphate kinase ac...	7	0	0.25	1
763	GO:0016314	phosphatidylinositol-3,4,5-trisphosphate...	3	0	0.11	1
764	GO:0016405	CoA-ligase activity	5	0	0.18	1
765	GO:0016407	acetyltransferase activity	39	0	1.39	1
766	GO:0016408	C-acyltransferase activity	4	0	0.14	1
767	GO:0016409	palmitoyltransferase activity	4	0	0.14	1
768	GO:0016410	N-acyltransferase activity	35	0	1.25	1
769	GO:0016417	S-acyltransferase activity	4	0	0.14	1
770	GO:0016418	S-acetyltransferase activity	3	0	0.11	1
771	GO:0016421	CoA carboxylase activity	3	0	0.11	1
772	GO:0016423	tRNA (guanine) methyltransferase activit...	4	0	0.14	1
773	GO:0016433	rRNA (adenine) methyltransferase activit...	4	0	0.14	1
774	GO:0016494	C-X-C chemokine receptor activity	5	0	0.18	1
775	GO:0016500	protein-hormone receptor activity	8	0	0.29	1
776	GO:0016520	growth hormone-releasing hormone recepto...	3	0	0.11	1
777	GO:0016534	cyclin-dependent protein kinase 5 activa...	5	0	0.18	1
778	GO:0016538	cyclin-dependent protein kinase regulato...	11	0	0.39	1
779	GO:0016615	malate dehydrogenase activity	6	0	0.21	1
780	GO:0016619	malate dehydrogenase (oxaloacetate-decar...	3	0	0.11	1
781	GO:0016620	oxidoreductase activity, acting on the a...	18	0	0.64	1
782	GO:0016624	oxidoreductase activity, acting on the a...	4	0	0.14	1
783	GO:0016627	oxidoreductase activity, acting on the C...	42	0	1.5	1
784	GO:0016628	oxidoreductase activity, acting on the C...	9	0	0.32	1
785	GO:0016634	oxidoreductase activity, acting on the C...	6	0	0.21	1
786	GO:0016635	oxidoreductase activity, acting on the C...	3	0	0.11	1
787	GO:0016638	oxidoreductase activity, acting on the C...	17	0	0.61	1
788	GO:0016641	oxidoreductase activity, acting on the C...	15	0	0.54	1
789	GO:0016645	oxidoreductase activity, acting on the C...	14	0	0.5	1
790	GO:0016646	oxidoreductase activity, acting on the C...	11	0	0.39	1
791	GO:0016651	oxidoreductase activity, acting on NAD(P...	32	0	1.14	1
792	GO:0016652	oxidoreductase activity, acting on NAD(P...	3	0	0.11	1
793	GO:0016653	oxidoreductase activity, acting on NAD(P...	5	0	0.18	1
794	GO:0016655	oxidoreductase activity, acting on NAD(P...	11	0	0.39	1
795	GO:0016668	oxidoreductase activity, acting on a sul...	3	0	0.11	1
796	GO:0016670	oxidoreductase activity, acting on a sul...	3	0	0.11	1
797	GO:0016671	oxidoreductase activity, acting on a sul...	6	0	0.21	1
798	GO:0016675	oxidoreductase activity, acting on a hem...	13	0	0.46	1
799	GO:0016676	oxidoreductase activity, acting on a hem...	13	0	0.46	1
800	GO:0016679	oxidoreductase activity, acting on diphe...	3	0	0.11	1
801	GO:0016681	oxidoreductase activity, acting on diphe...	3	0	0.11	1
802	GO:0016684	oxidoreductase activity, acting on perox...	11	0	0.39	1
803	GO:0016706	oxidoreductase activity, acting on paire...	31	0	1.11	1
804	GO:0016709	oxidoreductase activity, acting on paire...	11	0	0.39	1
805	GO:0016712	oxidoreductase activity, acting on paire...	16	0	0.57	1
806	GO:0016714	oxidoreductase activity, acting on paire...	5	0	0.18	1
807	GO:0016715	oxidoreductase activity, acting on paire...	5	0	0.18	1
808	GO:0016721	oxidoreductase activity, acting on super...	3	0	0.11	1
809	GO:0016725	oxidoreductase activity, acting on CH or...	3	0	0.11	1
810	GO:0016742	hydroxymethyl-, formyl- and related tran...	5	0	0.18	1
811	GO:0016748	succinyltransferase activity	3	0	0.11	1
812	GO:0016755	transferase activity, transferring amino...	13	0	0.46	1
813	GO:0016763	transferase activity, transferring pento...	41	0	1.47	1
814	GO:0016765	transferase activity, transferring alkyl...	26	0	0.93	1
815	GO:0016769	transferase activity, transferring nitro...	22	0	0.79	1
816	GO:0016776	phosphotransferase activity, phosphate g...	16	0	0.57	1
817	GO:0016778	diphosphotransferase activity	4	0	0.14	1
818	GO:0016779	nucleotidyltransferase activity	76	0	2.72	1
819	GO:0016780	phosphotransferase activity, for other s...	10	0	0.36	1
820	GO:0016783	sulfurtransferase activity	6	0	0.21	1
821	GO:0016790	thiolester hydrolase activity	67	0	2.39	1
822	GO:0016798	hydrolase activity, acting on glycosyl b...	83	0	2.97	1
823	GO:0016799	hydrolase activity, hydrolyzing N-glycos...	11	0	0.39	1
824	GO:0016801	hydrolase activity, acting on ether bond...	7	0	0.25	1
825	GO:0016802	trialkylsulfonium hydrolase activity	4	0	0.14	1
826	GO:0016803	ether hydrolase activity	3	0	0.11	1
827	GO:0016805	dipeptidase activity	4	0	0.14	1
828	GO:0016813	hydrolase activity, acting on carbon-nit...	7	0	0.25	1
829	GO:0016814	hydrolase activity, acting on carbon-nit...	22	0	0.79	1
830	GO:0016832	aldehyde-lyase activity	5	0	0.18	1
831	GO:0016840	carbon-nitrogen lyase activity	4	0	0.14	1
832	GO:0016846	carbon-sulfur lyase activity	3	0	0.11	1
833	GO:0016859	cis-trans isomerase activity	34	0	1.22	1
834	GO:0016860	intramolecular oxidoreductase activity	19	0	0.68	1
835	GO:0016861	intramolecular oxidoreductase activity, ...	11	0	0.39	1
836	GO:0016863	intramolecular oxidoreductase activity, ...	3	0	0.11	1
837	GO:0016866	intramolecular transferase activity	25	0	0.89	1
838	GO:0016868	intramolecular transferase activity, pho...	13	0	0.46	1
839	GO:0016875	ligase activity, forming carbon-oxygen b...	36	0	1.29	1
840	GO:0016876	ligase activity, forming aminoacyl-tRNA ...	36	0	1.29	1
841	GO:0016877	ligase activity, forming carbon-sulfur b...	7	0	0.25	1
842	GO:0016878	acid-thiol ligase activity	7	0	0.25	1
843	GO:0016880	acid-ammonia (or amide) ligase activity	3	0	0.11	1
844	GO:0016884	carbon-nitrogen ligase activity, with gl...	7	0	0.25	1
845	GO:0016885	ligase activity, forming carbon-carbon b...	9	0	0.32	1
846	GO:0016886	ligase activity, forming phosphoric este...	5	0	0.18	1
847	GO:0016888	endodeoxyribonuclease activity, producin...	3	0	0.11	1
848	GO:0016891	endoribonuclease activity, producing 5'-...	11	0	0.39	1
849	GO:0016892	endoribonuclease activity, producing 3'-...	4	0	0.14	1
850	GO:0016893	endonuclease activity, active with eithe...	14	0	0.5	1
851	GO:0016894	endonuclease activity, active with eithe...	5	0	0.18	1
852	GO:0016901	oxidoreductase activity, acting on the C...	4	0	0.14	1
853	GO:0016903	oxidoreductase activity, acting on the a...	24	0	0.86	1
854	GO:0016907	G-protein coupled acetylcholine receptor...	5	0	0.18	1
855	GO:0016936	galactoside binding	7	0	0.25	1
856	GO:0016997	alpha-sialidase activity	6	0	0.21	1
857	GO:0017022	myosin binding	3	0	0.11	1
858	GO:0017025	TBP-class protein binding	5	0	0.18	1
859	GO:0017048	Rho GTPase binding	21	0	0.75	1
860	GO:0017069	snRNA binding	4	0	0.14	1
861	GO:0017089	glycolipid transporter activity	4	0	0.14	1
862	GO:0017127	cholesterol transporter activity	4	0	0.14	1
863	GO:0017136	NAD-dependent histone deacetylase activi...	4	0	0.14	1
864	GO:0017150	tRNA dihydrouridine synthase activity	4	0	0.14	1
865	GO:0017154	semaphorin receptor activity	3	0	0.11	1
866	GO:0017176	phosphatidylinositol N-acetylglucosaminy...	3	0	0.11	1
867	GO:0019104	DNA N-glycosylase activity	4	0	0.14	1
868	GO:0019107	myristoyltransferase activity	3	0	0.11	1
869	GO:0019158	mannokinase activity	3	0	0.11	1
870	GO:0019201	nucleotide kinase activity	8	0	0.29	1
871	GO:0019203	carbohydrate phosphatase activity	10	0	0.36	1
872	GO:0019205	nucleobase-containing compound kinase ac...	29	0	1.04	1
873	GO:0019206	nucleoside kinase activity	9	0	0.32	1
874	GO:0019207	kinase regulator activity	39	0	1.39	1
875	GO:0019208	phosphatase regulator activity	22	0	0.79	1
876	GO:0019209	kinase activator activity	6	0	0.21	1
877	GO:0019210	kinase inhibitor activity	7	0	0.25	1
878	GO:0019212	phosphatase inhibitor activity	5	0	0.18	1
879	GO:0019238	cyclohydrolase activity	7	0	0.25	1
880	GO:0019239	deaminase activity	16	0	0.57	1
881	GO:0019534	toxin transporter activity	6	0	0.21	1
882	GO:0019783	small conjugating protein-specific prote...	10	0	0.36	1
883	GO:0019838	growth factor binding	34	0	1.22	1
884	GO:0019840	isoprenoid binding	3	0	0.11	1
885	GO:0019842	vitamin binding	29	0	1.04	1
886	GO:0019843	rRNA binding	13	0	0.46	1
887	GO:0019887	protein kinase regulator activity	36	0	1.29	1
888	GO:0019888	protein phosphatase regulator activity	18	0	0.64	1
889	GO:0019894	kinesin binding	4	0	0.14	1
890	GO:0019902	phosphatase binding	6	0	0.21	1
891	GO:0019903	protein phosphatase binding	3	0	0.11	1
892	GO:0019905	syntaxin binding	10	0	0.36	1
893	GO:0022884	macromolecule transmembrane transporter ...	5	0	0.18	1
894	GO:0030060	L-malate dehydrogenase activity	3	0	0.11	1
895	GO:0030145	manganese ion binding	17	0	0.61	1
896	GO:0030158	protein xylosyltransferase activity	3	0	0.11	1
897	GO:0030246	carbohydrate binding	105	0	3.75	1
898	GO:0030247	polysaccharide binding	10	0	0.36	1
899	GO:0030249	guanylate cyclase regulator activity	3	0	0.11	1
900	GO:0030250	guanylate cyclase activator activity	3	0	0.11	1
901	GO:0030274	LIM domain binding	4	0	0.14	1
902	GO:0030291	protein serine/threonine kinase inhibito...	7	0	0.25	1
903	GO:0030295	protein kinase activator activity	5	0	0.18	1
904	GO:0030306	ADP-ribosylation factor binding	4	0	0.14	1
905	GO:0030374	ligand-dependent nuclear receptor transc...	4	0	0.14	1
906	GO:0030976	thiamine pyrophosphate binding	5	0	0.18	1
907	GO:0030983	mismatched DNA binding	6	0	0.21	1
908	GO:0031072	heat shock protein binding	10	0	0.36	1
909	GO:0031078	histone deacetylase activity (H3-K14 spe...	4	0	0.14	1
910	GO:0031369	translation initiation factor binding	3	0	0.11	1
911	GO:0031418	L-ascorbic acid binding	16	0	0.57	1
912	GO:0031490	chromatin DNA binding	3	0	0.11	1
913	GO:0031491	nucleosome binding	3	0	0.11	1
914	GO:0031625	ubiquitin protein ligase binding	11	0	0.39	1
915	GO:0031683	G-protein beta/gamma-subunit complex bin...	28	0	1	1
916	GO:0031752	D5 dopamine receptor binding	3	0	0.11	1
917	GO:0031821	G-protein coupled serotonin receptor bin...	6	0	0.21	1
918	GO:0031994	insulin-like growth factor I binding	5	0	0.18	1
919	GO:0031995	insulin-like growth factor II binding	5	0	0.18	1
920	GO:0032041	NAD-dependent histone deacetylase activi...	4	0	0.14	1
921	GO:0032052	bile acid binding	4	0	0.14	1
922	GO:0032129	histone deacetylase activity (H3-K9 spec...	4	0	0.14	1
923	GO:0032182	small conjugating protein binding	8	0	0.29	1
924	GO:0032266	phosphatidylinositol-3-phosphate binding	3	0	0.11	1
925	GO:0032403	protein complex binding	50	0	1.79	1
926	GO:0032451	demethylase activity	4	0	0.14	1
927	GO:0032452	histone demethylase activity	4	0	0.14	1
928	GO:0032454	histone demethylase activity (H3-K9 spec...	3	0	0.11	1
929	GO:0032813	tumor necrosis factor receptor superfami...	18	0	0.64	1
930	GO:0032934	sterol binding	7	0	0.25	1
931	GO:0033218	amide binding	10	0	0.36	1
932	GO:0033293	monocarboxylic acid binding	7	0	0.25	1
933	GO:0033743	peptide-methionine (R)-S-oxide reductase...	4	0	0.14	1
934	GO:0033764	steroid dehydrogenase activity, acting o...	12	0	0.43	1
935	GO:0033765	steroid dehydrogenase activity, acting o...	3	0	0.11	1
936	GO:0034061	DNA polymerase activity	20	0	0.71	1
937	GO:0034062	RNA polymerase activity	28	0	1	1
938	GO:0034212	peptide N-acetyltransferase activity	3	0	0.11	1
939	GO:0034483	heparan sulfate sulfotransferase activit...	3	0	0.11	1
940	GO:0034593	phosphatidylinositol bisphosphate phosph...	4	0	0.14	1
941	GO:0034594	phosphatidylinositol trisphosphate phosp...	3	0	0.11	1
942	GO:0034595	phosphatidylinositol phosphate 5-phospha...	3	0	0.11	1
943	GO:0034739	histone deacetylase activity (H4-K16 spe...	4	0	0.14	1
944	GO:0034979	NAD-dependent protein deacetylase activi...	5	0	0.18	1
945	GO:0035064	methylated histone residue binding	6	0	0.21	1
946	GO:0035173	histone kinase activity	4	0	0.14	1
947	GO:0035184	histone threonine kinase activity	3	0	0.11	1
948	GO:0035250	UDP-galactosyltransferase activity	4	0	0.14	1
949	GO:0035251	UDP-glucosyltransferase activity	7	0	0.25	1
950	GO:0035252	UDP-xylosyltransferase activity	4	0	0.14	1
951	GO:0035403	histone kinase activity (H3-T6 specific)	3	0	0.11	1
952	GO:0036002	pre-mRNA binding	3	0	0.11	1
953	GO:0038024	cargo receptor activity	28	0	1	1
954	GO:0038036	sphingosine-1-phosphate receptor activit...	5	0	0.18	1
955	GO:0042132	fructose 1,6-bisphosphate 1-phosphatase ...	3	0	0.11	1
956	GO:0042162	telomeric DNA binding	4	0	0.14	1
957	GO:0042277	peptide binding	10	0	0.36	1
958	GO:0042285	xylosyltransferase activity	4	0	0.14	1
959	GO:0042287	MHC protein binding	4	0	0.14	1
960	GO:0042379	chemokine receptor binding	15	0	0.54	1
961	GO:0042562	hormone binding	3	0	0.11	1
962	GO:0042799	histone methyltransferase activity (H4-K...	3	0	0.11	1
963	GO:0042803	protein homodimerization activity	24	0	0.86	1
964	GO:0042826	histone deacetylase binding	5	0	0.18	1
965	GO:0042887	amide transmembrane transporter activity	11	0	0.39	1
966	GO:0042895	antibiotic transporter activity	6	0	0.21	1
967	GO:0043021	ribonucleoprotein complex binding	8	0	0.29	1
968	GO:0043022	ribosome binding	5	0	0.18	1
969	GO:0043027	cysteine-type endopeptidase inhibitor ac...	5	0	0.18	1
970	GO:0043028	cysteine-type endopeptidase regulator ac...	6	0	0.21	1
971	GO:0043130	ubiquitin binding	7	0	0.25	1
972	GO:0043138	3'-5' DNA helicase activity	3	0	0.11	1
973	GO:0043140	ATP-dependent 3'-5' DNA helicase activit...	3	0	0.11	1
974	GO:0043178	alcohol binding	8	0	0.29	1
975	GO:0043236	laminin binding	4	0	0.14	1
976	GO:0043539	protein serine/threonine kinase activato...	5	0	0.18	1
977	GO:0043548	phosphatidylinositol 3-kinase binding	6	0	0.21	1
978	GO:0043560	insulin receptor substrate binding	6	0	0.21	1
979	GO:0044389	small conjugating protein ligase binding	11	0	0.39	1
980	GO:0044729	hemi-methylated DNA-binding	3	0	0.11	1
981	GO:0045028	G-protein coupled purinergic nucleotide ...	18	0	0.64	1
982	GO:0045125	bioactive lipid receptor activity	11	0	0.39	1
983	GO:0045296	cadherin binding	7	0	0.25	1
984	GO:0045309	protein phosphorylated amino acid bindin...	3	0	0.11	1
985	GO:0046527	glucosyltransferase activity	10	0	0.36	1
986	GO:0046912	transferase activity, transferring acyl ...	5	0	0.18	1
987	GO:0046915	transition metal ion transmembrane trans...	17	0	0.61	1
988	GO:0046969	NAD-dependent histone deacetylase activi...	4	0	0.14	1
989	GO:0046970	NAD-dependent histone deacetylase activi...	4	0	0.14	1
990	GO:0046982	protein heterodimerization activity	71	0	2.54	1
991	GO:0047429	nucleoside-triphosphate diphosphatase ac...	3	0	0.11	1
992	GO:0048029	monosaccharide binding	18	0	0.64	1
993	GO:0048038	quinone binding	9	0	0.32	1
994	GO:0048365	Rac GTPase binding	3	0	0.11	1
995	GO:0048551	metalloenzyme inhibitor activity	5	0	0.18	1
996	GO:0050136	NADH dehydrogenase (quinone) activity	11	0	0.39	1
997	GO:0050308	sugar-phosphatase activity	10	0	0.36	1
998	GO:0050501	hyaluronan synthase activity	3	0	0.11	1
999	GO:0050660	flavin adenine dinucleotide binding	44	0	1.57	1
1000	GO:0050664	oxidoreductase activity, acting on NAD(P...	5	0	0.18	1
1001	GO:0050681	androgen receptor binding	5	0	0.18	1
1002	GO:0050780	dopamine receptor binding	5	0	0.18	1
1003	GO:0050839	cell adhesion molecule binding	7	0	0.25	1
1004	GO:0051015	actin filament binding	14	0	0.5	1
1005	GO:0051082	unfolded protein binding	47	0	1.68	1
1006	GO:0051087	chaperone binding	10	0	0.36	1
1007	GO:0051119	sugar transmembrane transporter activity	15	0	0.54	1
1008	GO:0051184	cofactor transporter activity	6	0	0.21	1
1009	GO:0051185	coenzyme transporter activity	4	0	0.14	1
1010	GO:0051219	phosphoprotein binding	3	0	0.11	1
1011	GO:0051287	NAD binding	37	0	1.32	1
1012	GO:0051536	iron-sulfur cluster binding	38	0	1.36	1
1013	GO:0051537	2 iron, 2 sulfur cluster binding	15	0	0.54	1
1014	GO:0051539	4 iron, 4 sulfur cluster binding	14	0	0.5	1
1015	GO:0051540	metal cluster binding	38	0	1.36	1
1016	GO:0051766	inositol trisphosphate kinase activity	8	0	0.29	1
1017	GO:0051861	glycolipid binding	4	0	0.14	1
1018	GO:0051920	peroxiredoxin activity	5	0	0.18	1
1019	GO:0051998	protein carboxyl O-methyltransferase act...	5	0	0.18	1
1020	GO:0052742	phosphatidylinositol kinase activity	3	0	0.11	1
1021	GO:0052866	phosphatidylinositol phosphate phosphata...	6	0	0.21	1
1022	GO:0055056	D-glucose transmembrane transporter acti...	5	0	0.18	1
1023	GO:0055102	lipase inhibitor activity	3	0	0.11	1
1024	GO:0060072	large conductance calcium-activated pota...	13	0	0.46	1
1025	GO:0060590	ATPase regulator activity	4	0	0.14	1
1026	GO:0061505	DNA topoisomerase II activity	5	0	0.18	1
1027	GO:0070003	threonine-type peptidase activity	24	0	0.86	1
1028	GO:0070008	serine-type exopeptidase activity	7	0	0.25	1
1029	GO:0070403	NAD+ binding	9	0	0.32	1
1030	GO:0070546	L-phenylalanine aminotransferase activit...	3	0	0.11	1
1031	GO:0070548	L-glutamine aminotransferase activity	3	0	0.11	1
1032	GO:0070566	adenylyltransferase activity	7	0	0.25	1
1033	GO:0070567	cytidylyltransferase activity	3	0	0.11	1
1034	GO:0070568	guanylyltransferase activity	4	0	0.14	1
1035	GO:0070815	peptidyl-lysine 5-dioxygenase activity	4	0	0.14	1
1036	GO:0070851	growth factor receptor binding	4	0	0.14	1
1037	GO:0070915	lysophosphatidic acid receptor activity	6	0	0.21	1
1038	GO:0071855	neuropeptide receptor binding	5	0	0.18	1
1039	GO:0071889	14-3-3 protein binding	3	0	0.11	1
1040	GO:0072341	modified amino acid binding	6	0	0.21	1
1041	GO:0080019	fatty-acyl-CoA reductase (alcohol-formin...	3	0	0.11	1
1042	GO:0080025	phosphatidylinositol-3,5-bisphosphate bi...	4	0	0.14	1
1043	GO:0080130	L-phenylalanine:2-oxoglutarate aminotran...	3	0	0.11	1
1044	GO:0090484	drug transporter activity	13	0	0.46	1
1045	GO:1901476	carbohydrate transporter activity	20	0	0.71	1
1046	GO:1901505	carbohydrate derivative transporter acti...	15	0	0.54	1
1047	GO:1901618	organic hydroxy compound transmembrane t...	8	0	0.29	1
1048	GO:1901677	phosphate transmembrane transporter acti...	11	0	0.39	1
1049	GO:1901682	sulfur compound transmembrane transporte...	16	0	0.57	1

## Sheet: topGO_elim_cluster4
	GO.ID	Term	Annotated	Significant	Expected	elim
1	GO:0004970	ionotropic glutamate receptor activity	32	11	0.85	3.2e-10
2	GO:0005234	extracellular-glutamate-gated ion channe...	32	11	0.85	3.2e-10
3	GO:0004890	GABA-A receptor activity	15	7	0.4	4.8e-08
4	GO:0005179	hormone activity	72	11	1.92	2.9e-06
5	GO:0005230	extracellular ligand-gated ion channel a...	89	23	2.37	4.1e-06
6	GO:0005215	transporter activity	916	81	24.42	3.1e-05
7	GO:0016534	cyclin-dependent protein kinase 5 activa...	5	3	0.13	0.00018
8	GO:0004985	opioid receptor activity	6	3	0.16	0.00035
9	GO:0005525	GTP binding	377	22	10.05	0.00049
10	GO:0005251	delayed rectifier potassium channel acti...	26	5	0.69	0.00054
11	GO:0016934	extracellular-glycine-gated chloride cha...	7	3	0.19	0.00061
12	GO:0005200	structural constituent of cytoskeleton	31	5	0.83	0.00125
13	GO:0016812	hydrolase activity, acting on carbon-nit...	11	3	0.29	0.00264
14	GO:0022843	voltage-gated cation channel activity	128	17	3.41	0.00266
15	GO:0015085	calcium ion transmembrane transporter ac...	91	8	2.43	0.00291
16	GO:0030594	neurotransmitter receptor activity	55	6	1.47	0.00331
17	GO:0005328	neurotransmitter:sodium symporter activi...	25	4	0.67	0.00402
18	GO:0015467	G-protein activated inward rectifier pot...	4	2	0.11	0.0041
19	GO:0003924	GTPase activity	164	11	4.37	0.00447
20	GO:0004965	G-protein coupled GABA receptor activity	5	2	0.13	0.00671
21	GO:0071855	neuropeptide receptor binding	5	2	0.13	0.00671
22	GO:0005272	sodium channel activity	16	3	0.43	0.00812
23	GO:0005250	A-type (transient outward) potassium cha...	6	2	0.16	0.0099
24	GO:0005388	calcium-transporting ATPase activity	18	3	0.48	0.01137
25	GO:0015077	monovalent inorganic cation transmembran...	248	26	6.61	0.01219
26	GO:0022857	transmembrane transporter activity	740	68	19.72	0.01246
27	GO:0015662	ATPase activity, coupled to transmembran...	19	3	0.51	0.01324
28	GO:0030276	clathrin binding	7	2	0.19	0.01361
29	GO:0015238	drug transmembrane transporter activity	7	2	0.19	0.01361
30	GO:0005545	1-phosphatidylinositol binding	7	2	0.19	0.01361
31	GO:0005248	voltage-gated sodium channel activity	7	2	0.19	0.01361
32	GO:0005509	calcium ion binding	528	23	14.07	0.01422
33	GO:0022804	active transmembrane transporter activit...	220	15	5.86	0.01437
34	GO:0019829	cation-transporting ATPase activity	55	5	1.47	0.01528
35	GO:0042625	ATPase activity, coupled to transmembran...	57	5	1.52	0.01762
36	GO:0046332	SMAD binding	8	2	0.21	0.01783
37	GO:0022890	inorganic cation transmembrane transport...	356	34	9.49	0.01973
38	GO:0005267	potassium channel activity	99	14	2.64	0.02361
39	GO:0019905	syntaxin binding	10	2	0.27	0.02767
40	GO:0033218	amide binding	10	2	0.27	0.02767
41	GO:0042277	peptide binding	10	2	0.27	0.02767
42	GO:0015079	potassium ion transmembrane transporter ...	102	14	2.72	0.02821
43	GO:0046873	metal ion transmembrane transporter acti...	289	31	7.7	0.03202
44	GO:0005261	cation channel activity	208	23	5.54	0.03431
45	GO:0015075	ion transmembrane transporter activity	626	63	16.69	0.03649
46	GO:0000149	SNARE binding	12	2	0.32	0.03919
47	GO:0008324	cation transmembrane transporter activit...	429	37	11.43	0.04216
48	GO:0090484	drug transporter activity	13	2	0.35	0.04551
49	GO:0008188	neuropeptide receptor activity	31	3	0.83	0.04866
50	GO:0015291	secondary active transmembrane transport...	128	10	3.41	0.05478
51	GO:0005216	ion channel activity	342	47	9.12	0.05717
52	GO:0015464	acetylcholine receptor activity	15	2	0.4	0.05918
53	GO:0008028	monocarboxylic acid transmembrane transp...	15	2	0.4	0.05918
54	GO:0022838	substrate-specific channel activity	344	47	9.17	0.06111
55	GO:0005227	calcium activated cation channel activit...	16	2	0.43	0.06647
56	GO:0015269	calcium-activated potassium channel acti...	16	2	0.43	0.06647
57	GO:0005484	SNAP receptor activity	17	2	0.45	0.07404
58	GO:0022891	substrate-specific transmembrane transpo...	665	63	17.73	0.07588
59	GO:0005416	cation:amino acid symporter activity	3	1	0.08	0.07786
60	GO:0003938	IMP dehydrogenase activity	3	1	0.08	0.07786
61	GO:0005030	neurotrophin receptor activity	3	1	0.08	0.07786
62	GO:0005283	sodium:amino acid symporter activity	3	1	0.08	0.07786
63	GO:0008252	nucleotidase activity	3	1	0.08	0.07786
64	GO:0008253	5'-nucleotidase activity	3	1	0.08	0.07786
65	GO:0022824	transmitter-gated ion channel activity	3	1	0.08	0.07786
66	GO:0016594	glycine binding	3	1	0.08	0.07786
67	GO:0022835	transmitter-gated channel activity	3	1	0.08	0.07786
68	GO:0005245	voltage-gated calcium channel activity	39	3	1.04	0.0849
69	GO:0043492	ATPase activity, coupled to movement of ...	88	5	2.35	0.08571
70	GO:0042626	ATPase activity, coupled to transmembran...	88	5	2.35	0.08571
71	GO:0005540	hyaluronic acid binding	19	2	0.51	0.08995
72	GO:0005262	calcium channel activity	64	4	1.71	0.09089
73	GO:0016820	hydrolase activity, acting on acid anhyd...	91	5	2.43	0.09559
74	GO:0022803	passive transmembrane transporter activi...	359	47	9.57	0.09574
75	GO:0015267	channel activity	359	47	9.57	0.09574
76	GO:0004889	acetylcholine-activated cation-selective...	20	2	0.53	0.09825
77	GO:0015399	primary active transmembrane transporter...	92	5	2.45	0.09901
78	GO:0015405	P-P-bond-hydrolysis-driven transmembrane...	92	5	2.45	0.09901
79	GO:0015081	sodium ion transmembrane transporter act...	84	10	2.24	0.10186
80	GO:0019894	kinesin binding	4	1	0.11	0.10244
81	GO:0080025	phosphatidylinositol-3,5-bisphosphate bi...	4	1	0.11	0.10244
82	GO:0003958	NADPH-hemoprotein reductase activity	4	1	0.11	0.10244
83	GO:0043236	laminin binding	4	1	0.11	0.10244
84	GO:0008510	sodium:bicarbonate symporter activity	4	1	0.11	0.10244
85	GO:0005275	amine transmembrane transporter activity	4	1	0.11	0.10244
86	GO:0004565	beta-galactosidase activity	4	1	0.11	0.10244
87	GO:0016831	carboxy-lyase activity	21	2	0.56	0.10675
88	GO:0015293	symporter activity	70	7	1.87	0.11495
89	GO:0005343	organic acid:sodium symporter activity	22	2	0.59	0.11544
90	GO:0005249	voltage-gated potassium channel activity	82	12	2.19	0.11674
91	GO:0035091	phosphatidylinositol binding	72	4	1.92	0.12545
92	GO:0004908	interleukin-1 receptor activity	5	1	0.13	0.12637
93	GO:0016907	G-protein coupled acetylcholine receptor...	5	1	0.13	0.12637
94	GO:0004634	phosphopyruvate hydratase activity	5	1	0.13	0.12637
95	GO:0004995	tachykinin receptor activity	5	1	0.13	0.12637
96	GO:0050780	dopamine receptor binding	5	1	0.13	0.12637
97	GO:0015925	galactosidase activity	5	1	0.13	0.12637
98	GO:0015106	bicarbonate transmembrane transporter ac...	5	1	0.13	0.12637
99	GO:0008519	ammonium transmembrane transporter activ...	5	1	0.13	0.12637
100	GO:0016653	oxidoreductase activity, acting on NAD(P...	5	1	0.13	0.12637
101	GO:0005342	organic acid transmembrane transporter a...	48	3	1.28	0.13558
102	GO:0046943	carboxylic acid transmembrane transporte...	48	3	1.28	0.13558
103	GO:0003746	translation elongation factor activity	25	2	0.67	0.14248
104	GO:0008514	organic anion transmembrane transporter ...	50	3	1.33	0.148
105	GO:0016775	phosphotransferase activity, nitrogenous...	6	1	0.16	0.14967
106	GO:0050840	extracellular matrix binding	6	1	0.16	0.14967
107	GO:0008509	anion transmembrane transporter activity	145	9	3.86	0.15852
108	GO:0005539	glycosaminoglycan binding	27	2	0.72	0.16118
109	GO:0015296	anion:cation symporter activity	27	2	0.72	0.16118
110	GO:0005231	excitatory extracellular ligand-gated io...	68	16	1.81	0.16893
111	GO:0005432	calcium:sodium antiporter activity	7	1	0.19	0.17235
112	GO:0015355	secondary active monocarboxylate transme...	7	1	0.19	0.17235
113	GO:0005184	neuropeptide hormone activity	7	1	0.19	0.17235
114	GO:0033293	monocarboxylic acid binding	7	1	0.19	0.17235
115	GO:0005516	calmodulin binding	29	2	0.77	0.18029
116	GO:0046983	protein dimerization activity	240	9	6.4	0.19187
117	GO:0015101	organic cation transmembrane transporter...	8	1	0.21	0.19442
118	GO:0003714	transcription corepressor activity	8	1	0.21	0.19442
119	GO:0004888	transmembrane signaling receptor activit...	494	37	13.17	0.1971
120	GO:0003777	microtubule motor activity	58	3	1.55	0.20088
121	GO:0022892	substrate-specific transporter activity	740	63	19.72	0.20902
122	GO:0008060	ARF GTPase activator activity	32	2	0.85	0.20951
123	GO:0055077	gap junction hemi-channel activity	9	1	0.24	0.21591
124	GO:0015368	calcium:cation antiporter activity	9	1	0.24	0.21591
125	GO:0004952	dopamine neurotransmitter receptor activ...	9	1	0.24	0.21591
126	GO:0004977	melanocortin receptor activity	9	1	0.24	0.21591
127	GO:0004407	histone deacetylase activity	9	1	0.24	0.21591
128	GO:0016830	carbon-carbon lyase activity	33	2	0.88	0.21936
129	GO:0001664	G-protein coupled receptor binding	67	5	1.79	0.22622
130	GO:0004930	G-protein coupled receptor activity	300	15	8	0.22952
131	GO:0010181	FMN binding	10	1	0.27	0.23682
132	GO:0033558	protein deacetylase activity	10	1	0.27	0.23682
133	GO:0019213	deacetylase activity	11	1	0.29	0.25718
134	GO:0016709	oxidoreductase activity, acting on paire...	11	1	0.29	0.25718
135	GO:0051427	hormone receptor binding	12	1	0.32	0.277
136	GO:0016407	acetyltransferase activity	39	2	1.04	0.27896
137	GO:0097367	carbohydrate derivative binding	39	2	1.04	0.27896
138	GO:0015297	antiporter activity	39	2	1.04	0.27896
139	GO:0015294	solute:cation symporter activity	65	6	1.73	0.28471
140	GO:0031406	carboxylic acid binding	40	2	1.07	0.2889
141	GO:0060072	large conductance calcium-activated pota...	13	1	0.35	0.29629
142	GO:0008601	protein phosphatase type 2A regulator ac...	13	1	0.35	0.29629
143	GO:0004016	adenylate cyclase activity	14	1	0.37	0.31507
144	GO:0017153	sodium:dicarboxylate symporter activity	14	1	0.37	0.31507
145	GO:0005243	gap junction channel activity	14	1	0.37	0.31507
146	GO:0030170	pyridoxal phosphate binding	43	2	1.15	0.31861
147	GO:0015116	sulfate transmembrane transporter activi...	15	1	0.4	0.33334
148	GO:0022829	wide pore channel activity	15	1	0.4	0.33334
149	GO:0008271	secondary active sulfate transmembrane t...	15	1	0.4	0.33334
150	GO:0000976	transcription regulatory region sequence...	45	2	1.2	0.33825
151	GO:0022839	ion gated channel activity	269	42	7.17	0.35067
152	GO:1901682	sulfur compound transmembrane transporte...	16	1	0.43	0.35114
153	GO:0005310	dicarboxylic acid transmembrane transpor...	16	1	0.43	0.35114
154	GO:0008374	O-acyltransferase activity	16	1	0.43	0.35114
155	GO:0005452	inorganic anion exchanger activity	16	1	0.43	0.35114
156	GO:0000287	magnesium ion binding	81	3	2.16	0.36696
157	GO:0008146	sulfotransferase activity	48	2	1.28	0.36738
158	GO:0022836	gated channel activity	271	42	7.22	0.36787
159	GO:0004869	cysteine-type endopeptidase inhibitor ac...	17	1	0.45	0.36845
160	GO:0017137	Rab GTPase binding	17	1	0.45	0.36845
161	GO:0015301	anion:anion antiporter activity	17	1	0.45	0.36845
162	GO:0016597	amino acid binding	17	1	0.45	0.36845
163	GO:0015491	cation:cation antiporter activity	17	1	0.45	0.36845
164	GO:0019888	protein phosphatase regulator activity	18	1	0.48	0.38531
165	GO:0005543	phospholipid binding	402	12	10.72	0.38563
166	GO:0016829	lyase activity	120	4	3.2	0.39793
167	GO:0003774	motor activity	120	4	3.2	0.39793
168	GO:0050661	NADP binding	19	1	0.51	0.40172
169	GO:0015370	solute:sodium symporter activity	45	5	1.2	0.41432
170	GO:0015171	amino acid transmembrane transporter act...	20	1	0.53	0.41769
171	GO:0015298	solute:cation antiporter activity	20	1	0.53	0.41769
172	GO:0016782	transferase activity, transferring sulfu...	56	2	1.49	0.44231
173	GO:0019208	phosphatase regulator activity	22	1	0.59	0.44837
174	GO:0003690	double-stranded DNA binding	57	2	1.52	0.45134
175	GO:0018024	histone-lysine N-methyltransferase activ...	24	1	0.64	0.47744
176	GO:0008227	G-protein coupled amine receptor activit...	24	1	0.64	0.47744
177	GO:0004714	transmembrane receptor protein tyrosine ...	61	2	1.63	0.4866
178	GO:0008289	lipid binding	471	13	12.55	0.48922
179	GO:0009975	cyclase activity	25	1	0.67	0.4914
180	GO:0005244	voltage-gated ion channel activity	155	18	4.13	0.50252
181	GO:0042054	histone methyltransferase activity	26	1	0.69	0.50498
182	GO:0015103	inorganic anion transmembrane transporte...	71	5	1.89	0.50732
183	GO:0016849	phosphorus-oxygen lyase activity	27	1	0.72	0.51821
184	GO:0016278	lysine N-methyltransferase activity	27	1	0.72	0.51821
185	GO:0016279	protein-lysine N-methyltransferase activ...	27	1	0.72	0.51821
186	GO:0022832	voltage-gated channel activity	157	18	4.18	0.52762
187	GO:0044212	transcription regulatory region DNA bind...	66	2	1.76	0.52864
188	GO:0042623	ATPase activity, coupled	183	5	4.88	0.54113
189	GO:0008236	serine-type peptidase activity	107	3	2.85	0.54644
190	GO:0017171	serine hydrolase activity	107	3	2.85	0.54644
191	GO:0017111	nucleoside-triphosphatase activity	589	22	15.7	0.55463
192	GO:0008080	N-acetyltransferase activity	30	1	0.8	0.5558
193	GO:0016887	ATPase activity	226	6	6.02	0.56192
194	GO:0008528	G-protein coupled peptide receptor activ...	77	5	2.05	0.56336
195	GO:0001653	peptide receptor activity	78	5	2.08	0.57099
196	GO:0043566	structure-specific DNA binding	72	2	1.92	0.57593
197	GO:0016811	hydrolase activity, acting on carbon-nit...	32	1	0.85	0.57922
198	GO:0016651	oxidoreductase activity, acting on NAD(P...	32	1	0.85	0.57922
199	GO:0015631	tubulin binding	33	1	0.88	0.59047
200	GO:0016462	pyrophosphatase activity	601	22	16.02	0.59217
201	GO:0016818	hydrolase activity, acting on acid anhyd...	603	22	16.07	0.59829
202	GO:0004896	cytokine receptor activity	34	1	0.91	0.60142
203	GO:0016817	hydrolase activity, acting on acid anhyd...	606	22	16.15	0.6074
204	GO:0016410	N-acyltransferase activity	35	1	0.93	0.61207
205	GO:0000975	regulatory region DNA binding	77	2	2.05	0.61262
206	GO:0001067	regulatory region nucleic acid binding	77	2	2.05	0.61262
207	GO:0008135	translation factor activity, nucleic aci...	78	2	2.08	0.61967
208	GO:0016836	hydro-lyase activity	36	1	0.96	0.62244
209	GO:0019199	transmembrane receptor protein kinase ac...	79	2	2.11	0.62661
210	GO:0016747	transferase activity, transferring acyl ...	79	2	2.11	0.62661
211	GO:0016746	transferase activity, transferring acyl ...	123	3	3.28	0.64107
212	GO:0003705	RNA polymerase II distal enhancer sequen...	38	1	1.01	0.64236
213	GO:0031267	small GTPase binding	38	1	1.01	0.64236
214	GO:0008301	DNA binding, bending	38	1	1.01	0.64236
215	GO:0017016	Ras GTPase binding	38	1	1.01	0.64236
216	GO:0051020	GTPase binding	38	1	1.01	0.64236
217	GO:0008276	protein methyltransferase activity	39	1	1.04	0.65192
218	GO:0016835	carbon-oxygen lyase activity	40	1	1.07	0.66123
219	GO:0004252	serine-type endopeptidase activity	85	2	2.27	0.66621
220	GO:0016763	transferase activity, transferring pento...	41	1	1.09	0.67029
221	GO:0008170	N-methyltransferase activity	41	1	1.09	0.67029
222	GO:0005515	protein binding	1395	44	37.18	0.67689
223	GO:0005089	Rho guanyl-nucleotide exchange factor ac...	88	2	2.35	0.68471
224	GO:0050660	flavin adenine dinucleotide binding	44	1	1.17	0.69605
225	GO:0005088	Ras guanyl-nucleotide exchange factor ac...	91	2	2.43	0.70237
226	GO:0043168	anion binding	1794	55	47.82	0.74872
227	GO:0005198	structural molecule activity	317	11	8.45	0.76799
228	GO:0008134	transcription factor binding	54	1	1.44	0.76827
229	GO:0030246	carbohydrate binding	105	2	2.8	0.77417
230	GO:0003712	transcription cofactor activity	55	1	1.47	0.77447
231	GO:0003723	RNA binding	373	8	9.94	0.78243
232	GO:0003700	sequence-specific DNA binding transcript...	675	15	17.99	0.80253
233	GO:0000989	transcription factor binding transcripti...	60	1	1.6	0.8031
234	GO:0038023	signaling receptor activity	574	37	15.3	0.80497
235	GO:0005102	receptor binding	334	17	8.9	0.80554
236	GO:0001071	nucleic acid binding transcription facto...	678	15	18.07	0.80778
237	GO:0005083	small GTPase regulator activity	208	4	5.54	0.80952
238	GO:0005085	guanyl-nucleotide exchange factor activi...	163	3	4.34	0.81401
239	GO:0004725	protein tyrosine phosphatase activity	115	2	3.07	0.81578
240	GO:0008757	S-adenosylmethionine-dependent methyltra...	63	1	1.68	0.8185
241	GO:0000988	protein binding transcription factor act...	64	1	1.71	0.82337
242	GO:0004872	receptor activity	677	39	18.04	0.82464
243	GO:0016791	phosphatase activity	215	4	5.73	0.82935
244	GO:0016810	hydrolase activity, acting on carbon-nit...	78	4	2.08	0.83461
245	GO:0004721	phosphoprotein phosphatase activity	171	3	4.56	0.83857
246	GO:0004553	hydrolase activity, hydrolyzing O-glycos...	68	1	1.81	0.84156
247	GO:0004713	protein tyrosine kinase activity	125	2	3.33	0.8504
248	GO:0005096	GTPase activator activity	126	2	3.36	0.85352
249	GO:0016616	oxidoreductase activity, acting on the C...	71	1	1.89	0.85396
250	GO:0004674	protein serine/threonine kinase activity	366	7	9.76	0.86119
251	GO:0004866	endopeptidase inhibitor activity	73	1	1.95	0.86169
252	GO:0048037	cofactor binding	180	3	4.8	0.86281
253	GO:0016614	oxidoreductase activity, acting on CH-OH...	75	1	2	0.86901
254	GO:0061135	endopeptidase regulator activity	75	1	2	0.86901
255	GO:0032553	ribonucleotide binding	1619	48	43.15	0.88751
256	GO:0008047	enzyme activator activity	145	5	3.86	0.88832
257	GO:0030414	peptidase inhibitor activity	82	1	2.19	0.89172
258	GO:0016798	hydrolase activity, acting on glycosyl b...	83	1	2.21	0.89462
259	GO:0061134	peptidase regulator activity	84	1	2.24	0.89745
260	GO:0004497	monooxygenase activity	86	1	2.29	0.90288
261	GO:0020037	heme binding	88	1	2.35	0.90803
262	GO:0035639	purine ribonucleoside triphosphate bindi...	1605	47	42.78	0.91165
263	GO:0046906	tetrapyrrole binding	90	1	2.4	0.9129
264	GO:0000981	sequence-specific DNA binding RNA polyme...	90	1	2.4	0.9129
265	GO:0032550	purine ribonucleoside binding	1607	47	42.83	0.91315
266	GO:0001883	purine nucleoside binding	1607	47	42.83	0.91315
267	GO:0032555	purine ribonucleotide binding	1609	47	42.89	0.91463
268	GO:0017076	purine nucleotide binding	1611	47	42.94	0.9161
269	GO:0032549	ribonucleoside binding	1611	47	42.94	0.9161
270	GO:0030695	GTPase regulator activity	308	5	8.21	0.91743
271	GO:0001882	nucleoside binding	1613	47	42.99	0.91754
272	GO:0008083	growth factor activity	93	1	2.48	0.91973
273	GO:0060589	nucleoside-triphosphatase regulator acti...	312	5	8.32	0.92263
274	GO:0004672	protein kinase activity	548	10	14.61	0.92403
275	GO:0004857	enzyme inhibitor activity	100	1	2.67	0.93367
276	GO:1901265	nucleoside phosphate binding	2156	59	57.47	0.9338
277	GO:0000166	nucleotide binding	2156	59	57.47	0.9338
278	GO:0019899	enzyme binding	103	1	2.75	0.93887
279	GO:0042578	phosphoric ester hydrolase activity	278	4	7.41	0.94174
280	GO:0005524	ATP binding	1232	25	32.84	0.94484
281	GO:0032559	adenyl ribonucleotide binding	1236	25	32.94	0.94694
282	GO:0030554	adenyl nucleotide binding	1238	25	33	0.94796
283	GO:0060089	molecular transducer activity	739	38	19.7	0.94839
284	GO:0004871	signal transducer activity	739	38	19.7	0.94839
285	GO:0016301	kinase activity	760	14	20.26	0.94857
286	GO:0036094	small molecule binding	2202	59	58.69	0.95451
287	GO:0050662	coenzyme binding	120	1	3.2	0.96155
288	GO:0016705	oxidoreductase activity, acting on paire...	122	1	3.25	0.9636
289	GO:0030234	enzyme regulator activity	477	10	12.71	0.96897
290	GO:0008168	methyltransferase activity	129	1	3.44	0.96993
291	GO:0005506	iron ion binding	129	1	3.44	0.96993
292	GO:0016741	transferase activity, transferring one-c...	133	1	3.55	0.97304
293	GO:0043169	cation binding	2559	55	68.21	0.97355
294	GO:0046872	metal ion binding	2512	53	66.96	0.98032
295	GO:0016773	phosphotransferase activity, alcohol gro...	650	10	17.33	0.98172
296	GO:0043565	sequence-specific DNA binding	563	8	15.01	0.985
297	GO:0016772	transferase activity, transferring phosp...	857	14	22.84	0.98531
298	GO:0004175	endopeptidase activity	243	2	6.48	0.98974
299	GO:0043167	ion binding	4126	100	109.98	0.99108
300	GO:0008092	cytoskeletal protein binding	286	2	7.62	0.99638
301	GO:0008233	peptidase activity	420	4	11.19	0.99652
302	GO:0016757	transferase activity, transferring glyco...	214	1	5.7	0.99708
303	GO:0070011	peptidase activity, acting on L-amino ac...	396	3	10.56	0.99859
304	GO:0016788	hydrolase activity, acting on ester bond...	487	4	12.98	0.99919
305	GO:0016787	hydrolase activity	1715	37	45.71	0.99928
306	GO:0003677	DNA binding	1169	16	31.16	0.99943
307	GO:0016491	oxidoreductase activity	517	4	13.78	0.99959
308	GO:0016740	transferase activity	1479	21	39.42	0.99979
309	GO:0005488	binding	6926	163	184.61	0.99993
310	GO:1901363	heterocyclic compound binding	3975	84	105.95	0.99997
311	GO:0097159	organic cyclic compound binding	3989	84	106.32	0.99998
312	GO:0008270	zinc ion binding	1410	17	37.58	0.99998
313	GO:0003676	nucleic acid binding	2147	31	57.23	0.99999
314	GO:0046914	transition metal ion binding	1581	18	42.14	1
315	GO:0003824	catalytic activity	4169	70	111.12	1
316	GO:0019207	kinase regulator activity	39	3	1.04	1
317	GO:0019209	kinase activator activity	6	3	0.16	1
318	GO:0015271	outward rectifier potassium channel acti...	7	2	0.19	1
319	GO:0015276	ligand-gated ion channel activity	129	25	3.44	1
320	GO:0043539	protein serine/threonine kinase activato...	5	3	0.13	1
321	GO:0005326	neurotransmitter transporter activity	25	4	0.67	1
322	GO:0008066	glutamate receptor activity	32	11	0.85	1
323	GO:0019887	protein kinase regulator activity	36	3	0.96	1
324	GO:0072509	divalent inorganic cation transmembrane ...	110	8	2.93	1
325	GO:0032561	guanyl ribonucleotide binding	377	22	10.05	1
326	GO:0003674	molecular_function	11893	317	317	1
327	GO:0019001	guanyl nucleotide binding	377	22	10.05	1
328	GO:0015108	chloride transmembrane transporter activ...	42	3	1.12	1
329	GO:0005253	anion channel activity	42	3	1.12	1
330	GO:0005254	chloride channel activity	34	3	0.91	1
331	GO:0030295	protein kinase activator activity	5	3	0.13	1
332	GO:0016917	GABA receptor activity	20	9	0.53	1
333	GO:0005242	inward rectifier potassium channel activ...	17	2	0.45	1
334	GO:0022834	ligand-gated channel activity	129	25	3.44	1
335	GO:0016933	extracellular-glycine-gated ion channel ...	7	3	0.19	1
336	GO:0005237	inhibitory extracellular ligand-gated io...	7	3	0.19	1
337	GO:0000030	mannosyltransferase activity	6	0	0.16	1
338	GO:0000049	tRNA binding	5	0	0.13	1
339	GO:0000062	fatty-acyl-CoA binding	4	0	0.11	1
340	GO:0000104	succinate dehydrogenase activity	3	0	0.08	1
341	GO:0000155	phosphorelay sensor kinase activity	4	0	0.11	1
342	GO:0000179	rRNA (adenine-N6,N6-)-dimethyltransferas...	4	0	0.11	1
343	GO:0000977	RNA polymerase II regulatory region sequ...	3	0	0.08	1
344	GO:0000978	RNA polymerase II core promoter proximal...	3	0	0.08	1
345	GO:0000982	RNA polymerase II core promoter proximal...	5	0	0.13	1
346	GO:0000987	core promoter proximal region sequence-s...	3	0	0.08	1
347	GO:0001012	RNA polymerase II regulatory region DNA ...	3	0	0.08	1
348	GO:0001047	core promoter binding	3	0	0.08	1
349	GO:0001076	RNA polymerase II transcription factor b...	8	0	0.21	1
350	GO:0001104	RNA polymerase II transcription cofactor...	8	0	0.21	1
351	GO:0001159	core promoter proximal region DNA bindin...	3	0	0.08	1
352	GO:0001591	dopamine neurotransmitter receptor activ...	3	0	0.08	1
353	GO:0001595	angiotensin receptor activity	7	0	0.19	1
354	GO:0001608	G-protein coupled nucleotide receptor ac...	18	0	0.48	1
355	GO:0001609	G-protein coupled adenosine receptor act...	3	0	0.08	1
356	GO:0001614	purinergic nucleotide receptor activity	27	0	0.72	1
357	GO:0001637	G-protein coupled chemoattractant recept...	10	0	0.27	1
358	GO:0001784	phosphotyrosine binding	3	0	0.08	1
359	GO:0001871	pattern binding	10	0	0.27	1
360	GO:0001948	glycoprotein binding	9	0	0.24	1
361	GO:0001968	fibronectin binding	4	0	0.11	1
362	GO:0002039	p53 binding	4	0	0.11	1
363	GO:0002161	aminoacyl-tRNA editing activity	6	0	0.16	1
364	GO:0003678	DNA helicase activity	21	0	0.56	1
365	GO:0003682	chromatin binding	83	0	2.21	1
366	GO:0003684	damaged DNA binding	23	0	0.61	1
367	GO:0003697	single-stranded DNA binding	16	0	0.43	1
368	GO:0003707	steroid hormone receptor activity	74	0	1.97	1
369	GO:0003708	retinoic acid receptor activity	8	0	0.21	1
370	GO:0003713	transcription coactivator activity	33	0	0.88	1
371	GO:0003725	double-stranded RNA binding	23	0	0.61	1
372	GO:0003729	mRNA binding	10	0	0.27	1
373	GO:0003730	mRNA 3'-UTR binding	3	0	0.08	1
374	GO:0003735	structural constituent of ribosome	124	0	3.31	1
375	GO:0003743	translation initiation factor activity	51	0	1.36	1
376	GO:0003747	translation release factor activity	4	0	0.11	1
377	GO:0003755	peptidyl-prolyl cis-trans isomerase acti...	34	0	0.91	1
378	GO:0003779	actin binding	204	0	5.44	1
379	GO:0003796	lysozyme activity	4	0	0.11	1
380	GO:0003810	protein-glutamine gamma-glutamyltransfer...	6	0	0.16	1
381	GO:0003828	alpha-N-acetylneuraminate alpha-2,8-sial...	5	0	0.13	1
382	GO:0003836	beta-galactoside (CMP) alpha-2,3-sialylt...	3	0	0.08	1
383	GO:0003839	gamma-glutamylcyclotransferase activity	3	0	0.08	1
384	GO:0003840	gamma-glutamyltransferase activity	3	0	0.08	1
385	GO:0003854	3-beta-hydroxy-delta5-steroid dehydrogen...	4	0	0.11	1
386	GO:0003857	3-hydroxyacyl-CoA dehydrogenase activity	7	0	0.19	1
387	GO:0003865	3-oxo-5-alpha-steroid 4-dehydrogenase ac...	3	0	0.08	1
388	GO:0003872	6-phosphofructokinase activity	4	0	0.11	1
389	GO:0003873	6-phosphofructo-2-kinase activity	5	0	0.13	1
390	GO:0003875	ADP-ribosylarginine hydrolase activity	3	0	0.08	1
391	GO:0003876	AMP deaminase activity	4	0	0.11	1
392	GO:0003878	ATP citrate synthase activity	4	0	0.11	1
393	GO:0003887	DNA-directed DNA polymerase activity	19	0	0.51	1
394	GO:0003899	DNA-directed RNA polymerase activity	28	0	0.75	1
395	GO:0003906	DNA-(apurinic or apyrimidinic site) lyas...	3	0	0.08	1
396	GO:0003909	DNA ligase activity	3	0	0.08	1
397	GO:0003910	DNA ligase (ATP) activity	3	0	0.08	1
398	GO:0003913	DNA photolyase activity	4	0	0.11	1
399	GO:0003916	DNA topoisomerase activity	7	0	0.19	1
400	GO:0003917	DNA topoisomerase type I activity	4	0	0.11	1
401	GO:0003918	DNA topoisomerase type II (ATP-hydrolyzi...	5	0	0.13	1
402	GO:0003950	NAD+ ADP-ribosyltransferase activity	19	0	0.51	1
403	GO:0003951	NAD+ kinase activity	3	0	0.08	1
404	GO:0003954	NADH dehydrogenase activity	11	0	0.29	1
405	GO:0003980	UDP-glucose:glycoprotein glucosyltransfe...	4	0	0.11	1
406	GO:0003989	acetyl-CoA carboxylase activity	3	0	0.08	1
407	GO:0003993	acid phosphatase activity	5	0	0.13	1
408	GO:0003995	acyl-CoA dehydrogenase activity	15	0	0.4	1
409	GO:0003997	acyl-CoA oxidase activity	3	0	0.08	1
410	GO:0004000	adenosine deaminase activity	7	0	0.19	1
411	GO:0004003	ATP-dependent DNA helicase activity	12	0	0.32	1
412	GO:0004012	phospholipid-translocating ATPase activi...	9	0	0.24	1
413	GO:0004013	adenosylhomocysteinase activity	4	0	0.11	1
414	GO:0004017	adenylate kinase activity	5	0	0.13	1
415	GO:0004019	adenylosuccinate synthase activity	3	0	0.08	1
416	GO:0004020	adenylylsulfate kinase activity	3	0	0.08	1
417	GO:0004030	aldehyde dehydrogenase [NAD(P)+] activit...	3	0	0.08	1
418	GO:0004045	aminoacyl-tRNA hydrolase activity	4	0	0.11	1
419	GO:0004047	aminomethyltransferase activity	6	0	0.16	1
420	GO:0004069	L-aspartate:2-oxoglutarate aminotransfer...	3	0	0.08	1
421	GO:0004075	biotin carboxylase activity	11	0	0.29	1
422	GO:0004089	carbonate dehydratase activity	12	0	0.32	1
423	GO:0004091	carboxylesterase activity	13	0	0.35	1
424	GO:0004104	cholinesterase activity	3	0	0.08	1
425	GO:0004112	cyclic-nucleotide phosphodiesterase acti...	22	0	0.59	1
426	GO:0004114	3',5'-cyclic-nucleotide phosphodiesteras...	20	0	0.53	1
427	GO:0004129	cytochrome-c oxidase activity	13	0	0.35	1
428	GO:0004133	glycogen debranching enzyme activity	3	0	0.08	1
429	GO:0004134	4-alpha-glucanotransferase activity	3	0	0.08	1
430	GO:0004135	amylo-alpha-1,6-glucosidase activity	3	0	0.08	1
431	GO:0004143	diacylglycerol kinase activity	14	0	0.37	1
432	GO:0004169	dolichyl-phosphate-mannose-protein manno...	3	0	0.08	1
433	GO:0004176	ATP-dependent peptidase activity	5	0	0.13	1
434	GO:0004177	aminopeptidase activity	17	0	0.45	1
435	GO:0004180	carboxypeptidase activity	31	0	0.83	1
436	GO:0004181	metallocarboxypeptidase activity	20	0	0.53	1
437	GO:0004185	serine-type carboxypeptidase activity	5	0	0.13	1
438	GO:0004190	aspartic-type endopeptidase activity	16	0	0.43	1
439	GO:0004197	cysteine-type endopeptidase activity	47	0	1.25	1
440	GO:0004198	calcium-dependent cysteine-type endopept...	21	0	0.56	1
441	GO:0004221	ubiquitin thiolesterase activity	49	0	1.31	1
442	GO:0004222	metalloendopeptidase activity	71	0	1.89	1
443	GO:0004298	threonine-type endopeptidase activity	24	0	0.64	1
444	GO:0004300	enoyl-CoA hydratase activity	3	0	0.08	1
445	GO:0004303	estradiol 17-beta-dehydrogenase activity	4	0	0.11	1
446	GO:0004308	exo-alpha-sialidase activity	6	0	0.16	1
447	GO:0004312	fatty acid synthase activity	3	0	0.08	1
448	GO:0004329	formate-tetrahydrofolate ligase activity	4	0	0.11	1
449	GO:0004331	fructose-2,6-bisphosphate 2-phosphatase ...	6	0	0.16	1
450	GO:0004332	fructose-bisphosphate aldolase activity	3	0	0.08	1
451	GO:0004340	glucokinase activity	4	0	0.11	1
452	GO:0004347	glucose-6-phosphate isomerase activity	3	0	0.08	1
453	GO:0004351	glutamate decarboxylase activity	3	0	0.08	1
454	GO:0004356	glutamate-ammonia ligase activity	3	0	0.08	1
455	GO:0004359	glutaminase activity	5	0	0.13	1
456	GO:0004360	glutamine-fructose-6-phosphate transamin...	3	0	0.08	1
457	GO:0004364	glutathione transferase activity	7	0	0.19	1
458	GO:0004366	glycerol-3-phosphate O-acyltransferase a...	5	0	0.13	1
459	GO:0004367	glycerol-3-phosphate dehydrogenase [NAD+...	4	0	0.11	1
460	GO:0004379	glycylpeptide N-tetradecanoyltransferase...	3	0	0.08	1
461	GO:0004383	guanylate cyclase activity	10	0	0.27	1
462	GO:0004386	helicase activity	114	0	3.04	1
463	GO:0004392	heme oxygenase (decyclizing) activity	4	0	0.11	1
464	GO:0004396	hexokinase activity	4	0	0.11	1
465	GO:0004402	histone acetyltransferase activity	15	0	0.4	1
466	GO:0004415	hyalurononglucosaminidase activity	5	0	0.13	1
467	GO:0004416	hydroxyacylglutathione hydrolase activit...	3	0	0.08	1
468	GO:0004427	inorganic diphosphatase activity	3	0	0.08	1
469	GO:0004435	phosphatidylinositol phospholipase C act...	17	0	0.45	1
470	GO:0004448	isocitrate dehydrogenase activity	5	0	0.13	1
471	GO:0004449	isocitrate dehydrogenase (NAD+) activity	4	0	0.11	1
472	GO:0004457	lactate dehydrogenase activity	3	0	0.08	1
473	GO:0004459	L-lactate dehydrogenase activity	3	0	0.08	1
474	GO:0004470	malic enzyme activity	3	0	0.08	1
475	GO:0004477	methenyltetrahydrofolate cyclohydrolase ...	4	0	0.11	1
476	GO:0004478	methionine adenosyltransferase activity	4	0	0.11	1
477	GO:0004488	methylenetetrahydrofolate dehydrogenase ...	5	0	0.13	1
478	GO:0004499	N,N-dimethylaniline monooxygenase activi...	3	0	0.08	1
479	GO:0004500	dopamine beta-monooxygenase activity	3	0	0.08	1
480	GO:0004510	tryptophan 5-monooxygenase activity	3	0	0.08	1
481	GO:0004518	nuclease activity	74	0	1.97	1
482	GO:0004519	endonuclease activity	43	0	1.15	1
483	GO:0004520	endodeoxyribonuclease activity	5	0	0.13	1
484	GO:0004521	endoribonuclease activity	18	0	0.48	1
485	GO:0004525	ribonuclease III activity	4	0	0.11	1
486	GO:0004527	exonuclease activity	25	0	0.67	1
487	GO:0004536	deoxyribonuclease activity	9	0	0.24	1
488	GO:0004540	ribonuclease activity	25	0	0.67	1
489	GO:0004549	tRNA-specific ribonuclease activity	4	0	0.11	1
490	GO:0004550	nucleoside diphosphate kinase activity	7	0	0.19	1
491	GO:0004558	alpha-glucosidase activity	3	0	0.08	1
492	GO:0004559	alpha-mannosidase activity	11	0	0.29	1
493	GO:0004560	alpha-L-fucosidase activity	4	0	0.11	1
494	GO:0004568	chitinase activity	5	0	0.13	1
495	GO:0004571	mannosyl-oligosaccharide 1,2-alpha-manno...	10	0	0.27	1
496	GO:0004576	oligosaccharyl transferase activity	10	0	0.27	1
497	GO:0004579	dolichyl-diphosphooligosaccharide-protei...	4	0	0.11	1
498	GO:0004591	oxoglutarate dehydrogenase (succinyl-tra...	3	0	0.08	1
499	GO:0004594	pantothenate kinase activity	6	0	0.16	1
500	GO:0004601	peroxidase activity	11	0	0.29	1
501	GO:0004602	glutathione peroxidase activity	4	0	0.11	1
502	GO:0004614	phosphoglucomutase activity	5	0	0.13	1
503	GO:0004619	phosphoglycerate mutase activity	5	0	0.13	1
504	GO:0004620	phospholipase activity	34	0	0.91	1
505	GO:0004622	lysophospholipase activity	5	0	0.13	1
506	GO:0004623	phospholipase A2 activity	5	0	0.13	1
507	GO:0004629	phospholipase C activity	17	0	0.45	1
508	GO:0004645	phosphorylase activity	4	0	0.11	1
509	GO:0004659	prenyltransferase activity	8	0	0.21	1
510	GO:0004673	protein histidine kinase activity	4	0	0.11	1
511	GO:0004675	transmembrane receptor protein serine/th...	18	0	0.48	1
512	GO:0004683	calmodulin-dependent protein kinase acti...	9	0	0.24	1
513	GO:0004689	phosphorylase kinase activity	3	0	0.08	1
514	GO:0004693	cyclin-dependent protein kinase activity	3	0	0.08	1
515	GO:0004697	protein kinase C activity	16	0	0.43	1
516	GO:0004702	receptor signaling protein serine/threon...	35	0	0.93	1
517	GO:0004703	G-protein coupled receptor kinase activi...	8	0	0.21	1
518	GO:0004707	MAP kinase activity	20	0	0.53	1
519	GO:0004709	MAP kinase kinase kinase activity	7	0	0.19	1
520	GO:0004715	non-membrane spanning protein tyrosine k...	19	0	0.51	1
521	GO:0004716	receptor signaling protein tyrosine kina...	3	0	0.08	1
522	GO:0004719	protein-L-isoaspartate (D-aspartate) O-m...	4	0	0.11	1
523	GO:0004722	protein serine/threonine phosphatase act...	19	0	0.51	1
524	GO:0004731	purine-nucleoside phosphorylase activity	6	0	0.16	1
525	GO:0004735	pyrroline-5-carboxylate reductase activi...	3	0	0.08	1
526	GO:0004736	pyruvate carboxylase activity	6	0	0.16	1
527	GO:0004749	ribose phosphate diphosphokinase activit...	3	0	0.08	1
528	GO:0004767	sphingomyelin phosphodiesterase activity	3	0	0.08	1
529	GO:0004768	stearoyl-CoA 9-desaturase activity	3	0	0.08	1
530	GO:0004774	succinate-CoA ligase activity	4	0	0.11	1
531	GO:0004775	succinate-CoA ligase (ADP-forming) activ...	4	0	0.11	1
532	GO:0004779	sulfate adenylyltransferase activity	3	0	0.08	1
533	GO:0004781	sulfate adenylyltransferase (ATP) activi...	3	0	0.08	1
534	GO:0004784	superoxide dismutase activity	3	0	0.08	1
535	GO:0004792	thiosulfate sulfurtransferase activity	4	0	0.11	1
536	GO:0004812	aminoacyl-tRNA ligase activity	36	0	0.96	1
537	GO:0004816	asparagine-tRNA ligase activity	4	0	0.11	1
538	GO:0004826	phenylalanine-tRNA ligase activity	4	0	0.11	1
539	GO:0004829	threonine-tRNA ligase activity	3	0	0.08	1
540	GO:0004835	tubulin-tyrosine ligase activity	8	0	0.21	1
541	GO:0004842	ubiquitin-protein ligase activity	94	0	2.51	1
542	GO:0004843	ubiquitin-specific protease activity	9	0	0.24	1
543	GO:0004849	uridine kinase activity	5	0	0.13	1
544	GO:0004859	phospholipase inhibitor activity	3	0	0.08	1
545	GO:0004860	protein kinase inhibitor activity	7	0	0.19	1
546	GO:0004861	cyclin-dependent protein kinase inhibito...	4	0	0.11	1
547	GO:0004862	cAMP-dependent protein kinase inhibitor ...	3	0	0.08	1
548	GO:0004864	protein phosphatase inhibitor activity	5	0	0.13	1
549	GO:0004867	serine-type endopeptidase inhibitor acti...	43	0	1.15	1
550	GO:0004879	ligand-activated sequence-specific DNA b...	46	0	1.23	1
551	GO:0004887	thyroid hormone receptor activity	6	0	0.16	1
552	GO:0004904	interferon receptor activity	3	0	0.08	1
553	GO:0004931	extracellular ATP-gated cation channel a...	9	0	0.24	1
554	GO:0004935	adrenergic receptor activity	8	0	0.21	1
555	GO:0004936	alpha-adrenergic receptor activity	4	0	0.11	1
556	GO:0004938	alpha2-adrenergic receptor activity	3	0	0.08	1
557	GO:0004945	angiotensin type II receptor activity	7	0	0.19	1
558	GO:0004950	chemokine receptor activity	10	0	0.27	1
559	GO:0004953	icosanoid receptor activity	7	0	0.19	1
560	GO:0004954	prostanoid receptor activity	7	0	0.19	1
561	GO:0004955	prostaglandin receptor activity	7	0	0.19	1
562	GO:0004957	prostaglandin E receptor activity	7	0	0.19	1
563	GO:0004960	thromboxane receptor activity	3	0	0.08	1
564	GO:0004962	endothelin receptor activity	4	0	0.11	1
565	GO:0004968	gonadotropin-releasing hormone receptor ...	3	0	0.08	1
566	GO:0004983	neuropeptide Y receptor activity	8	0	0.21	1
567	GO:0004993	serotonin receptor activity	8	0	0.21	1
568	GO:0004994	somatostatin receptor activity	3	0	0.08	1
569	GO:0004999	vasoactive intestinal polypeptide recept...	4	0	0.11	1
570	GO:0005000	vasopressin receptor activity	6	0	0.16	1
571	GO:0005003	ephrin receptor activity	17	0	0.45	1
572	GO:0005021	vascular endothelial growth factor-activ...	8	0	0.21	1
573	GO:0005024	transforming growth factor beta-activate...	17	0	0.45	1
574	GO:0005026	transforming growth factor beta receptor...	3	0	0.08	1
575	GO:0005044	scavenger receptor activity	28	0	0.75	1
576	GO:0005048	signal sequence binding	4	0	0.11	1
577	GO:0005057	receptor signaling protein activity	46	0	1.23	1
578	GO:0005080	protein kinase C binding	3	0	0.08	1
579	GO:0005086	ARF guanyl-nucleotide exchange factor ac...	19	0	0.51	1
580	GO:0005092	GDP-dissociation inhibitor activity	9	0	0.24	1
581	GO:0005093	Rab GDP-dissociation inhibitor activity	3	0	0.08	1
582	GO:0005097	Rab GTPase activator activity	36	0	0.96	1
583	GO:0005099	Ras GTPase activator activity	44	0	1.17	1
584	GO:0005109	frizzled binding	12	0	0.32	1
585	GO:0005110	frizzled-2 binding	6	0	0.16	1
586	GO:0005125	cytokine activity	44	0	1.17	1
587	GO:0005126	cytokine receptor binding	51	0	1.36	1
588	GO:0005158	insulin receptor binding	15	0	0.4	1
589	GO:0005159	insulin-like growth factor receptor bind...	3	0	0.08	1
590	GO:0005160	transforming growth factor beta receptor...	5	0	0.13	1
591	GO:0005164	tumor necrosis factor receptor binding	18	0	0.48	1
592	GO:0005185	neurohypophyseal hormone activity	3	0	0.08	1
593	GO:0005201	extracellular matrix structural constitu...	35	0	0.93	1
594	GO:0005212	structural constituent of eye lens	6	0	0.16	1
595	GO:0005217	intracellular ligand-gated ion channel a...	14	0	0.37	1
596	GO:0005218	intracellular ligand-gated calcium chann...	12	0	0.32	1
597	GO:0005219	ryanodine-sensitive calcium-release chan...	12	0	0.32	1
598	GO:0005247	voltage-gated chloride channel activity	17	0	0.45	1
599	GO:0005319	lipid transporter activity	32	0	0.85	1
600	GO:0005337	nucleoside transmembrane transporter act...	7	0	0.19	1
601	GO:0005338	nucleotide-sugar transmembrane transport...	4	0	0.11	1
602	GO:0005344	oxygen transporter activity	12	0	0.32	1
603	GO:0005351	sugar:hydrogen symporter activity	7	0	0.19	1
604	GO:0005355	glucose transmembrane transporter activi...	6	0	0.16	1
605	GO:0005372	water transmembrane transporter activity	14	0	0.37	1
606	GO:0005385	zinc ion transmembrane transporter activ...	13	0	0.35	1
607	GO:0005402	cation:sugar symporter activity	7	0	0.19	1
608	GO:0005451	monovalent cation:hydrogen antiporter ac...	8	0	0.21	1
609	GO:0005496	steroid binding	28	0	0.75	1
610	GO:0005497	androgen binding	3	0	0.08	1
611	GO:0005501	retinoid binding	3	0	0.08	1
612	GO:0005507	copper ion binding	28	0	0.75	1
613	GO:0005520	insulin-like growth factor binding	28	0	0.75	1
614	GO:0005523	tropomyosin binding	6	0	0.16	1
615	GO:0005527	macrolide binding	13	0	0.35	1
616	GO:0005528	FK506 binding	13	0	0.35	1
617	GO:0005542	folic acid binding	5	0	0.13	1
618	GO:0005544	calcium-dependent phospholipid binding	15	0	0.4	1
619	GO:0005546	phosphatidylinositol-4,5-bisphosphate bi...	5	0	0.13	1
620	GO:0005548	phospholipid transporter activity	12	0	0.32	1
621	GO:0008009	chemokine activity	15	0	0.4	1
622	GO:0008013	beta-catenin binding	16	0	0.43	1
623	GO:0008017	microtubule binding	29	0	0.77	1
624	GO:0008022	protein C-terminus binding	3	0	0.08	1
625	GO:0008026	ATP-dependent helicase activity	71	0	1.89	1
626	GO:0008061	chitin binding	5	0	0.13	1
627	GO:0008079	translation termination factor activity	4	0	0.11	1
628	GO:0008081	phosphoric diester hydrolase activity	62	0	1.65	1
629	GO:0008093	cytoskeletal adaptor activity	20	0	0.53	1
630	GO:0008094	DNA-dependent ATPase activity	27	0	0.72	1
631	GO:0008121	ubiquinol-cytochrome-c reductase activit...	3	0	0.08	1
632	GO:0008131	primary amine oxidase activity	3	0	0.08	1
633	GO:0008137	NADH dehydrogenase (ubiquinone) activity	11	0	0.29	1
634	GO:0008138	protein tyrosine/serine/threonine phosph...	45	0	1.2	1
635	GO:0008144	drug binding	16	0	0.43	1
636	GO:0008158	hedgehog receptor activity	4	0	0.11	1
637	GO:0008171	O-methyltransferase activity	12	0	0.32	1
638	GO:0008173	RNA methyltransferase activity	18	0	0.48	1
639	GO:0008174	mRNA methyltransferase activity	4	0	0.11	1
640	GO:0008175	tRNA methyltransferase activity	6	0	0.16	1
641	GO:0008184	glycogen phosphorylase activity	3	0	0.08	1
642	GO:0008190	eukaryotic initiation factor 4E binding	3	0	0.08	1
643	GO:0008191	metalloendopeptidase inhibitor activity	5	0	0.13	1
644	GO:0008192	RNA guanylyltransferase activity	3	0	0.08	1
645	GO:0008194	UDP-glycosyltransferase activity	41	0	1.09	1
646	GO:0008199	ferric iron binding	8	0	0.21	1
647	GO:0008201	heparin binding	8	0	0.21	1
648	GO:0008234	cysteine-type peptidase activity	105	0	2.8	1
649	GO:0008235	metalloexopeptidase activity	27	0	0.72	1
650	GO:0008237	metallopeptidase activity	121	0	3.23	1
651	GO:0008238	exopeptidase activity	68	0	1.81	1
652	GO:0008241	peptidyl-dipeptidase activity	3	0	0.08	1
653	GO:0008242	omega peptidase activity	10	0	0.27	1
654	GO:0008281	sulfonylurea receptor activity	4	0	0.11	1
655	GO:0008308	voltage-gated anion channel activity	25	0	0.67	1
656	GO:0008312	7S RNA binding	5	0	0.13	1
657	GO:0008318	protein prenyltransferase activity	4	0	0.11	1
658	GO:0008320	protein transmembrane transporter activi...	4	0	0.11	1
659	GO:0008373	sialyltransferase activity	23	0	0.61	1
660	GO:0008375	acetylglucosaminyltransferase activity	22	0	0.59	1
661	GO:0008378	galactosyltransferase activity	16	0	0.43	1
662	GO:0008408	3'-5' exonuclease activity	8	0	0.21	1
663	GO:0008409	5'-3' exonuclease activity	3	0	0.08	1
664	GO:0008417	fucosyltransferase activity	9	0	0.24	1
665	GO:0008434	vitamin D3 receptor activity	3	0	0.08	1
666	GO:0008440	inositol-1,4,5-trisphosphate 3-kinase ac...	7	0	0.19	1
667	GO:0008443	phosphofructokinase activity	9	0	0.24	1
668	GO:0008474	palmitoyl-(protein) hydrolase activity	3	0	0.08	1
669	GO:0008475	procollagen-lysine 5-dioxygenase activit...	3	0	0.08	1
670	GO:0008476	protein-tyrosine sulfotransferase activi...	3	0	0.08	1
671	GO:0008483	transaminase activity	21	0	0.56	1
672	GO:0008484	sulfuric ester hydrolase activity	13	0	0.35	1
673	GO:0008508	bile acid:sodium symporter activity	5	0	0.13	1
674	GO:0008518	reduced folate carrier activity	3	0	0.08	1
675	GO:0008525	phosphatidylcholine transporter activity	3	0	0.08	1
676	GO:0008526	phosphatidylinositol transporter activit...	3	0	0.08	1
677	GO:0008565	protein transporter activity	50	0	1.33	1
678	GO:0008568	microtubule-severing ATPase activity	3	0	0.08	1
679	GO:0008603	cAMP-dependent protein kinase regulator ...	13	0	0.35	1
680	GO:0008641	small protein activating enzyme activity	6	0	0.16	1
681	GO:0008649	rRNA methyltransferase activity	4	0	0.11	1
682	GO:0008746	NAD(P)+ transhydrogenase activity	3	0	0.08	1
683	GO:0008750	NAD(P)+ transhydrogenase (AB-specific) a...	3	0	0.08	1
684	GO:0008762	UDP-N-acetylmuramate dehydrogenase activ...	5	0	0.13	1
685	GO:0008865	fructokinase activity	3	0	0.08	1
686	GO:0008889	glycerophosphodiester phosphodiesterase ...	7	0	0.19	1
687	GO:0008967	phosphoglycolate phosphatase activity	4	0	0.11	1
688	GO:0009055	electron carrier activity	95	0	2.53	1
689	GO:0009881	photoreceptor activity	15	0	0.4	1
690	GO:0009982	pseudouridine synthase activity	9	0	0.24	1
691	GO:0010340	carboxyl-O-methyltransferase activity	5	0	0.13	1
692	GO:0010485	H4 histone acetyltransferase activity	3	0	0.08	1
693	GO:0010576	metalloenzyme regulator activity	5	0	0.13	1
694	GO:0010851	cyclase regulator activity	3	0	0.08	1
695	GO:0010853	cyclase activator activity	3	0	0.08	1
696	GO:0015002	heme-copper terminal oxidase activity	13	0	0.35	1
697	GO:0015018	galactosylgalactosylxylosylprotein 3-bet...	3	0	0.08	1
698	GO:0015020	glucuronosyltransferase activity	5	0	0.13	1
699	GO:0015035	protein disulfide oxidoreductase activit...	25	0	0.67	1
700	GO:0015036	disulfide oxidoreductase activity	26	0	0.69	1
701	GO:0015057	thrombin receptor activity	4	0	0.11	1
702	GO:0015078	hydrogen ion transmembrane transporter a...	67	0	1.79	1
703	GO:0015095	magnesium ion transmembrane transporter ...	6	0	0.16	1
704	GO:0015105	arsenite transmembrane transporter activ...	5	0	0.13	1
705	GO:0015114	phosphate ion transmembrane transporter ...	5	0	0.13	1
706	GO:0015125	bile acid transmembrane transporter acti...	5	0	0.13	1
707	GO:0015144	carbohydrate transmembrane transporter a...	20	0	0.53	1
708	GO:0015145	monosaccharide transmembrane transporter...	7	0	0.19	1
709	GO:0015149	hexose transmembrane transporter activit...	7	0	0.19	1
710	GO:0015166	polyol transmembrane transporter activit...	5	0	0.13	1
711	GO:0015168	glycerol transmembrane transporter activ...	5	0	0.13	1
712	GO:0015197	peptide transporter activity	4	0	0.11	1
713	GO:0015198	oligopeptide transporter activity	3	0	0.08	1
714	GO:0015204	urea transmembrane transporter activity	9	0	0.24	1
715	GO:0015211	purine nucleoside transmembrane transpor...	3	0	0.08	1
716	GO:0015215	nucleotide transmembrane transporter act...	6	0	0.16	1
717	GO:0015248	sterol transporter activity	4	0	0.11	1
718	GO:0015278	calcium-release channel activity	14	0	0.37	1
719	GO:0015280	ligand-gated sodium channel activity	5	0	0.13	1
720	GO:0015295	solute:hydrogen symporter activity	7	0	0.19	1
721	GO:0015299	solute:hydrogen antiporter activity	11	0	0.29	1
722	GO:0015377	cation:chloride symporter activity	8	0	0.21	1
723	GO:0015379	potassium:chloride symporter activity	3	0	0.08	1
724	GO:0015385	sodium:hydrogen antiporter activity	8	0	0.21	1
725	GO:0015450	P-P-bond-hydrolysis-driven protein trans...	4	0	0.11	1
726	GO:0015651	quaternary ammonium group transmembrane ...	3	0	0.08	1
727	GO:0015665	alcohol transmembrane transporter activi...	8	0	0.21	1
728	GO:0015923	mannosidase activity	11	0	0.29	1
729	GO:0015924	mannosyl-oligosaccharide mannosidase act...	10	0	0.27	1
730	GO:0015926	glucosidase activity	4	0	0.11	1
731	GO:0015928	fucosidase activity	4	0	0.11	1
732	GO:0015929	hexosaminidase activity	8	0	0.21	1
733	GO:0015932	nucleobase-containing compound transmemb...	12	0	0.32	1
734	GO:0016149	translation release factor activity, cod...	4	0	0.11	1
735	GO:0016165	lipoxygenase activity	4	0	0.11	1
736	GO:0016175	superoxide-generating NADPH oxidase acti...	5	0	0.13	1
737	GO:0016206	catechol O-methyltransferase activity	3	0	0.08	1
738	GO:0016209	antioxidant activity	21	0	0.56	1
739	GO:0016211	ammonia ligase activity	3	0	0.08	1
740	GO:0016215	acyl-CoA desaturase activity	3	0	0.08	1
741	GO:0016229	steroid dehydrogenase activity	16	0	0.43	1
742	GO:0016273	arginine N-methyltransferase activity	4	0	0.11	1
743	GO:0016274	protein-arginine N-methyltransferase act...	4	0	0.11	1
744	GO:0016298	lipase activity	42	0	1.12	1
745	GO:0016307	phosphatidylinositol phosphate kinase ac...	7	0	0.19	1
746	GO:0016314	phosphatidylinositol-3,4,5-trisphosphate...	3	0	0.08	1
747	GO:0016405	CoA-ligase activity	5	0	0.13	1
748	GO:0016408	C-acyltransferase activity	4	0	0.11	1
749	GO:0016409	palmitoyltransferase activity	4	0	0.11	1
750	GO:0016417	S-acyltransferase activity	4	0	0.11	1
751	GO:0016418	S-acetyltransferase activity	3	0	0.08	1
752	GO:0016421	CoA carboxylase activity	3	0	0.08	1
753	GO:0016423	tRNA (guanine) methyltransferase activit...	4	0	0.11	1
754	GO:0016433	rRNA (adenine) methyltransferase activit...	4	0	0.11	1
755	GO:0016494	C-X-C chemokine receptor activity	5	0	0.13	1
756	GO:0016500	protein-hormone receptor activity	8	0	0.21	1
757	GO:0016502	nucleotide receptor activity	27	0	0.72	1
758	GO:0016520	growth hormone-releasing hormone recepto...	3	0	0.08	1
759	GO:0016538	cyclin-dependent protein kinase regulato...	11	0	0.29	1
760	GO:0016615	malate dehydrogenase activity	6	0	0.16	1
761	GO:0016619	malate dehydrogenase (oxaloacetate-decar...	3	0	0.08	1
762	GO:0016620	oxidoreductase activity, acting on the a...	18	0	0.48	1
763	GO:0016624	oxidoreductase activity, acting on the a...	4	0	0.11	1
764	GO:0016627	oxidoreductase activity, acting on the C...	42	0	1.12	1
765	GO:0016628	oxidoreductase activity, acting on the C...	9	0	0.24	1
766	GO:0016634	oxidoreductase activity, acting on the C...	6	0	0.16	1
767	GO:0016635	oxidoreductase activity, acting on the C...	3	0	0.08	1
768	GO:0016638	oxidoreductase activity, acting on the C...	17	0	0.45	1
769	GO:0016641	oxidoreductase activity, acting on the C...	15	0	0.4	1
770	GO:0016645	oxidoreductase activity, acting on the C...	14	0	0.37	1
771	GO:0016646	oxidoreductase activity, acting on the C...	11	0	0.29	1
772	GO:0016652	oxidoreductase activity, acting on NAD(P...	3	0	0.08	1
773	GO:0016655	oxidoreductase activity, acting on NAD(P...	11	0	0.29	1
774	GO:0016667	oxidoreductase activity, acting on a sul...	37	0	0.99	1
775	GO:0016668	oxidoreductase activity, acting on a sul...	3	0	0.08	1
776	GO:0016670	oxidoreductase activity, acting on a sul...	3	0	0.08	1
777	GO:0016671	oxidoreductase activity, acting on a sul...	6	0	0.16	1
778	GO:0016675	oxidoreductase activity, acting on a hem...	13	0	0.35	1
779	GO:0016676	oxidoreductase activity, acting on a hem...	13	0	0.35	1
780	GO:0016679	oxidoreductase activity, acting on diphe...	3	0	0.08	1
781	GO:0016681	oxidoreductase activity, acting on diphe...	3	0	0.08	1
782	GO:0016684	oxidoreductase activity, acting on perox...	11	0	0.29	1
783	GO:0016701	oxidoreductase activity, acting on singl...	30	0	0.8	1
784	GO:0016702	oxidoreductase activity, acting on singl...	30	0	0.8	1
785	GO:0016706	oxidoreductase activity, acting on paire...	31	0	0.83	1
786	GO:0016712	oxidoreductase activity, acting on paire...	16	0	0.43	1
787	GO:0016714	oxidoreductase activity, acting on paire...	5	0	0.13	1
788	GO:0016715	oxidoreductase activity, acting on paire...	5	0	0.13	1
789	GO:0016717	oxidoreductase activity, acting on paire...	3	0	0.08	1
790	GO:0016721	oxidoreductase activity, acting on super...	3	0	0.08	1
791	GO:0016725	oxidoreductase activity, acting on CH or...	3	0	0.08	1
792	GO:0016742	hydroxymethyl-, formyl- and related tran...	5	0	0.13	1
793	GO:0016748	succinyltransferase activity	3	0	0.08	1
794	GO:0016755	transferase activity, transferring amino...	13	0	0.35	1
795	GO:0016758	transferase activity, transferring hexos...	122	0	3.25	1
796	GO:0016765	transferase activity, transferring alkyl...	26	0	0.69	1
797	GO:0016769	transferase activity, transferring nitro...	22	0	0.59	1
798	GO:0016776	phosphotransferase activity, phosphate g...	16	0	0.43	1
799	GO:0016778	diphosphotransferase activity	4	0	0.11	1
800	GO:0016779	nucleotidyltransferase activity	76	0	2.03	1
801	GO:0016780	phosphotransferase activity, for other s...	10	0	0.27	1
802	GO:0016783	sulfurtransferase activity	6	0	0.16	1
803	GO:0016790	thiolester hydrolase activity	67	0	1.79	1
804	GO:0016799	hydrolase activity, hydrolyzing N-glycos...	11	0	0.29	1
805	GO:0016801	hydrolase activity, acting on ether bond...	7	0	0.19	1
806	GO:0016802	trialkylsulfonium hydrolase activity	4	0	0.11	1
807	GO:0016803	ether hydrolase activity	3	0	0.08	1
808	GO:0016805	dipeptidase activity	4	0	0.11	1
809	GO:0016813	hydrolase activity, acting on carbon-nit...	7	0	0.19	1
810	GO:0016814	hydrolase activity, acting on carbon-nit...	22	0	0.59	1
811	GO:0016832	aldehyde-lyase activity	5	0	0.13	1
812	GO:0016833	oxo-acid-lyase activity	4	0	0.11	1
813	GO:0016840	carbon-nitrogen lyase activity	4	0	0.11	1
814	GO:0016846	carbon-sulfur lyase activity	3	0	0.08	1
815	GO:0016853	isomerase activity	105	0	2.8	1
816	GO:0016854	racemase and epimerase activity	6	0	0.16	1
817	GO:0016857	racemase and epimerase activity, acting ...	6	0	0.16	1
818	GO:0016859	cis-trans isomerase activity	34	0	0.91	1
819	GO:0016860	intramolecular oxidoreductase activity	19	0	0.51	1
820	GO:0016861	intramolecular oxidoreductase activity, ...	11	0	0.29	1
821	GO:0016863	intramolecular oxidoreductase activity, ...	3	0	0.08	1
822	GO:0016866	intramolecular transferase activity	25	0	0.67	1
823	GO:0016868	intramolecular transferase activity, pho...	13	0	0.35	1
824	GO:0016874	ligase activity	264	0	7.04	1
825	GO:0016875	ligase activity, forming carbon-oxygen b...	36	0	0.96	1
826	GO:0016876	ligase activity, forming aminoacyl-tRNA ...	36	0	0.96	1
827	GO:0016877	ligase activity, forming carbon-sulfur b...	7	0	0.19	1
828	GO:0016878	acid-thiol ligase activity	7	0	0.19	1
829	GO:0016879	ligase activity, forming carbon-nitrogen...	189	0	5.04	1
830	GO:0016880	acid-ammonia (or amide) ligase activity	3	0	0.08	1
831	GO:0016881	acid-amino acid ligase activity	155	0	4.13	1
832	GO:0016884	carbon-nitrogen ligase activity, with gl...	7	0	0.19	1
833	GO:0016885	ligase activity, forming carbon-carbon b...	9	0	0.24	1
834	GO:0016886	ligase activity, forming phosphoric este...	5	0	0.13	1
835	GO:0016888	endodeoxyribonuclease activity, producin...	3	0	0.08	1
836	GO:0016891	endoribonuclease activity, producing 5'-...	11	0	0.29	1
837	GO:0016892	endoribonuclease activity, producing 3'-...	4	0	0.11	1
838	GO:0016893	endonuclease activity, active with eithe...	14	0	0.37	1
839	GO:0016894	endonuclease activity, active with eithe...	5	0	0.13	1
840	GO:0016901	oxidoreductase activity, acting on the C...	4	0	0.11	1
841	GO:0016903	oxidoreductase activity, acting on the a...	24	0	0.64	1
842	GO:0016936	galactoside binding	7	0	0.19	1
843	GO:0016997	alpha-sialidase activity	6	0	0.16	1
844	GO:0017017	MAP kinase tyrosine/serine/threonine pho...	13	0	0.35	1
845	GO:0017022	myosin binding	3	0	0.08	1
846	GO:0017025	TBP-class protein binding	5	0	0.13	1
847	GO:0017048	Rho GTPase binding	21	0	0.56	1
848	GO:0017069	snRNA binding	4	0	0.11	1
849	GO:0017089	glycolipid transporter activity	4	0	0.11	1
850	GO:0017124	SH3 domain binding	25	0	0.67	1
851	GO:0017127	cholesterol transporter activity	4	0	0.11	1
852	GO:0017136	NAD-dependent histone deacetylase activi...	4	0	0.11	1
853	GO:0017147	Wnt-protein binding	17	0	0.45	1
854	GO:0017150	tRNA dihydrouridine synthase activity	4	0	0.11	1
855	GO:0017154	semaphorin receptor activity	3	0	0.08	1
856	GO:0017176	phosphatidylinositol N-acetylglucosaminy...	3	0	0.08	1
857	GO:0019104	DNA N-glycosylase activity	4	0	0.11	1
858	GO:0019107	myristoyltransferase activity	3	0	0.08	1
859	GO:0019158	mannokinase activity	3	0	0.08	1
860	GO:0019200	carbohydrate kinase activity	17	0	0.45	1
861	GO:0019201	nucleotide kinase activity	8	0	0.21	1
862	GO:0019203	carbohydrate phosphatase activity	10	0	0.27	1
863	GO:0019205	nucleobase-containing compound kinase ac...	29	0	0.77	1
864	GO:0019206	nucleoside kinase activity	9	0	0.24	1
865	GO:0019210	kinase inhibitor activity	7	0	0.19	1
866	GO:0019212	phosphatase inhibitor activity	5	0	0.13	1
867	GO:0019238	cyclohydrolase activity	7	0	0.19	1
868	GO:0019239	deaminase activity	16	0	0.43	1
869	GO:0019534	toxin transporter activity	6	0	0.16	1
870	GO:0019783	small conjugating protein-specific prote...	10	0	0.27	1
871	GO:0019787	small conjugating protein ligase activit...	97	0	2.59	1
872	GO:0019825	oxygen binding	12	0	0.32	1
873	GO:0019838	growth factor binding	34	0	0.91	1
874	GO:0019840	isoprenoid binding	3	0	0.08	1
875	GO:0019842	vitamin binding	29	0	0.77	1
876	GO:0019843	rRNA binding	13	0	0.35	1
877	GO:0019900	kinase binding	45	0	1.2	1
878	GO:0019901	protein kinase binding	44	0	1.17	1
879	GO:0019902	phosphatase binding	6	0	0.16	1
880	GO:0019903	protein phosphatase binding	3	0	0.08	1
881	GO:0019904	protein domain specific binding	73	0	1.95	1
882	GO:0022884	macromolecule transmembrane transporter ...	5	0	0.13	1
883	GO:0030060	L-malate dehydrogenase activity	3	0	0.08	1
884	GO:0030145	manganese ion binding	17	0	0.45	1
885	GO:0030158	protein xylosyltransferase activity	3	0	0.08	1
886	GO:0030165	PDZ domain binding	17	0	0.45	1
887	GO:0030247	polysaccharide binding	10	0	0.27	1
888	GO:0030249	guanylate cyclase regulator activity	3	0	0.08	1
889	GO:0030250	guanylate cyclase activator activity	3	0	0.08	1
890	GO:0030274	LIM domain binding	4	0	0.11	1
891	GO:0030291	protein serine/threonine kinase inhibito...	7	0	0.19	1
892	GO:0030306	ADP-ribosylation factor binding	4	0	0.11	1
893	GO:0030331	estrogen receptor binding	4	0	0.11	1
894	GO:0030374	ligand-dependent nuclear receptor transc...	4	0	0.11	1
895	GO:0030674	protein binding, bridging	28	0	0.75	1
896	GO:0030976	thiamine pyrophosphate binding	5	0	0.13	1
897	GO:0030983	mismatched DNA binding	6	0	0.16	1
898	GO:0031072	heat shock protein binding	10	0	0.27	1
899	GO:0031078	histone deacetylase activity (H3-K14 spe...	4	0	0.11	1
900	GO:0031369	translation initiation factor binding	3	0	0.08	1
901	GO:0031418	L-ascorbic acid binding	16	0	0.43	1
902	GO:0031490	chromatin DNA binding	3	0	0.08	1
903	GO:0031491	nucleosome binding	3	0	0.08	1
904	GO:0031625	ubiquitin protein ligase binding	11	0	0.29	1
905	GO:0031683	G-protein beta/gamma-subunit complex bin...	28	0	0.75	1
906	GO:0031752	D5 dopamine receptor binding	3	0	0.08	1
907	GO:0031821	G-protein coupled serotonin receptor bin...	6	0	0.16	1
908	GO:0031994	insulin-like growth factor I binding	5	0	0.13	1
909	GO:0031995	insulin-like growth factor II binding	5	0	0.13	1
910	GO:0032041	NAD-dependent histone deacetylase activi...	4	0	0.11	1
911	GO:0032052	bile acid binding	4	0	0.11	1
912	GO:0032129	histone deacetylase activity (H3-K9 spec...	4	0	0.11	1
913	GO:0032182	small conjugating protein binding	8	0	0.21	1
914	GO:0032266	phosphatidylinositol-3-phosphate binding	3	0	0.08	1
915	GO:0032403	protein complex binding	50	0	1.33	1
916	GO:0032451	demethylase activity	4	0	0.11	1
917	GO:0032452	histone demethylase activity	4	0	0.11	1
918	GO:0032454	histone demethylase activity (H3-K9 spec...	3	0	0.08	1
919	GO:0032813	tumor necrosis factor receptor superfami...	18	0	0.48	1
920	GO:0032934	sterol binding	7	0	0.19	1
921	GO:0033549	MAP kinase phosphatase activity	14	0	0.37	1
922	GO:0033743	peptide-methionine (R)-S-oxide reductase...	4	0	0.11	1
923	GO:0033764	steroid dehydrogenase activity, acting o...	12	0	0.32	1
924	GO:0033765	steroid dehydrogenase activity, acting o...	3	0	0.08	1
925	GO:0034061	DNA polymerase activity	20	0	0.53	1
926	GO:0034062	RNA polymerase activity	28	0	0.75	1
927	GO:0034212	peptide N-acetyltransferase activity	3	0	0.08	1
928	GO:0034483	heparan sulfate sulfotransferase activit...	3	0	0.08	1
929	GO:0034593	phosphatidylinositol bisphosphate phosph...	4	0	0.11	1
930	GO:0034594	phosphatidylinositol trisphosphate phosp...	3	0	0.08	1
931	GO:0034595	phosphatidylinositol phosphate 5-phospha...	3	0	0.08	1
932	GO:0034739	histone deacetylase activity (H4-K16 spe...	4	0	0.11	1
933	GO:0034979	NAD-dependent protein deacetylase activi...	5	0	0.13	1
934	GO:0035064	methylated histone residue binding	6	0	0.16	1
935	GO:0035173	histone kinase activity	4	0	0.11	1
936	GO:0035184	histone threonine kinase activity	3	0	0.08	1
937	GO:0035242	protein-arginine omega-N asymmetric meth...	3	0	0.08	1
938	GO:0035250	UDP-galactosyltransferase activity	4	0	0.11	1
939	GO:0035251	UDP-glucosyltransferase activity	7	0	0.19	1
940	GO:0035252	UDP-xylosyltransferase activity	4	0	0.11	1
941	GO:0035257	nuclear hormone receptor binding	10	0	0.27	1
942	GO:0035258	steroid hormone receptor binding	7	0	0.19	1
943	GO:0035326	enhancer binding	3	0	0.08	1
944	GO:0035381	ATP-gated ion channel activity	9	0	0.24	1
945	GO:0035403	histone kinase activity (H3-T6 specific)	3	0	0.08	1
946	GO:0035586	purinergic receptor activity	30	0	0.8	1
947	GO:0036002	pre-mRNA binding	3	0	0.08	1
948	GO:0038024	cargo receptor activity	28	0	0.75	1
949	GO:0038036	sphingosine-1-phosphate receptor activit...	5	0	0.13	1
950	GO:0042132	fructose 1,6-bisphosphate 1-phosphatase ...	3	0	0.08	1
951	GO:0042162	telomeric DNA binding	4	0	0.11	1
952	GO:0042285	xylosyltransferase activity	4	0	0.11	1
953	GO:0042287	MHC protein binding	4	0	0.11	1
954	GO:0042379	chemokine receptor binding	15	0	0.4	1
955	GO:0042393	histone binding	21	0	0.56	1
956	GO:0042562	hormone binding	3	0	0.08	1
957	GO:0042799	histone methyltransferase activity (H4-K...	3	0	0.08	1
958	GO:0042802	identical protein binding	48	0	1.28	1
959	GO:0042803	protein homodimerization activity	24	0	0.64	1
960	GO:0042813	Wnt-activated receptor activity	16	0	0.43	1
961	GO:0042826	histone deacetylase binding	5	0	0.13	1
962	GO:0042887	amide transmembrane transporter activity	11	0	0.29	1
963	GO:0042895	antibiotic transporter activity	6	0	0.16	1
964	GO:0043021	ribonucleoprotein complex binding	8	0	0.21	1
965	GO:0043022	ribosome binding	5	0	0.13	1
966	GO:0043027	cysteine-type endopeptidase inhibitor ac...	5	0	0.13	1
967	GO:0043028	cysteine-type endopeptidase regulator ac...	6	0	0.16	1
968	GO:0043130	ubiquitin binding	7	0	0.19	1
969	GO:0043138	3'-5' DNA helicase activity	3	0	0.08	1
970	GO:0043140	ATP-dependent 3'-5' DNA helicase activit...	3	0	0.08	1
971	GO:0043178	alcohol binding	8	0	0.21	1
972	GO:0043394	proteoglycan binding	9	0	0.24	1
973	GO:0043395	heparan sulfate proteoglycan binding	9	0	0.24	1
974	GO:0043548	phosphatidylinositol 3-kinase binding	6	0	0.16	1
975	GO:0043560	insulin receptor substrate binding	6	0	0.16	1
976	GO:0044389	small conjugating protein ligase binding	11	0	0.29	1
977	GO:0044729	hemi-methylated DNA-binding	3	0	0.08	1
978	GO:0044769	ATPase activity, coupled to transmembran...	17	0	0.45	1
979	GO:0045028	G-protein coupled purinergic nucleotide ...	18	0	0.48	1
980	GO:0045125	bioactive lipid receptor activity	11	0	0.29	1
981	GO:0045296	cadherin binding	7	0	0.19	1
982	GO:0045309	protein phosphorylated amino acid bindin...	3	0	0.08	1
983	GO:0046527	glucosyltransferase activity	10	0	0.27	1
984	GO:0046912	transferase activity, transferring acyl ...	5	0	0.13	1
985	GO:0046915	transition metal ion transmembrane trans...	17	0	0.45	1
986	GO:0046933	proton-transporting ATP synthase activit...	9	0	0.24	1
987	GO:0046961	proton-transporting ATPase activity, rot...	15	0	0.4	1
988	GO:0046969	NAD-dependent histone deacetylase activi...	4	0	0.11	1
989	GO:0046970	NAD-dependent histone deacetylase activi...	4	0	0.11	1
990	GO:0046982	protein heterodimerization activity	71	0	1.89	1
991	GO:0047429	nucleoside-triphosphate diphosphatase ac...	3	0	0.08	1
992	GO:0048029	monosaccharide binding	18	0	0.48	1
993	GO:0048038	quinone binding	9	0	0.24	1
994	GO:0048365	Rac GTPase binding	3	0	0.08	1
995	GO:0048551	metalloenzyme inhibitor activity	5	0	0.13	1
996	GO:0050136	NADH dehydrogenase (quinone) activity	11	0	0.29	1
997	GO:0050308	sugar-phosphatase activity	10	0	0.27	1
998	GO:0050501	hyaluronan synthase activity	3	0	0.08	1
999	GO:0050664	oxidoreductase activity, acting on NAD(P...	5	0	0.13	1
1000	GO:0050681	androgen receptor binding	5	0	0.13	1
1001	GO:0050839	cell adhesion molecule binding	7	0	0.19	1
1002	GO:0051015	actin filament binding	14	0	0.37	1
1003	GO:0051082	unfolded protein binding	47	0	1.25	1
1004	GO:0051087	chaperone binding	10	0	0.27	1
1005	GO:0051119	sugar transmembrane transporter activity	15	0	0.4	1
1006	GO:0051184	cofactor transporter activity	6	0	0.16	1
1007	GO:0051185	coenzyme transporter activity	4	0	0.11	1
1008	GO:0051213	dioxygenase activity	51	0	1.36	1
1009	GO:0051219	phosphoprotein binding	3	0	0.08	1
1010	GO:0051287	NAD binding	37	0	0.99	1
1011	GO:0051536	iron-sulfur cluster binding	38	0	1.01	1
1012	GO:0051537	2 iron, 2 sulfur cluster binding	15	0	0.4	1
1013	GO:0051539	4 iron, 4 sulfur cluster binding	14	0	0.37	1
1014	GO:0051540	metal cluster binding	38	0	1.01	1
1015	GO:0051766	inositol trisphosphate kinase activity	8	0	0.21	1
1016	GO:0051861	glycolipid binding	4	0	0.11	1
1017	GO:0051920	peroxiredoxin activity	5	0	0.13	1
1018	GO:0051998	protein carboxyl O-methyltransferase act...	5	0	0.13	1
1019	GO:0052689	carboxylic ester hydrolase activity	45	0	1.2	1
1020	GO:0052742	phosphatidylinositol kinase activity	3	0	0.08	1
1021	GO:0052866	phosphatidylinositol phosphate phosphata...	6	0	0.16	1
1022	GO:0055056	D-glucose transmembrane transporter acti...	5	0	0.13	1
1023	GO:0055102	lipase inhibitor activity	3	0	0.08	1
1024	GO:0060090	binding, bridging	28	0	0.75	1
1025	GO:0060590	ATPase regulator activity	4	0	0.11	1
1026	GO:0061505	DNA topoisomerase II activity	5	0	0.13	1
1027	GO:0070001	aspartic-type peptidase activity	16	0	0.43	1
1028	GO:0070003	threonine-type peptidase activity	24	0	0.64	1
1029	GO:0070008	serine-type exopeptidase activity	7	0	0.19	1
1030	GO:0070016	armadillo repeat domain binding	3	0	0.08	1
1031	GO:0070035	purine NTP-dependent helicase activity	71	0	1.89	1
1032	GO:0070403	NAD+ binding	9	0	0.24	1
1033	GO:0070546	L-phenylalanine aminotransferase activit...	3	0	0.08	1
1034	GO:0070548	L-glutamine aminotransferase activity	3	0	0.08	1
1035	GO:0070566	adenylyltransferase activity	7	0	0.19	1
1036	GO:0070567	cytidylyltransferase activity	3	0	0.08	1
1037	GO:0070568	guanylyltransferase activity	4	0	0.11	1
1038	GO:0070815	peptidyl-lysine 5-dioxygenase activity	4	0	0.11	1
1039	GO:0070851	growth factor receptor binding	4	0	0.11	1
1040	GO:0070915	lysophosphatidic acid receptor activity	6	0	0.16	1
1041	GO:0071889	14-3-3 protein binding	3	0	0.08	1
1042	GO:0072341	modified amino acid binding	6	0	0.16	1
1043	GO:0080019	fatty-acyl-CoA reductase (alcohol-formin...	3	0	0.08	1
1044	GO:0080130	L-phenylalanine:2-oxoglutarate aminotran...	3	0	0.08	1
1045	GO:1901476	carbohydrate transporter activity	20	0	0.53	1
1046	GO:1901505	carbohydrate derivative transporter acti...	15	0	0.4	1
1047	GO:1901618	organic hydroxy compound transmembrane t...	8	0	0.21	1
1048	GO:1901677	phosphate transmembrane transporter acti...	11	0	0.29	1
1049	GO:1901681	sulfur compound binding	23	0	0.61	1

## Sheet: topGO_elim_cluster5
	GO.ID	Term	Annotated	Significant	Expected	elim
1	GO:0005219	ryanodine-sensitive calcium-release chan...	12	4	0.07	4.7e-07
2	GO:0005249	voltage-gated potassium channel activity	82	6	0.47	6.9e-06
3	GO:0060072	large conductance calcium-activated pota...	13	3	0.07	4.9e-05
4	GO:0016907	G-protein coupled acetylcholine receptor...	5	2	0.03	0.00032
5	GO:0022843	voltage-gated cation channel activity	128	9	0.73	0.00178
6	GO:0005216	ion channel activity	342	18	1.96	0.00247
7	GO:0005179	hormone activity	72	3	0.41	0.00805
8	GO:0015085	calcium ion transmembrane transporter ac...	91	7	0.52	0.00881
9	GO:0015081	sodium ion transmembrane transporter act...	84	3	0.48	0.01225
10	GO:0005234	extracellular-glutamate-gated ion channe...	32	2	0.18	0.01431
11	GO:0004970	ionotropic glutamate receptor activity	32	2	0.18	0.01431
12	GO:0008066	glutamate receptor activity	32	2	0.18	0.01431
13	GO:0008083	growth factor activity	93	3	0.53	0.01609
14	GO:0005245	voltage-gated calcium channel activity	39	2	0.22	0.02083
15	GO:0004396	hexokinase activity	4	1	0.02	0.02268
16	GO:0008281	sulfonylurea receptor activity	4	1	0.02	0.02268
17	GO:0005275	amine transmembrane transporter activity	4	1	0.02	0.02268
18	GO:0004340	glucokinase activity	4	1	0.02	0.02268
19	GO:0015276	ligand-gated ion channel activity	129	7	0.74	0.02511
20	GO:0022834	ligand-gated channel activity	129	7	0.74	0.02511
21	GO:0003779	actin binding	204	4	1.17	0.0292
22	GO:0005509	calcium ion binding	528	7	3.02	0.03063
23	GO:0005262	calcium channel activity	64	6	0.37	0.03187
24	GO:0005523	tropomyosin binding	6	1	0.03	0.03383
25	GO:0003810	protein-glutamine gamma-glutamyltransfer...	6	1	0.03	0.03383
26	GO:0022804	active transmembrane transporter activit...	220	4	1.26	0.03701
27	GO:0005432	calcium:sodium antiporter activity	7	1	0.04	0.03935
28	GO:0005248	voltage-gated sodium channel activity	7	1	0.04	0.03935
29	GO:0004935	adrenergic receptor activity	8	1	0.05	0.04485
30	GO:0015368	calcium:cation antiporter activity	9	1	0.05	0.05031
31	GO:0004383	guanylate cyclase activity	10	1	0.06	0.05575
32	GO:0015077	monovalent inorganic cation transmembran...	248	9	1.42	0.05648
33	GO:0005231	excitatory extracellular ligand-gated io...	68	2	0.39	0.05764
34	GO:0016755	transferase activity, transferring amino...	13	1	0.07	0.07187
35	GO:0004872	receptor activity	677	9	3.87	0.07804
36	GO:0008092	cytoskeletal protein binding	286	4	1.64	0.08081
37	GO:0008144	drug binding	16	1	0.09	0.08772
38	GO:0005272	sodium channel activity	16	1	0.09	0.08772
39	GO:0042626	ATPase activity, coupled to transmembran...	88	2	0.5	0.09016
40	GO:0043492	ATPase activity, coupled to movement of ...	88	2	0.5	0.09016
41	GO:0005230	extracellular ligand-gated ion channel a...	89	2	0.51	0.0919
42	GO:0019200	carbohydrate kinase activity	17	1	0.1	0.09294
43	GO:0015491	cation:cation antiporter activity	17	1	0.1	0.09294
44	GO:0005242	inward rectifier potassium channel activ...	17	1	0.1	0.09294
45	GO:0016820	hydrolase activity, acting on acid anhyd...	91	2	0.52	0.09542
46	GO:0015405	P-P-bond-hydrolysis-driven transmembrane...	92	2	0.53	0.09719
47	GO:0015399	primary active transmembrane transporter...	92	2	0.53	0.09719
48	GO:0008227	G-protein coupled amine receptor activit...	24	3	0.14	0.10045
49	GO:0046873	metal ion transmembrane transporter acti...	289	15	1.65	0.10288
50	GO:0005540	hyaluronic acid binding	19	1	0.11	0.1033
51	GO:0005515	protein binding	1395	14	7.98	0.1056
52	GO:0015298	solute:cation antiporter activity	20	1	0.11	0.10843
53	GO:0005488	binding	6926	46	39.6	0.11189
54	GO:0022839	ion gated channel activity	269	15	1.54	0.12207
55	GO:0022836	gated channel activity	271	15	1.55	0.12517
56	GO:0005326	neurotransmitter transporter activity	25	1	0.14	0.13368
57	GO:0005328	neurotransmitter:sodium symporter activi...	25	1	0.14	0.13368
58	GO:0009975	cyclase activity	25	1	0.14	0.13368
59	GO:0004888	transmembrane signaling receptor activit...	494	7	2.82	0.13465
60	GO:0016849	phosphorus-oxygen lyase activity	27	1	0.15	0.14358
61	GO:0005539	glycosaminoglycan binding	27	1	0.15	0.14358
62	GO:0030674	protein binding, bridging	28	1	0.16	0.14848
63	GO:0005507	copper ion binding	28	1	0.16	0.14848
64	GO:0060090	binding, bridging	28	1	0.16	0.14848
65	GO:0005200	structural constituent of cytoskeleton	31	1	0.18	0.16304
66	GO:0015291	secondary active transmembrane transport...	128	2	0.73	0.16615
67	GO:0005102	receptor binding	334	6	1.91	0.17445
68	GO:0005254	chloride channel activity	34	1	0.19	0.17735
69	GO:0015297	antiporter activity	39	1	0.22	0.20067
70	GO:0097367	carbohydrate derivative binding	39	1	0.22	0.20067
71	GO:0038023	signaling receptor activity	574	7	3.28	0.20796
72	GO:0022890	inorganic cation transmembrane transport...	356	15	2.04	0.21193
73	GO:0015108	chloride transmembrane transporter activ...	42	1	0.24	0.21435
74	GO:0005253	anion channel activity	42	1	0.24	0.21435
75	GO:0004871	signal transducer activity	739	8	4.23	0.22144
76	GO:0060089	molecular transducer activity	739	8	4.23	0.22144
77	GO:0015370	solute:sodium symporter activity	45	1	0.26	0.2278
78	GO:0042802	identical protein binding	48	1	0.27	0.24102
79	GO:0042623	ATPase activity, coupled	183	2	1.05	0.28144
80	GO:0004714	transmembrane receptor protein tyrosine ...	61	1	0.35	0.29578
81	GO:0015294	solute:cation symporter activity	65	1	0.37	0.31183
82	GO:0004553	hydrolase activity, hydrolyzing O-glycos...	68	1	0.39	0.32363
83	GO:0015293	symporter activity	70	1	0.4	0.33139
84	GO:0015103	inorganic anion transmembrane transporte...	71	1	0.41	0.33524
85	GO:0003700	sequence-specific DNA binding transcript...	675	5	3.86	0.34274
86	GO:0004866	endopeptidase inhibitor activity	73	1	0.42	0.34286
87	GO:0001071	nucleic acid binding transcription facto...	678	5	3.88	0.34618
88	GO:0061135	endopeptidase regulator activity	75	1	0.43	0.3504
89	GO:0003677	DNA binding	1169	8	6.68	0.3515
90	GO:0019199	transmembrane receptor protein kinase ac...	79	1	0.45	0.36523
91	GO:0016887	ATPase activity	226	2	1.29	0.37168
92	GO:0030414	peptidase inhibitor activity	82	1	0.47	0.37613
93	GO:0016798	hydrolase activity, acting on glycosyl b...	83	1	0.47	0.37972
94	GO:0061134	peptidase regulator activity	84	1	0.48	0.38329
95	GO:0043169	cation binding	2559	16	14.63	0.38867
96	GO:0046983	protein dimerization activity	240	2	1.37	0.40022
97	GO:0043565	sequence-specific DNA binding	563	4	3.22	0.40298
98	GO:0005215	transporter activity	916	22	5.24	0.41304
99	GO:0004842	ubiquitin-protein ligase activity	94	1	0.54	0.41791
100	GO:0019787	small conjugating protein ligase activit...	97	1	0.55	0.42791
101	GO:0004857	enzyme inhibitor activity	100	1	0.57	0.43775
102	GO:0030246	carbohydrate binding	105	1	0.6	0.45378
103	GO:0022857	transmembrane transporter activity	740	21	4.23	0.47123
104	GO:0046872	metal ion binding	2512	15	14.36	0.47233
105	GO:0003774	motor activity	120	1	0.69	0.49921
106	GO:0016829	lyase activity	120	1	0.69	0.49921
107	GO:0016746	transferase activity, transferring acyl ...	123	1	0.7	0.50784
108	GO:0004713	protein tyrosine kinase activity	125	1	0.71	0.51351
109	GO:0016773	phosphotransferase activity, alcohol gro...	650	4	3.72	0.51388
110	GO:0005096	GTPase activator activity	126	1	0.72	0.51632
111	GO:0005524	ATP binding	1232	7	7.04	0.56578
112	GO:0008047	enzyme activator activity	145	1	0.83	0.56679
113	GO:0008509	anion transmembrane transporter activity	145	1	0.83	0.56679
114	GO:0032559	adenyl ribonucleotide binding	1236	7	7.07	0.56936
115	GO:0030554	adenyl nucleotide binding	1238	7	7.08	0.57114
116	GO:1901265	nucleoside phosphate binding	2156	12	12.33	0.59068
117	GO:0000166	nucleotide binding	2156	12	12.33	0.59068
118	GO:0016881	acid-amino acid ligase activity	155	1	0.89	0.59123
119	GO:0043167	ion binding	4126	23	23.59	0.60504
120	GO:0004672	protein kinase activity	548	3	3.13	0.6124
121	GO:0036094	small molecule binding	2202	12	12.59	0.62233
122	GO:0004674	protein serine/threonine kinase activity	366	2	2.09	0.6237
123	GO:0016301	kinase activity	760	4	4.35	0.63952
124	GO:0017111	nucleoside-triphosphatase activity	589	3	3.37	0.66153
125	GO:0016879	ligase activity, forming carbon-nitrogen...	189	1	1.08	0.6646
126	GO:0015075	ion transmembrane transporter activity	626	20	3.58	0.66961
127	GO:0016462	pyrophosphatase activity	601	3	3.44	0.67506
128	GO:0016818	hydrolase activity, acting on acid anhyd...	603	3	3.45	0.67727
129	GO:0016817	hydrolase activity, acting on acid anhyd...	606	3	3.46	0.68058
130	GO:0008324	cation transmembrane transporter activit...	429	15	2.45	0.68745
131	GO:0022891	substrate-specific transmembrane transpo...	665	20	3.8	0.72133
132	GO:0016772	transferase activity, transferring phosp...	857	4	4.9	0.7318
133	GO:0030234	enzyme regulator activity	477	2	2.73	0.7634
134	GO:0016874	ligase activity	264	1	1.51	0.78364
135	GO:1901363	heterocyclic compound binding	3975	20	22.73	0.79602
136	GO:0022892	substrate-specific transporter activity	740	20	4.23	0.79948
137	GO:0097159	organic cyclic compound binding	3989	20	22.81	0.80176
138	GO:0004930	G-protein coupled receptor activity	300	3	1.72	0.81044
139	GO:0046914	transition metal ion binding	1581	7	9.04	0.81684
140	GO:0035639	purine ribonucleoside triphosphate bindi...	1605	7	9.18	0.82909
141	GO:0001883	purine nucleoside binding	1607	7	9.19	0.83008
142	GO:0032550	purine ribonucleoside binding	1607	7	9.19	0.83008
143	GO:0032555	purine ribonucleotide binding	1609	7	9.2	0.83107
144	GO:0017076	purine nucleotide binding	1611	7	9.21	0.83205
145	GO:0032549	ribonucleoside binding	1611	7	9.21	0.83205
146	GO:0008270	zinc ion binding	1410	6	8.06	0.83217
147	GO:0030695	GTPase regulator activity	308	1	1.76	0.83293
148	GO:0001882	nucleoside binding	1613	7	9.22	0.83303
149	GO:0032553	ribonucleotide binding	1619	7	9.26	0.83594
150	GO:0060589	nucleoside-triphosphatase regulator acti...	312	1	1.78	0.83682
151	GO:0005198	structural molecule activity	317	1	1.81	0.84156
152	GO:0003676	nucleic acid binding	2147	9	12.28	0.88733
153	GO:0005543	phospholipid binding	402	1	2.3	0.90415
154	GO:0043168	anion binding	1794	7	10.26	0.90484
155	GO:0008289	lipid binding	471	1	2.69	0.93644
156	GO:0016740	transferase activity	1479	5	8.46	0.9369
157	GO:0016491	oxidoreductase activity	517	1	2.96	0.95173
158	GO:0016787	hydrolase activity	1715	4	9.81	0.99215
159	GO:0003824	catalytic activity	4169	12	23.84	0.99955
160	GO:0015278	calcium-release channel activity	14	4	0.08	1
161	GO:0030594	neurotransmitter receptor activity	55	2	0.31	1
162	GO:0005261	cation channel activity	208	13	1.19	1
163	GO:0005267	potassium channel activity	99	6	0.57	1
164	GO:0015464	acetylcholine receptor activity	15	2	0.09	1
165	GO:0022832	voltage-gated channel activity	157	9	0.9	1
166	GO:0022838	substrate-specific channel activity	344	18	1.97	1
167	GO:0005227	calcium activated cation channel activit...	16	3	0.09	1
168	GO:0015267	channel activity	359	18	2.05	1
169	GO:0015269	calcium-activated potassium channel acti...	16	3	0.09	1
170	GO:0015079	potassium ion transmembrane transporter ...	102	6	0.58	1
171	GO:0005217	intracellular ligand-gated ion channel a...	14	4	0.08	1
172	GO:0003674	molecular_function	11893	68	68	1
173	GO:0005218	intracellular ligand-gated calcium chann...	12	4	0.07	1
174	GO:0072509	divalent inorganic cation transmembrane ...	110	7	0.63	1
175	GO:0005244	voltage-gated ion channel activity	155	9	0.89	1
176	GO:0022803	passive transmembrane transporter activi...	359	18	2.05	1
177	GO:0000030	mannosyltransferase activity	6	0	0.03	1
178	GO:0000049	tRNA binding	5	0	0.03	1
179	GO:0000062	fatty-acyl-CoA binding	4	0	0.02	1
180	GO:0000104	succinate dehydrogenase activity	3	0	0.02	1
181	GO:0000149	SNARE binding	12	0	0.07	1
182	GO:0000155	phosphorelay sensor kinase activity	4	0	0.02	1
183	GO:0000179	rRNA (adenine-N6,N6-)-dimethyltransferas...	4	0	0.02	1
184	GO:0000287	magnesium ion binding	81	0	0.46	1
185	GO:0000975	regulatory region DNA binding	77	0	0.44	1
186	GO:0000976	transcription regulatory region sequence...	45	0	0.26	1
187	GO:0000977	RNA polymerase II regulatory region sequ...	3	0	0.02	1
188	GO:0000978	RNA polymerase II core promoter proximal...	3	0	0.02	1
189	GO:0000981	sequence-specific DNA binding RNA polyme...	90	0	0.51	1
190	GO:0000982	RNA polymerase II core promoter proximal...	5	0	0.03	1
191	GO:0000987	core promoter proximal region sequence-s...	3	0	0.02	1
192	GO:0000988	protein binding transcription factor act...	64	0	0.37	1
193	GO:0000989	transcription factor binding transcripti...	60	0	0.34	1
194	GO:0001012	RNA polymerase II regulatory region DNA ...	3	0	0.02	1
195	GO:0001047	core promoter binding	3	0	0.02	1
196	GO:0001067	regulatory region nucleic acid binding	77	0	0.44	1
197	GO:0001076	RNA polymerase II transcription factor b...	8	0	0.05	1
198	GO:0001104	RNA polymerase II transcription cofactor...	8	0	0.05	1
199	GO:0001159	core promoter proximal region DNA bindin...	3	0	0.02	1
200	GO:0001591	dopamine neurotransmitter receptor activ...	3	0	0.02	1
201	GO:0001595	angiotensin receptor activity	7	0	0.04	1
202	GO:0001608	G-protein coupled nucleotide receptor ac...	18	0	0.1	1
203	GO:0001609	G-protein coupled adenosine receptor act...	3	0	0.02	1
204	GO:0001614	purinergic nucleotide receptor activity	27	0	0.15	1
205	GO:0001637	G-protein coupled chemoattractant recept...	10	0	0.06	1
206	GO:0001653	peptide receptor activity	78	0	0.45	1
207	GO:0001664	G-protein coupled receptor binding	67	0	0.38	1
208	GO:0001784	phosphotyrosine binding	3	0	0.02	1
209	GO:0001871	pattern binding	10	0	0.06	1
210	GO:0001948	glycoprotein binding	9	0	0.05	1
211	GO:0001968	fibronectin binding	4	0	0.02	1
212	GO:0002039	p53 binding	4	0	0.02	1
213	GO:0002161	aminoacyl-tRNA editing activity	6	0	0.03	1
214	GO:0003678	DNA helicase activity	21	0	0.12	1
215	GO:0003682	chromatin binding	83	0	0.47	1
216	GO:0003684	damaged DNA binding	23	0	0.13	1
217	GO:0003690	double-stranded DNA binding	57	0	0.33	1
218	GO:0003697	single-stranded DNA binding	16	0	0.09	1
219	GO:0003705	RNA polymerase II distal enhancer sequen...	38	0	0.22	1
220	GO:0003707	steroid hormone receptor activity	74	0	0.42	1
221	GO:0003708	retinoic acid receptor activity	8	0	0.05	1
222	GO:0003712	transcription cofactor activity	55	0	0.31	1
223	GO:0003713	transcription coactivator activity	33	0	0.19	1
224	GO:0003714	transcription corepressor activity	8	0	0.05	1
225	GO:0003723	RNA binding	373	0	2.13	1
226	GO:0003725	double-stranded RNA binding	23	0	0.13	1
227	GO:0003729	mRNA binding	10	0	0.06	1
228	GO:0003730	mRNA 3'-UTR binding	3	0	0.02	1
229	GO:0003735	structural constituent of ribosome	124	0	0.71	1
230	GO:0003743	translation initiation factor activity	51	0	0.29	1
231	GO:0003746	translation elongation factor activity	25	0	0.14	1
232	GO:0003747	translation release factor activity	4	0	0.02	1
233	GO:0003755	peptidyl-prolyl cis-trans isomerase acti...	34	0	0.19	1
234	GO:0003777	microtubule motor activity	58	0	0.33	1
235	GO:0003796	lysozyme activity	4	0	0.02	1
236	GO:0003828	alpha-N-acetylneuraminate alpha-2,8-sial...	5	0	0.03	1
237	GO:0003836	beta-galactoside (CMP) alpha-2,3-sialylt...	3	0	0.02	1
238	GO:0003839	gamma-glutamylcyclotransferase activity	3	0	0.02	1
239	GO:0003840	gamma-glutamyltransferase activity	3	0	0.02	1
240	GO:0003854	3-beta-hydroxy-delta5-steroid dehydrogen...	4	0	0.02	1
241	GO:0003857	3-hydroxyacyl-CoA dehydrogenase activity	7	0	0.04	1
242	GO:0003865	3-oxo-5-alpha-steroid 4-dehydrogenase ac...	3	0	0.02	1
243	GO:0003872	6-phosphofructokinase activity	4	0	0.02	1
244	GO:0003873	6-phosphofructo-2-kinase activity	5	0	0.03	1
245	GO:0003875	ADP-ribosylarginine hydrolase activity	3	0	0.02	1
246	GO:0003876	AMP deaminase activity	4	0	0.02	1
247	GO:0003878	ATP citrate synthase activity	4	0	0.02	1
248	GO:0003887	DNA-directed DNA polymerase activity	19	0	0.11	1
249	GO:0003899	DNA-directed RNA polymerase activity	28	0	0.16	1
250	GO:0003906	DNA-(apurinic or apyrimidinic site) lyas...	3	0	0.02	1
251	GO:0003909	DNA ligase activity	3	0	0.02	1
252	GO:0003910	DNA ligase (ATP) activity	3	0	0.02	1
253	GO:0003913	DNA photolyase activity	4	0	0.02	1
254	GO:0003916	DNA topoisomerase activity	7	0	0.04	1
255	GO:0003917	DNA topoisomerase type I activity	4	0	0.02	1
256	GO:0003918	DNA topoisomerase type II (ATP-hydrolyzi...	5	0	0.03	1
257	GO:0003924	GTPase activity	164	0	0.94	1
258	GO:0003938	IMP dehydrogenase activity	3	0	0.02	1
259	GO:0003950	NAD+ ADP-ribosyltransferase activity	19	0	0.11	1
260	GO:0003951	NAD+ kinase activity	3	0	0.02	1
261	GO:0003954	NADH dehydrogenase activity	11	0	0.06	1
262	GO:0003958	NADPH-hemoprotein reductase activity	4	0	0.02	1
263	GO:0003980	UDP-glucose:glycoprotein glucosyltransfe...	4	0	0.02	1
264	GO:0003989	acetyl-CoA carboxylase activity	3	0	0.02	1
265	GO:0003993	acid phosphatase activity	5	0	0.03	1
266	GO:0003995	acyl-CoA dehydrogenase activity	15	0	0.09	1
267	GO:0003997	acyl-CoA oxidase activity	3	0	0.02	1
268	GO:0004000	adenosine deaminase activity	7	0	0.04	1
269	GO:0004003	ATP-dependent DNA helicase activity	12	0	0.07	1
270	GO:0004012	phospholipid-translocating ATPase activi...	9	0	0.05	1
271	GO:0004013	adenosylhomocysteinase activity	4	0	0.02	1
272	GO:0004016	adenylate cyclase activity	14	0	0.08	1
273	GO:0004017	adenylate kinase activity	5	0	0.03	1
274	GO:0004019	adenylosuccinate synthase activity	3	0	0.02	1
275	GO:0004020	adenylylsulfate kinase activity	3	0	0.02	1
276	GO:0004030	aldehyde dehydrogenase [NAD(P)+] activit...	3	0	0.02	1
277	GO:0004045	aminoacyl-tRNA hydrolase activity	4	0	0.02	1
278	GO:0004047	aminomethyltransferase activity	6	0	0.03	1
279	GO:0004069	L-aspartate:2-oxoglutarate aminotransfer...	3	0	0.02	1
280	GO:0004075	biotin carboxylase activity	11	0	0.06	1
281	GO:0004089	carbonate dehydratase activity	12	0	0.07	1
282	GO:0004091	carboxylesterase activity	13	0	0.07	1
283	GO:0004104	cholinesterase activity	3	0	0.02	1
284	GO:0004112	cyclic-nucleotide phosphodiesterase acti...	22	0	0.13	1
285	GO:0004114	3',5'-cyclic-nucleotide phosphodiesteras...	20	0	0.11	1
286	GO:0004129	cytochrome-c oxidase activity	13	0	0.07	1
287	GO:0004133	glycogen debranching enzyme activity	3	0	0.02	1
288	GO:0004134	4-alpha-glucanotransferase activity	3	0	0.02	1
289	GO:0004135	amylo-alpha-1,6-glucosidase activity	3	0	0.02	1
290	GO:0004143	diacylglycerol kinase activity	14	0	0.08	1
291	GO:0004169	dolichyl-phosphate-mannose-protein manno...	3	0	0.02	1
292	GO:0004175	endopeptidase activity	243	0	1.39	1
293	GO:0004176	ATP-dependent peptidase activity	5	0	0.03	1
294	GO:0004177	aminopeptidase activity	17	0	0.1	1
295	GO:0004180	carboxypeptidase activity	31	0	0.18	1
296	GO:0004181	metallocarboxypeptidase activity	20	0	0.11	1
297	GO:0004185	serine-type carboxypeptidase activity	5	0	0.03	1
298	GO:0004190	aspartic-type endopeptidase activity	16	0	0.09	1
299	GO:0004197	cysteine-type endopeptidase activity	47	0	0.27	1
300	GO:0004198	calcium-dependent cysteine-type endopept...	21	0	0.12	1
301	GO:0004221	ubiquitin thiolesterase activity	49	0	0.28	1
302	GO:0004222	metalloendopeptidase activity	71	0	0.41	1
303	GO:0004252	serine-type endopeptidase activity	85	0	0.49	1
304	GO:0004298	threonine-type endopeptidase activity	24	0	0.14	1
305	GO:0004300	enoyl-CoA hydratase activity	3	0	0.02	1
306	GO:0004303	estradiol 17-beta-dehydrogenase activity	4	0	0.02	1
307	GO:0004308	exo-alpha-sialidase activity	6	0	0.03	1
308	GO:0004312	fatty acid synthase activity	3	0	0.02	1
309	GO:0004329	formate-tetrahydrofolate ligase activity	4	0	0.02	1
310	GO:0004331	fructose-2,6-bisphosphate 2-phosphatase ...	6	0	0.03	1
311	GO:0004332	fructose-bisphosphate aldolase activity	3	0	0.02	1
312	GO:0004347	glucose-6-phosphate isomerase activity	3	0	0.02	1
313	GO:0004351	glutamate decarboxylase activity	3	0	0.02	1
314	GO:0004356	glutamate-ammonia ligase activity	3	0	0.02	1
315	GO:0004359	glutaminase activity	5	0	0.03	1
316	GO:0004360	glutamine-fructose-6-phosphate transamin...	3	0	0.02	1
317	GO:0004364	glutathione transferase activity	7	0	0.04	1
318	GO:0004366	glycerol-3-phosphate O-acyltransferase a...	5	0	0.03	1
319	GO:0004367	glycerol-3-phosphate dehydrogenase [NAD+...	4	0	0.02	1
320	GO:0004379	glycylpeptide N-tetradecanoyltransferase...	3	0	0.02	1
321	GO:0004386	helicase activity	114	0	0.65	1
322	GO:0004392	heme oxygenase (decyclizing) activity	4	0	0.02	1
323	GO:0004402	histone acetyltransferase activity	15	0	0.09	1
324	GO:0004407	histone deacetylase activity	9	0	0.05	1
325	GO:0004415	hyalurononglucosaminidase activity	5	0	0.03	1
326	GO:0004416	hydroxyacylglutathione hydrolase activit...	3	0	0.02	1
327	GO:0004427	inorganic diphosphatase activity	3	0	0.02	1
328	GO:0004435	phosphatidylinositol phospholipase C act...	17	0	0.1	1
329	GO:0004448	isocitrate dehydrogenase activity	5	0	0.03	1
330	GO:0004449	isocitrate dehydrogenase (NAD+) activity	4	0	0.02	1
331	GO:0004457	lactate dehydrogenase activity	3	0	0.02	1
332	GO:0004459	L-lactate dehydrogenase activity	3	0	0.02	1
333	GO:0004470	malic enzyme activity	3	0	0.02	1
334	GO:0004477	methenyltetrahydrofolate cyclohydrolase ...	4	0	0.02	1
335	GO:0004478	methionine adenosyltransferase activity	4	0	0.02	1
336	GO:0004488	methylenetetrahydrofolate dehydrogenase ...	5	0	0.03	1
337	GO:0004497	monooxygenase activity	86	0	0.49	1
338	GO:0004499	N,N-dimethylaniline monooxygenase activi...	3	0	0.02	1
339	GO:0004500	dopamine beta-monooxygenase activity	3	0	0.02	1
340	GO:0004510	tryptophan 5-monooxygenase activity	3	0	0.02	1
341	GO:0004518	nuclease activity	74	0	0.42	1
342	GO:0004519	endonuclease activity	43	0	0.25	1
343	GO:0004520	endodeoxyribonuclease activity	5	0	0.03	1
344	GO:0004521	endoribonuclease activity	18	0	0.1	1
345	GO:0004525	ribonuclease III activity	4	0	0.02	1
346	GO:0004527	exonuclease activity	25	0	0.14	1
347	GO:0004536	deoxyribonuclease activity	9	0	0.05	1
348	GO:0004540	ribonuclease activity	25	0	0.14	1
349	GO:0004549	tRNA-specific ribonuclease activity	4	0	0.02	1
350	GO:0004550	nucleoside diphosphate kinase activity	7	0	0.04	1
351	GO:0004558	alpha-glucosidase activity	3	0	0.02	1
352	GO:0004559	alpha-mannosidase activity	11	0	0.06	1
353	GO:0004560	alpha-L-fucosidase activity	4	0	0.02	1
354	GO:0004565	beta-galactosidase activity	4	0	0.02	1
355	GO:0004568	chitinase activity	5	0	0.03	1
356	GO:0004571	mannosyl-oligosaccharide 1,2-alpha-manno...	10	0	0.06	1
357	GO:0004576	oligosaccharyl transferase activity	10	0	0.06	1
358	GO:0004579	dolichyl-diphosphooligosaccharide-protei...	4	0	0.02	1
359	GO:0004591	oxoglutarate dehydrogenase (succinyl-tra...	3	0	0.02	1
360	GO:0004594	pantothenate kinase activity	6	0	0.03	1
361	GO:0004601	peroxidase activity	11	0	0.06	1
362	GO:0004602	glutathione peroxidase activity	4	0	0.02	1
363	GO:0004614	phosphoglucomutase activity	5	0	0.03	1
364	GO:0004619	phosphoglycerate mutase activity	5	0	0.03	1
365	GO:0004620	phospholipase activity	34	0	0.19	1
366	GO:0004622	lysophospholipase activity	5	0	0.03	1
367	GO:0004623	phospholipase A2 activity	5	0	0.03	1
368	GO:0004629	phospholipase C activity	17	0	0.1	1
369	GO:0004634	phosphopyruvate hydratase activity	5	0	0.03	1
370	GO:0004645	phosphorylase activity	4	0	0.02	1
371	GO:0004659	prenyltransferase activity	8	0	0.05	1
372	GO:0004673	protein histidine kinase activity	4	0	0.02	1
373	GO:0004675	transmembrane receptor protein serine/th...	18	0	0.1	1
374	GO:0004683	calmodulin-dependent protein kinase acti...	9	0	0.05	1
375	GO:0004689	phosphorylase kinase activity	3	0	0.02	1
376	GO:0004693	cyclin-dependent protein kinase activity	3	0	0.02	1
377	GO:0004697	protein kinase C activity	16	0	0.09	1
378	GO:0004702	receptor signaling protein serine/threon...	35	0	0.2	1
379	GO:0004703	G-protein coupled receptor kinase activi...	8	0	0.05	1
380	GO:0004707	MAP kinase activity	20	0	0.11	1
381	GO:0004709	MAP kinase kinase kinase activity	7	0	0.04	1
382	GO:0004715	non-membrane spanning protein tyrosine k...	19	0	0.11	1
383	GO:0004716	receptor signaling protein tyrosine kina...	3	0	0.02	1
384	GO:0004719	protein-L-isoaspartate (D-aspartate) O-m...	4	0	0.02	1
385	GO:0004721	phosphoprotein phosphatase activity	171	0	0.98	1
386	GO:0004722	protein serine/threonine phosphatase act...	19	0	0.11	1
387	GO:0004725	protein tyrosine phosphatase activity	115	0	0.66	1
388	GO:0004731	purine-nucleoside phosphorylase activity	6	0	0.03	1
389	GO:0004735	pyrroline-5-carboxylate reductase activi...	3	0	0.02	1
390	GO:0004736	pyruvate carboxylase activity	6	0	0.03	1
391	GO:0004749	ribose phosphate diphosphokinase activit...	3	0	0.02	1
392	GO:0004767	sphingomyelin phosphodiesterase activity	3	0	0.02	1
393	GO:0004768	stearoyl-CoA 9-desaturase activity	3	0	0.02	1
394	GO:0004774	succinate-CoA ligase activity	4	0	0.02	1
395	GO:0004775	succinate-CoA ligase (ADP-forming) activ...	4	0	0.02	1
396	GO:0004779	sulfate adenylyltransferase activity	3	0	0.02	1
397	GO:0004781	sulfate adenylyltransferase (ATP) activi...	3	0	0.02	1
398	GO:0004784	superoxide dismutase activity	3	0	0.02	1
399	GO:0004792	thiosulfate sulfurtransferase activity	4	0	0.02	1
400	GO:0004812	aminoacyl-tRNA ligase activity	36	0	0.21	1
401	GO:0004816	asparagine-tRNA ligase activity	4	0	0.02	1
402	GO:0004826	phenylalanine-tRNA ligase activity	4	0	0.02	1
403	GO:0004829	threonine-tRNA ligase activity	3	0	0.02	1
404	GO:0004835	tubulin-tyrosine ligase activity	8	0	0.05	1
405	GO:0004843	ubiquitin-specific protease activity	9	0	0.05	1
406	GO:0004849	uridine kinase activity	5	0	0.03	1
407	GO:0004859	phospholipase inhibitor activity	3	0	0.02	1
408	GO:0004860	protein kinase inhibitor activity	7	0	0.04	1
409	GO:0004861	cyclin-dependent protein kinase inhibito...	4	0	0.02	1
410	GO:0004862	cAMP-dependent protein kinase inhibitor ...	3	0	0.02	1
411	GO:0004864	protein phosphatase inhibitor activity	5	0	0.03	1
412	GO:0004867	serine-type endopeptidase inhibitor acti...	43	0	0.25	1
413	GO:0004869	cysteine-type endopeptidase inhibitor ac...	17	0	0.1	1
414	GO:0004879	ligand-activated sequence-specific DNA b...	46	0	0.26	1
415	GO:0004887	thyroid hormone receptor activity	6	0	0.03	1
416	GO:0004889	acetylcholine-activated cation-selective...	20	0	0.11	1
417	GO:0004890	GABA-A receptor activity	15	0	0.09	1
418	GO:0004896	cytokine receptor activity	34	0	0.19	1
419	GO:0004904	interferon receptor activity	3	0	0.02	1
420	GO:0004908	interleukin-1 receptor activity	5	0	0.03	1
421	GO:0004931	extracellular ATP-gated cation channel a...	9	0	0.05	1
422	GO:0004936	alpha-adrenergic receptor activity	4	0	0.02	1
423	GO:0004938	alpha2-adrenergic receptor activity	3	0	0.02	1
424	GO:0004945	angiotensin type II receptor activity	7	0	0.04	1
425	GO:0004950	chemokine receptor activity	10	0	0.06	1
426	GO:0004952	dopamine neurotransmitter receptor activ...	9	0	0.05	1
427	GO:0004953	icosanoid receptor activity	7	0	0.04	1
428	GO:0004954	prostanoid receptor activity	7	0	0.04	1
429	GO:0004955	prostaglandin receptor activity	7	0	0.04	1
430	GO:0004957	prostaglandin E receptor activity	7	0	0.04	1
431	GO:0004960	thromboxane receptor activity	3	0	0.02	1
432	GO:0004962	endothelin receptor activity	4	0	0.02	1
433	GO:0004965	G-protein coupled GABA receptor activity	5	0	0.03	1
434	GO:0004968	gonadotropin-releasing hormone receptor ...	3	0	0.02	1
435	GO:0004977	melanocortin receptor activity	9	0	0.05	1
436	GO:0004983	neuropeptide Y receptor activity	8	0	0.05	1
437	GO:0004985	opioid receptor activity	6	0	0.03	1
438	GO:0004993	serotonin receptor activity	8	0	0.05	1
439	GO:0004994	somatostatin receptor activity	3	0	0.02	1
440	GO:0004995	tachykinin receptor activity	5	0	0.03	1
441	GO:0004999	vasoactive intestinal polypeptide recept...	4	0	0.02	1
442	GO:0005000	vasopressin receptor activity	6	0	0.03	1
443	GO:0005003	ephrin receptor activity	17	0	0.1	1
444	GO:0005021	vascular endothelial growth factor-activ...	8	0	0.05	1
445	GO:0005024	transforming growth factor beta-activate...	17	0	0.1	1
446	GO:0005026	transforming growth factor beta receptor...	3	0	0.02	1
447	GO:0005030	neurotrophin receptor activity	3	0	0.02	1
448	GO:0005044	scavenger receptor activity	28	0	0.16	1
449	GO:0005048	signal sequence binding	4	0	0.02	1
450	GO:0005057	receptor signaling protein activity	46	0	0.26	1
451	GO:0005080	protein kinase C binding	3	0	0.02	1
452	GO:0005083	small GTPase regulator activity	208	0	1.19	1
453	GO:0005085	guanyl-nucleotide exchange factor activi...	163	0	0.93	1
454	GO:0005086	ARF guanyl-nucleotide exchange factor ac...	19	0	0.11	1
455	GO:0005088	Ras guanyl-nucleotide exchange factor ac...	91	0	0.52	1
456	GO:0005089	Rho guanyl-nucleotide exchange factor ac...	88	0	0.5	1
457	GO:0005092	GDP-dissociation inhibitor activity	9	0	0.05	1
458	GO:0005093	Rab GDP-dissociation inhibitor activity	3	0	0.02	1
459	GO:0005097	Rab GTPase activator activity	36	0	0.21	1
460	GO:0005099	Ras GTPase activator activity	44	0	0.25	1
461	GO:0005109	frizzled binding	12	0	0.07	1
462	GO:0005110	frizzled-2 binding	6	0	0.03	1
463	GO:0005125	cytokine activity	44	0	0.25	1
464	GO:0005126	cytokine receptor binding	51	0	0.29	1
465	GO:0005158	insulin receptor binding	15	0	0.09	1
466	GO:0005159	insulin-like growth factor receptor bind...	3	0	0.02	1
467	GO:0005160	transforming growth factor beta receptor...	5	0	0.03	1
468	GO:0005164	tumor necrosis factor receptor binding	18	0	0.1	1
469	GO:0005184	neuropeptide hormone activity	7	0	0.04	1
470	GO:0005185	neurohypophyseal hormone activity	3	0	0.02	1
471	GO:0005201	extracellular matrix structural constitu...	35	0	0.2	1
472	GO:0005212	structural constituent of eye lens	6	0	0.03	1
473	GO:0005237	inhibitory extracellular ligand-gated io...	7	0	0.04	1
474	GO:0005243	gap junction channel activity	14	0	0.08	1
475	GO:0005247	voltage-gated chloride channel activity	17	0	0.1	1
476	GO:0005250	A-type (transient outward) potassium cha...	6	0	0.03	1
477	GO:0005251	delayed rectifier potassium channel acti...	26	0	0.15	1
478	GO:0005283	sodium:amino acid symporter activity	3	0	0.02	1
479	GO:0005310	dicarboxylic acid transmembrane transpor...	16	0	0.09	1
480	GO:0005319	lipid transporter activity	32	0	0.18	1
481	GO:0005337	nucleoside transmembrane transporter act...	7	0	0.04	1
482	GO:0005338	nucleotide-sugar transmembrane transport...	4	0	0.02	1
483	GO:0005342	organic acid transmembrane transporter a...	48	0	0.27	1
484	GO:0005343	organic acid:sodium symporter activity	22	0	0.13	1
485	GO:0005344	oxygen transporter activity	12	0	0.07	1
486	GO:0005351	sugar:hydrogen symporter activity	7	0	0.04	1
487	GO:0005355	glucose transmembrane transporter activi...	6	0	0.03	1
488	GO:0005372	water transmembrane transporter activity	14	0	0.08	1
489	GO:0005385	zinc ion transmembrane transporter activ...	13	0	0.07	1
490	GO:0005388	calcium-transporting ATPase activity	18	0	0.1	1
491	GO:0005402	cation:sugar symporter activity	7	0	0.04	1
492	GO:0005416	cation:amino acid symporter activity	3	0	0.02	1
493	GO:0005451	monovalent cation:hydrogen antiporter ac...	8	0	0.05	1
494	GO:0005452	inorganic anion exchanger activity	16	0	0.09	1
495	GO:0005484	SNAP receptor activity	17	0	0.1	1
496	GO:0005496	steroid binding	28	0	0.16	1
497	GO:0005497	androgen binding	3	0	0.02	1
498	GO:0005501	retinoid binding	3	0	0.02	1
499	GO:0005506	iron ion binding	129	0	0.74	1
500	GO:0005516	calmodulin binding	29	0	0.17	1
501	GO:0005520	insulin-like growth factor binding	28	0	0.16	1
502	GO:0005525	GTP binding	377	0	2.16	1
503	GO:0005527	macrolide binding	13	0	0.07	1
504	GO:0005528	FK506 binding	13	0	0.07	1
505	GO:0005542	folic acid binding	5	0	0.03	1
506	GO:0005544	calcium-dependent phospholipid binding	15	0	0.09	1
507	GO:0005545	1-phosphatidylinositol binding	7	0	0.04	1
508	GO:0005546	phosphatidylinositol-4,5-bisphosphate bi...	5	0	0.03	1
509	GO:0005548	phospholipid transporter activity	12	0	0.07	1
510	GO:0008009	chemokine activity	15	0	0.09	1
511	GO:0008013	beta-catenin binding	16	0	0.09	1
512	GO:0008017	microtubule binding	29	0	0.17	1
513	GO:0008022	protein C-terminus binding	3	0	0.02	1
514	GO:0008026	ATP-dependent helicase activity	71	0	0.41	1
515	GO:0008028	monocarboxylic acid transmembrane transp...	15	0	0.09	1
516	GO:0008060	ARF GTPase activator activity	32	0	0.18	1
517	GO:0008061	chitin binding	5	0	0.03	1
518	GO:0008079	translation termination factor activity	4	0	0.02	1
519	GO:0008080	N-acetyltransferase activity	30	0	0.17	1
520	GO:0008081	phosphoric diester hydrolase activity	62	0	0.35	1
521	GO:0008093	cytoskeletal adaptor activity	20	0	0.11	1
522	GO:0008094	DNA-dependent ATPase activity	27	0	0.15	1
523	GO:0008121	ubiquinol-cytochrome-c reductase activit...	3	0	0.02	1
524	GO:0008131	primary amine oxidase activity	3	0	0.02	1
525	GO:0008134	transcription factor binding	54	0	0.31	1
526	GO:0008135	translation factor activity, nucleic aci...	78	0	0.45	1
527	GO:0008137	NADH dehydrogenase (ubiquinone) activity	11	0	0.06	1
528	GO:0008138	protein tyrosine/serine/threonine phosph...	45	0	0.26	1
529	GO:0008146	sulfotransferase activity	48	0	0.27	1
530	GO:0008158	hedgehog receptor activity	4	0	0.02	1
531	GO:0008168	methyltransferase activity	129	0	0.74	1
532	GO:0008170	N-methyltransferase activity	41	0	0.23	1
533	GO:0008171	O-methyltransferase activity	12	0	0.07	1
534	GO:0008173	RNA methyltransferase activity	18	0	0.1	1
535	GO:0008174	mRNA methyltransferase activity	4	0	0.02	1
536	GO:0008175	tRNA methyltransferase activity	6	0	0.03	1
537	GO:0008184	glycogen phosphorylase activity	3	0	0.02	1
538	GO:0008188	neuropeptide receptor activity	31	0	0.18	1
539	GO:0008190	eukaryotic initiation factor 4E binding	3	0	0.02	1
540	GO:0008191	metalloendopeptidase inhibitor activity	5	0	0.03	1
541	GO:0008192	RNA guanylyltransferase activity	3	0	0.02	1
542	GO:0008194	UDP-glycosyltransferase activity	41	0	0.23	1
543	GO:0008199	ferric iron binding	8	0	0.05	1
544	GO:0008201	heparin binding	8	0	0.05	1
545	GO:0008233	peptidase activity	420	0	2.4	1
546	GO:0008234	cysteine-type peptidase activity	105	0	0.6	1
547	GO:0008235	metalloexopeptidase activity	27	0	0.15	1
548	GO:0008236	serine-type peptidase activity	107	0	0.61	1
549	GO:0008237	metallopeptidase activity	121	0	0.69	1
550	GO:0008238	exopeptidase activity	68	0	0.39	1
551	GO:0008241	peptidyl-dipeptidase activity	3	0	0.02	1
552	GO:0008242	omega peptidase activity	10	0	0.06	1
553	GO:0008252	nucleotidase activity	3	0	0.02	1
554	GO:0008253	5'-nucleotidase activity	3	0	0.02	1
555	GO:0008271	secondary active sulfate transmembrane t...	15	0	0.09	1
556	GO:0008276	protein methyltransferase activity	39	0	0.22	1
557	GO:0008301	DNA binding, bending	38	0	0.22	1
558	GO:0008308	voltage-gated anion channel activity	25	0	0.14	1
559	GO:0008312	7S RNA binding	5	0	0.03	1
560	GO:0008318	protein prenyltransferase activity	4	0	0.02	1
561	GO:0008320	protein transmembrane transporter activi...	4	0	0.02	1
562	GO:0008373	sialyltransferase activity	23	0	0.13	1
563	GO:0008374	O-acyltransferase activity	16	0	0.09	1
564	GO:0008375	acetylglucosaminyltransferase activity	22	0	0.13	1
565	GO:0008378	galactosyltransferase activity	16	0	0.09	1
566	GO:0008408	3'-5' exonuclease activity	8	0	0.05	1
567	GO:0008409	5'-3' exonuclease activity	3	0	0.02	1
568	GO:0008417	fucosyltransferase activity	9	0	0.05	1
569	GO:0008434	vitamin D3 receptor activity	3	0	0.02	1
570	GO:0008440	inositol-1,4,5-trisphosphate 3-kinase ac...	7	0	0.04	1
571	GO:0008443	phosphofructokinase activity	9	0	0.05	1
572	GO:0008474	palmitoyl-(protein) hydrolase activity	3	0	0.02	1
573	GO:0008475	procollagen-lysine 5-dioxygenase activit...	3	0	0.02	1
574	GO:0008476	protein-tyrosine sulfotransferase activi...	3	0	0.02	1
575	GO:0008483	transaminase activity	21	0	0.12	1
576	GO:0008484	sulfuric ester hydrolase activity	13	0	0.07	1
577	GO:0008508	bile acid:sodium symporter activity	5	0	0.03	1
578	GO:0008510	sodium:bicarbonate symporter activity	4	0	0.02	1
579	GO:0008514	organic anion transmembrane transporter ...	50	0	0.29	1
580	GO:0008518	reduced folate carrier activity	3	0	0.02	1
581	GO:0008519	ammonium transmembrane transporter activ...	5	0	0.03	1
582	GO:0008525	phosphatidylcholine transporter activity	3	0	0.02	1
583	GO:0008526	phosphatidylinositol transporter activit...	3	0	0.02	1
584	GO:0008528	G-protein coupled peptide receptor activ...	77	0	0.44	1
585	GO:0008565	protein transporter activity	50	0	0.29	1
586	GO:0008568	microtubule-severing ATPase activity	3	0	0.02	1
587	GO:0008601	protein phosphatase type 2A regulator ac...	13	0	0.07	1
588	GO:0008603	cAMP-dependent protein kinase regulator ...	13	0	0.07	1
589	GO:0008641	small protein activating enzyme activity	6	0	0.03	1
590	GO:0008649	rRNA methyltransferase activity	4	0	0.02	1
591	GO:0008746	NAD(P)+ transhydrogenase activity	3	0	0.02	1
592	GO:0008750	NAD(P)+ transhydrogenase (AB-specific) a...	3	0	0.02	1
593	GO:0008757	S-adenosylmethionine-dependent methyltra...	63	0	0.36	1
594	GO:0008762	UDP-N-acetylmuramate dehydrogenase activ...	5	0	0.03	1
595	GO:0008865	fructokinase activity	3	0	0.02	1
596	GO:0008889	glycerophosphodiester phosphodiesterase ...	7	0	0.04	1
597	GO:0008967	phosphoglycolate phosphatase activity	4	0	0.02	1
598	GO:0009055	electron carrier activity	95	0	0.54	1
599	GO:0009881	photoreceptor activity	15	0	0.09	1
600	GO:0009982	pseudouridine synthase activity	9	0	0.05	1
601	GO:0010181	FMN binding	10	0	0.06	1
602	GO:0010340	carboxyl-O-methyltransferase activity	5	0	0.03	1
603	GO:0010485	H4 histone acetyltransferase activity	3	0	0.02	1
604	GO:0010576	metalloenzyme regulator activity	5	0	0.03	1
605	GO:0010851	cyclase regulator activity	3	0	0.02	1
606	GO:0010853	cyclase activator activity	3	0	0.02	1
607	GO:0015002	heme-copper terminal oxidase activity	13	0	0.07	1
608	GO:0015018	galactosylgalactosylxylosylprotein 3-bet...	3	0	0.02	1
609	GO:0015020	glucuronosyltransferase activity	5	0	0.03	1
610	GO:0015035	protein disulfide oxidoreductase activit...	25	0	0.14	1
611	GO:0015036	disulfide oxidoreductase activity	26	0	0.15	1
612	GO:0015057	thrombin receptor activity	4	0	0.02	1
613	GO:0015078	hydrogen ion transmembrane transporter a...	67	0	0.38	1
614	GO:0015095	magnesium ion transmembrane transporter ...	6	0	0.03	1
615	GO:0015101	organic cation transmembrane transporter...	8	0	0.05	1
616	GO:0015105	arsenite transmembrane transporter activ...	5	0	0.03	1
617	GO:0015106	bicarbonate transmembrane transporter ac...	5	0	0.03	1
618	GO:0015114	phosphate ion transmembrane transporter ...	5	0	0.03	1
619	GO:0015116	sulfate transmembrane transporter activi...	15	0	0.09	1
620	GO:0015125	bile acid transmembrane transporter acti...	5	0	0.03	1
621	GO:0015144	carbohydrate transmembrane transporter a...	20	0	0.11	1
622	GO:0015145	monosaccharide transmembrane transporter...	7	0	0.04	1
623	GO:0015149	hexose transmembrane transporter activit...	7	0	0.04	1
624	GO:0015166	polyol transmembrane transporter activit...	5	0	0.03	1
625	GO:0015168	glycerol transmembrane transporter activ...	5	0	0.03	1
626	GO:0015171	amino acid transmembrane transporter act...	20	0	0.11	1
627	GO:0015197	peptide transporter activity	4	0	0.02	1
628	GO:0015198	oligopeptide transporter activity	3	0	0.02	1
629	GO:0015204	urea transmembrane transporter activity	9	0	0.05	1
630	GO:0015211	purine nucleoside transmembrane transpor...	3	0	0.02	1
631	GO:0015215	nucleotide transmembrane transporter act...	6	0	0.03	1
632	GO:0015238	drug transmembrane transporter activity	7	0	0.04	1
633	GO:0015248	sterol transporter activity	4	0	0.02	1
634	GO:0015271	outward rectifier potassium channel acti...	7	0	0.04	1
635	GO:0015280	ligand-gated sodium channel activity	5	0	0.03	1
636	GO:0015295	solute:hydrogen symporter activity	7	0	0.04	1
637	GO:0015296	anion:cation symporter activity	27	0	0.15	1
638	GO:0015299	solute:hydrogen antiporter activity	11	0	0.06	1
639	GO:0015301	anion:anion antiporter activity	17	0	0.1	1
640	GO:0015355	secondary active monocarboxylate transme...	7	0	0.04	1
641	GO:0015377	cation:chloride symporter activity	8	0	0.05	1
642	GO:0015379	potassium:chloride symporter activity	3	0	0.02	1
643	GO:0015385	sodium:hydrogen antiporter activity	8	0	0.05	1
644	GO:0015450	P-P-bond-hydrolysis-driven protein trans...	4	0	0.02	1
645	GO:0015467	G-protein activated inward rectifier pot...	4	0	0.02	1
646	GO:0015631	tubulin binding	33	0	0.19	1
647	GO:0015651	quaternary ammonium group transmembrane ...	3	0	0.02	1
648	GO:0015662	ATPase activity, coupled to transmembran...	19	0	0.11	1
649	GO:0015665	alcohol transmembrane transporter activi...	8	0	0.05	1
650	GO:0015923	mannosidase activity	11	0	0.06	1
651	GO:0015924	mannosyl-oligosaccharide mannosidase act...	10	0	0.06	1
652	GO:0015925	galactosidase activity	5	0	0.03	1
653	GO:0015926	glucosidase activity	4	0	0.02	1
654	GO:0015928	fucosidase activity	4	0	0.02	1
655	GO:0015929	hexosaminidase activity	8	0	0.05	1
656	GO:0015932	nucleobase-containing compound transmemb...	12	0	0.07	1
657	GO:0016149	translation release factor activity, cod...	4	0	0.02	1
658	GO:0016165	lipoxygenase activity	4	0	0.02	1
659	GO:0016175	superoxide-generating NADPH oxidase acti...	5	0	0.03	1
660	GO:0016206	catechol O-methyltransferase activity	3	0	0.02	1
661	GO:0016209	antioxidant activity	21	0	0.12	1
662	GO:0016211	ammonia ligase activity	3	0	0.02	1
663	GO:0016215	acyl-CoA desaturase activity	3	0	0.02	1
664	GO:0016229	steroid dehydrogenase activity	16	0	0.09	1
665	GO:0016273	arginine N-methyltransferase activity	4	0	0.02	1
666	GO:0016274	protein-arginine N-methyltransferase act...	4	0	0.02	1
667	GO:0016278	lysine N-methyltransferase activity	27	0	0.15	1
668	GO:0016279	protein-lysine N-methyltransferase activ...	27	0	0.15	1
669	GO:0016298	lipase activity	42	0	0.24	1
670	GO:0016307	phosphatidylinositol phosphate kinase ac...	7	0	0.04	1
671	GO:0016314	phosphatidylinositol-3,4,5-trisphosphate...	3	0	0.02	1
672	GO:0016405	CoA-ligase activity	5	0	0.03	1
673	GO:0016407	acetyltransferase activity	39	0	0.22	1
674	GO:0016408	C-acyltransferase activity	4	0	0.02	1
675	GO:0016409	palmitoyltransferase activity	4	0	0.02	1
676	GO:0016410	N-acyltransferase activity	35	0	0.2	1
677	GO:0016417	S-acyltransferase activity	4	0	0.02	1
678	GO:0016418	S-acetyltransferase activity	3	0	0.02	1
679	GO:0016421	CoA carboxylase activity	3	0	0.02	1
680	GO:0016423	tRNA (guanine) methyltransferase activit...	4	0	0.02	1
681	GO:0016433	rRNA (adenine) methyltransferase activit...	4	0	0.02	1
682	GO:0016494	C-X-C chemokine receptor activity	5	0	0.03	1
683	GO:0016500	protein-hormone receptor activity	8	0	0.05	1
684	GO:0016502	nucleotide receptor activity	27	0	0.15	1
685	GO:0016520	growth hormone-releasing hormone recepto...	3	0	0.02	1
686	GO:0016534	cyclin-dependent protein kinase 5 activa...	5	0	0.03	1
687	GO:0016538	cyclin-dependent protein kinase regulato...	11	0	0.06	1
688	GO:0016594	glycine binding	3	0	0.02	1
689	GO:0016597	amino acid binding	17	0	0.1	1
690	GO:0016614	oxidoreductase activity, acting on CH-OH...	75	0	0.43	1
691	GO:0016615	malate dehydrogenase activity	6	0	0.03	1
692	GO:0016616	oxidoreductase activity, acting on the C...	71	0	0.41	1
693	GO:0016619	malate dehydrogenase (oxaloacetate-decar...	3	0	0.02	1
694	GO:0016620	oxidoreductase activity, acting on the a...	18	0	0.1	1
695	GO:0016624	oxidoreductase activity, acting on the a...	4	0	0.02	1
696	GO:0016627	oxidoreductase activity, acting on the C...	42	0	0.24	1
697	GO:0016628	oxidoreductase activity, acting on the C...	9	0	0.05	1
698	GO:0016634	oxidoreductase activity, acting on the C...	6	0	0.03	1
699	GO:0016635	oxidoreductase activity, acting on the C...	3	0	0.02	1
700	GO:0016638	oxidoreductase activity, acting on the C...	17	0	0.1	1
701	GO:0016641	oxidoreductase activity, acting on the C...	15	0	0.09	1
702	GO:0016645	oxidoreductase activity, acting on the C...	14	0	0.08	1
703	GO:0016646	oxidoreductase activity, acting on the C...	11	0	0.06	1
704	GO:0016651	oxidoreductase activity, acting on NAD(P...	32	0	0.18	1
705	GO:0016652	oxidoreductase activity, acting on NAD(P...	3	0	0.02	1
706	GO:0016653	oxidoreductase activity, acting on NAD(P...	5	0	0.03	1
707	GO:0016655	oxidoreductase activity, acting on NAD(P...	11	0	0.06	1
708	GO:0016667	oxidoreductase activity, acting on a sul...	37	0	0.21	1
709	GO:0016668	oxidoreductase activity, acting on a sul...	3	0	0.02	1
710	GO:0016670	oxidoreductase activity, acting on a sul...	3	0	0.02	1
711	GO:0016671	oxidoreductase activity, acting on a sul...	6	0	0.03	1
712	GO:0016675	oxidoreductase activity, acting on a hem...	13	0	0.07	1
713	GO:0016676	oxidoreductase activity, acting on a hem...	13	0	0.07	1
714	GO:0016679	oxidoreductase activity, acting on diphe...	3	0	0.02	1
715	GO:0016681	oxidoreductase activity, acting on diphe...	3	0	0.02	1
716	GO:0016684	oxidoreductase activity, acting on perox...	11	0	0.06	1
717	GO:0016701	oxidoreductase activity, acting on singl...	30	0	0.17	1
718	GO:0016702	oxidoreductase activity, acting on singl...	30	0	0.17	1
719	GO:0016705	oxidoreductase activity, acting on paire...	122	0	0.7	1
720	GO:0016706	oxidoreductase activity, acting on paire...	31	0	0.18	1
721	GO:0016709	oxidoreductase activity, acting on paire...	11	0	0.06	1
722	GO:0016712	oxidoreductase activity, acting on paire...	16	0	0.09	1
723	GO:0016714	oxidoreductase activity, acting on paire...	5	0	0.03	1
724	GO:0016715	oxidoreductase activity, acting on paire...	5	0	0.03	1
725	GO:0016717	oxidoreductase activity, acting on paire...	3	0	0.02	1
726	GO:0016721	oxidoreductase activity, acting on super...	3	0	0.02	1
727	GO:0016725	oxidoreductase activity, acting on CH or...	3	0	0.02	1
728	GO:0016741	transferase activity, transferring one-c...	133	0	0.76	1
729	GO:0016742	hydroxymethyl-, formyl- and related tran...	5	0	0.03	1
730	GO:0016747	transferase activity, transferring acyl ...	79	0	0.45	1
731	GO:0016748	succinyltransferase activity	3	0	0.02	1
732	GO:0016757	transferase activity, transferring glyco...	214	0	1.22	1
733	GO:0016758	transferase activity, transferring hexos...	122	0	0.7	1
734	GO:0016763	transferase activity, transferring pento...	41	0	0.23	1
735	GO:0016765	transferase activity, transferring alkyl...	26	0	0.15	1
736	GO:0016769	transferase activity, transferring nitro...	22	0	0.13	1
737	GO:0016775	phosphotransferase activity, nitrogenous...	6	0	0.03	1
738	GO:0016776	phosphotransferase activity, phosphate g...	16	0	0.09	1
739	GO:0016778	diphosphotransferase activity	4	0	0.02	1
740	GO:0016779	nucleotidyltransferase activity	76	0	0.43	1
741	GO:0016780	phosphotransferase activity, for other s...	10	0	0.06	1
742	GO:0016782	transferase activity, transferring sulfu...	56	0	0.32	1
743	GO:0016783	sulfurtransferase activity	6	0	0.03	1
744	GO:0016788	hydrolase activity, acting on ester bond...	487	0	2.78	1
745	GO:0016790	thiolester hydrolase activity	67	0	0.38	1
746	GO:0016791	phosphatase activity	215	0	1.23	1
747	GO:0016799	hydrolase activity, hydrolyzing N-glycos...	11	0	0.06	1
748	GO:0016801	hydrolase activity, acting on ether bond...	7	0	0.04	1
749	GO:0016802	trialkylsulfonium hydrolase activity	4	0	0.02	1
750	GO:0016803	ether hydrolase activity	3	0	0.02	1
751	GO:0016805	dipeptidase activity	4	0	0.02	1
752	GO:0016810	hydrolase activity, acting on carbon-nit...	78	0	0.45	1
753	GO:0016811	hydrolase activity, acting on carbon-nit...	32	0	0.18	1
754	GO:0016812	hydrolase activity, acting on carbon-nit...	11	0	0.06	1
755	GO:0016813	hydrolase activity, acting on carbon-nit...	7	0	0.04	1
756	GO:0016814	hydrolase activity, acting on carbon-nit...	22	0	0.13	1
757	GO:0016830	carbon-carbon lyase activity	33	0	0.19	1
758	GO:0016831	carboxy-lyase activity	21	0	0.12	1
759	GO:0016832	aldehyde-lyase activity	5	0	0.03	1
760	GO:0016833	oxo-acid-lyase activity	4	0	0.02	1
761	GO:0016835	carbon-oxygen lyase activity	40	0	0.23	1
762	GO:0016836	hydro-lyase activity	36	0	0.21	1
763	GO:0016840	carbon-nitrogen lyase activity	4	0	0.02	1
764	GO:0016846	carbon-sulfur lyase activity	3	0	0.02	1
765	GO:0016853	isomerase activity	105	0	0.6	1
766	GO:0016854	racemase and epimerase activity	6	0	0.03	1
767	GO:0016857	racemase and epimerase activity, acting ...	6	0	0.03	1
768	GO:0016859	cis-trans isomerase activity	34	0	0.19	1
769	GO:0016860	intramolecular oxidoreductase activity	19	0	0.11	1
770	GO:0016861	intramolecular oxidoreductase activity, ...	11	0	0.06	1
771	GO:0016863	intramolecular oxidoreductase activity, ...	3	0	0.02	1
772	GO:0016866	intramolecular transferase activity	25	0	0.14	1
773	GO:0016868	intramolecular transferase activity, pho...	13	0	0.07	1
774	GO:0016875	ligase activity, forming carbon-oxygen b...	36	0	0.21	1
775	GO:0016876	ligase activity, forming aminoacyl-tRNA ...	36	0	0.21	1
776	GO:0016877	ligase activity, forming carbon-sulfur b...	7	0	0.04	1
777	GO:0016878	acid-thiol ligase activity	7	0	0.04	1
778	GO:0016880	acid-ammonia (or amide) ligase activity	3	0	0.02	1
779	GO:0016884	carbon-nitrogen ligase activity, with gl...	7	0	0.04	1
780	GO:0016885	ligase activity, forming carbon-carbon b...	9	0	0.05	1
781	GO:0016886	ligase activity, forming phosphoric este...	5	0	0.03	1
782	GO:0016888	endodeoxyribonuclease activity, producin...	3	0	0.02	1
783	GO:0016891	endoribonuclease activity, producing 5'-...	11	0	0.06	1
784	GO:0016892	endoribonuclease activity, producing 3'-...	4	0	0.02	1
785	GO:0016893	endonuclease activity, active with eithe...	14	0	0.08	1
786	GO:0016894	endonuclease activity, active with eithe...	5	0	0.03	1
787	GO:0016901	oxidoreductase activity, acting on the C...	4	0	0.02	1
788	GO:0016903	oxidoreductase activity, acting on the a...	24	0	0.14	1
789	GO:0016917	GABA receptor activity	20	0	0.11	1
790	GO:0016933	extracellular-glycine-gated ion channel ...	7	0	0.04	1
791	GO:0016934	extracellular-glycine-gated chloride cha...	7	0	0.04	1
792	GO:0016936	galactoside binding	7	0	0.04	1
793	GO:0016997	alpha-sialidase activity	6	0	0.03	1
794	GO:0017016	Ras GTPase binding	38	0	0.22	1
795	GO:0017017	MAP kinase tyrosine/serine/threonine pho...	13	0	0.07	1
796	GO:0017022	myosin binding	3	0	0.02	1
797	GO:0017025	TBP-class protein binding	5	0	0.03	1
798	GO:0017048	Rho GTPase binding	21	0	0.12	1
799	GO:0017069	snRNA binding	4	0	0.02	1
800	GO:0017089	glycolipid transporter activity	4	0	0.02	1
801	GO:0017124	SH3 domain binding	25	0	0.14	1
802	GO:0017127	cholesterol transporter activity	4	0	0.02	1
803	GO:0017136	NAD-dependent histone deacetylase activi...	4	0	0.02	1
804	GO:0017137	Rab GTPase binding	17	0	0.1	1
805	GO:0017147	Wnt-protein binding	17	0	0.1	1
806	GO:0017150	tRNA dihydrouridine synthase activity	4	0	0.02	1
807	GO:0017153	sodium:dicarboxylate symporter activity	14	0	0.08	1
808	GO:0017154	semaphorin receptor activity	3	0	0.02	1
809	GO:0017171	serine hydrolase activity	107	0	0.61	1
810	GO:0017176	phosphatidylinositol N-acetylglucosaminy...	3	0	0.02	1
811	GO:0018024	histone-lysine N-methyltransferase activ...	24	0	0.14	1
812	GO:0019001	guanyl nucleotide binding	377	0	2.16	1
813	GO:0019104	DNA N-glycosylase activity	4	0	0.02	1
814	GO:0019107	myristoyltransferase activity	3	0	0.02	1
815	GO:0019158	mannokinase activity	3	0	0.02	1
816	GO:0019201	nucleotide kinase activity	8	0	0.05	1
817	GO:0019203	carbohydrate phosphatase activity	10	0	0.06	1
818	GO:0019205	nucleobase-containing compound kinase ac...	29	0	0.17	1
819	GO:0019206	nucleoside kinase activity	9	0	0.05	1
820	GO:0019207	kinase regulator activity	39	0	0.22	1
821	GO:0019208	phosphatase regulator activity	22	0	0.13	1
822	GO:0019209	kinase activator activity	6	0	0.03	1
823	GO:0019210	kinase inhibitor activity	7	0	0.04	1
824	GO:0019212	phosphatase inhibitor activity	5	0	0.03	1
825	GO:0019213	deacetylase activity	11	0	0.06	1
826	GO:0019238	cyclohydrolase activity	7	0	0.04	1
827	GO:0019239	deaminase activity	16	0	0.09	1
828	GO:0019534	toxin transporter activity	6	0	0.03	1
829	GO:0019783	small conjugating protein-specific prote...	10	0	0.06	1
830	GO:0019825	oxygen binding	12	0	0.07	1
831	GO:0019829	cation-transporting ATPase activity	55	0	0.31	1
832	GO:0019838	growth factor binding	34	0	0.19	1
833	GO:0019840	isoprenoid binding	3	0	0.02	1
834	GO:0019842	vitamin binding	29	0	0.17	1
835	GO:0019843	rRNA binding	13	0	0.07	1
836	GO:0019887	protein kinase regulator activity	36	0	0.21	1
837	GO:0019888	protein phosphatase regulator activity	18	0	0.1	1
838	GO:0019894	kinesin binding	4	0	0.02	1
839	GO:0019899	enzyme binding	103	0	0.59	1
840	GO:0019900	kinase binding	45	0	0.26	1
841	GO:0019901	protein kinase binding	44	0	0.25	1
842	GO:0019902	phosphatase binding	6	0	0.03	1
843	GO:0019903	protein phosphatase binding	3	0	0.02	1
844	GO:0019904	protein domain specific binding	73	0	0.42	1
845	GO:0019905	syntaxin binding	10	0	0.06	1
846	GO:0020037	heme binding	88	0	0.5	1
847	GO:0022824	transmitter-gated ion channel activity	3	0	0.02	1
848	GO:0022829	wide pore channel activity	15	0	0.09	1
849	GO:0022835	transmitter-gated channel activity	3	0	0.02	1
850	GO:0022884	macromolecule transmembrane transporter ...	5	0	0.03	1
851	GO:0030060	L-malate dehydrogenase activity	3	0	0.02	1
852	GO:0030145	manganese ion binding	17	0	0.1	1
853	GO:0030158	protein xylosyltransferase activity	3	0	0.02	1
854	GO:0030165	PDZ domain binding	17	0	0.1	1
855	GO:0030170	pyridoxal phosphate binding	43	0	0.25	1
856	GO:0030247	polysaccharide binding	10	0	0.06	1
857	GO:0030249	guanylate cyclase regulator activity	3	0	0.02	1
858	GO:0030250	guanylate cyclase activator activity	3	0	0.02	1
859	GO:0030274	LIM domain binding	4	0	0.02	1
860	GO:0030276	clathrin binding	7	0	0.04	1
861	GO:0030291	protein serine/threonine kinase inhibito...	7	0	0.04	1
862	GO:0030295	protein kinase activator activity	5	0	0.03	1
863	GO:0030306	ADP-ribosylation factor binding	4	0	0.02	1
864	GO:0030331	estrogen receptor binding	4	0	0.02	1
865	GO:0030374	ligand-dependent nuclear receptor transc...	4	0	0.02	1
866	GO:0030976	thiamine pyrophosphate binding	5	0	0.03	1
867	GO:0030983	mismatched DNA binding	6	0	0.03	1
868	GO:0031072	heat shock protein binding	10	0	0.06	1
869	GO:0031078	histone deacetylase activity (H3-K14 spe...	4	0	0.02	1
870	GO:0031267	small GTPase binding	38	0	0.22	1
871	GO:0031369	translation initiation factor binding	3	0	0.02	1
872	GO:0031406	carboxylic acid binding	40	0	0.23	1
873	GO:0031418	L-ascorbic acid binding	16	0	0.09	1
874	GO:0031490	chromatin DNA binding	3	0	0.02	1
875	GO:0031491	nucleosome binding	3	0	0.02	1
876	GO:0031625	ubiquitin protein ligase binding	11	0	0.06	1
877	GO:0031683	G-protein beta/gamma-subunit complex bin...	28	0	0.16	1
878	GO:0031752	D5 dopamine receptor binding	3	0	0.02	1
879	GO:0031821	G-protein coupled serotonin receptor bin...	6	0	0.03	1
880	GO:0031994	insulin-like growth factor I binding	5	0	0.03	1
881	GO:0031995	insulin-like growth factor II binding	5	0	0.03	1
882	GO:0032041	NAD-dependent histone deacetylase activi...	4	0	0.02	1
883	GO:0032052	bile acid binding	4	0	0.02	1
884	GO:0032129	histone deacetylase activity (H3-K9 spec...	4	0	0.02	1
885	GO:0032182	small conjugating protein binding	8	0	0.05	1
886	GO:0032266	phosphatidylinositol-3-phosphate binding	3	0	0.02	1
887	GO:0032403	protein complex binding	50	0	0.29	1
888	GO:0032451	demethylase activity	4	0	0.02	1
889	GO:0032452	histone demethylase activity	4	0	0.02	1
890	GO:0032454	histone demethylase activity (H3-K9 spec...	3	0	0.02	1
891	GO:0032561	guanyl ribonucleotide binding	377	0	2.16	1
892	GO:0032813	tumor necrosis factor receptor superfami...	18	0	0.1	1
893	GO:0032934	sterol binding	7	0	0.04	1
894	GO:0033218	amide binding	10	0	0.06	1
895	GO:0033293	monocarboxylic acid binding	7	0	0.04	1
896	GO:0033549	MAP kinase phosphatase activity	14	0	0.08	1
897	GO:0033558	protein deacetylase activity	10	0	0.06	1
898	GO:0033743	peptide-methionine (R)-S-oxide reductase...	4	0	0.02	1
899	GO:0033764	steroid dehydrogenase activity, acting o...	12	0	0.07	1
900	GO:0033765	steroid dehydrogenase activity, acting o...	3	0	0.02	1
901	GO:0034061	DNA polymerase activity	20	0	0.11	1
902	GO:0034062	RNA polymerase activity	28	0	0.16	1
903	GO:0034212	peptide N-acetyltransferase activity	3	0	0.02	1
904	GO:0034483	heparan sulfate sulfotransferase activit...	3	0	0.02	1
905	GO:0034593	phosphatidylinositol bisphosphate phosph...	4	0	0.02	1
906	GO:0034594	phosphatidylinositol trisphosphate phosp...	3	0	0.02	1
907	GO:0034595	phosphatidylinositol phosphate 5-phospha...	3	0	0.02	1
908	GO:0034739	histone deacetylase activity (H4-K16 spe...	4	0	0.02	1
909	GO:0034979	NAD-dependent protein deacetylase activi...	5	0	0.03	1
910	GO:0035064	methylated histone residue binding	6	0	0.03	1
911	GO:0035091	phosphatidylinositol binding	72	0	0.41	1
912	GO:0035173	histone kinase activity	4	0	0.02	1
913	GO:0035184	histone threonine kinase activity	3	0	0.02	1
914	GO:0035242	protein-arginine omega-N asymmetric meth...	3	0	0.02	1
915	GO:0035250	UDP-galactosyltransferase activity	4	0	0.02	1
916	GO:0035251	UDP-glucosyltransferase activity	7	0	0.04	1
917	GO:0035252	UDP-xylosyltransferase activity	4	0	0.02	1
918	GO:0035257	nuclear hormone receptor binding	10	0	0.06	1
919	GO:0035258	steroid hormone receptor binding	7	0	0.04	1
920	GO:0035326	enhancer binding	3	0	0.02	1
921	GO:0035381	ATP-gated ion channel activity	9	0	0.05	1
922	GO:0035403	histone kinase activity (H3-T6 specific)	3	0	0.02	1
923	GO:0035586	purinergic receptor activity	30	0	0.17	1
924	GO:0036002	pre-mRNA binding	3	0	0.02	1
925	GO:0038024	cargo receptor activity	28	0	0.16	1
926	GO:0038036	sphingosine-1-phosphate receptor activit...	5	0	0.03	1
927	GO:0042054	histone methyltransferase activity	26	0	0.15	1
928	GO:0042132	fructose 1,6-bisphosphate 1-phosphatase ...	3	0	0.02	1
929	GO:0042162	telomeric DNA binding	4	0	0.02	1
930	GO:0042277	peptide binding	10	0	0.06	1
931	GO:0042285	xylosyltransferase activity	4	0	0.02	1
932	GO:0042287	MHC protein binding	4	0	0.02	1
933	GO:0042379	chemokine receptor binding	15	0	0.09	1
934	GO:0042393	histone binding	21	0	0.12	1
935	GO:0042562	hormone binding	3	0	0.02	1
936	GO:0042578	phosphoric ester hydrolase activity	278	0	1.59	1
937	GO:0042625	ATPase activity, coupled to transmembran...	57	0	0.33	1
938	GO:0042799	histone methyltransferase activity (H4-K...	3	0	0.02	1
939	GO:0042803	protein homodimerization activity	24	0	0.14	1
940	GO:0042813	Wnt-activated receptor activity	16	0	0.09	1
941	GO:0042826	histone deacetylase binding	5	0	0.03	1
942	GO:0042887	amide transmembrane transporter activity	11	0	0.06	1
943	GO:0042895	antibiotic transporter activity	6	0	0.03	1
944	GO:0043021	ribonucleoprotein complex binding	8	0	0.05	1
945	GO:0043022	ribosome binding	5	0	0.03	1
946	GO:0043027	cysteine-type endopeptidase inhibitor ac...	5	0	0.03	1
947	GO:0043028	cysteine-type endopeptidase regulator ac...	6	0	0.03	1
948	GO:0043130	ubiquitin binding	7	0	0.04	1
949	GO:0043138	3'-5' DNA helicase activity	3	0	0.02	1
950	GO:0043140	ATP-dependent 3'-5' DNA helicase activit...	3	0	0.02	1
951	GO:0043178	alcohol binding	8	0	0.05	1
952	GO:0043236	laminin binding	4	0	0.02	1
953	GO:0043394	proteoglycan binding	9	0	0.05	1
954	GO:0043395	heparan sulfate proteoglycan binding	9	0	0.05	1
955	GO:0043539	protein serine/threonine kinase activato...	5	0	0.03	1
956	GO:0043548	phosphatidylinositol 3-kinase binding	6	0	0.03	1
957	GO:0043560	insulin receptor substrate binding	6	0	0.03	1
958	GO:0043566	structure-specific DNA binding	72	0	0.41	1
959	GO:0044212	transcription regulatory region DNA bind...	66	0	0.38	1
960	GO:0044389	small conjugating protein ligase binding	11	0	0.06	1
961	GO:0044729	hemi-methylated DNA-binding	3	0	0.02	1
962	GO:0044769	ATPase activity, coupled to transmembran...	17	0	0.1	1
963	GO:0045028	G-protein coupled purinergic nucleotide ...	18	0	0.1	1
964	GO:0045125	bioactive lipid receptor activity	11	0	0.06	1
965	GO:0045296	cadherin binding	7	0	0.04	1
966	GO:0045309	protein phosphorylated amino acid bindin...	3	0	0.02	1
967	GO:0046332	SMAD binding	8	0	0.05	1
968	GO:0046527	glucosyltransferase activity	10	0	0.06	1
969	GO:0046906	tetrapyrrole binding	90	0	0.51	1
970	GO:0046912	transferase activity, transferring acyl ...	5	0	0.03	1
971	GO:0046915	transition metal ion transmembrane trans...	17	0	0.1	1
972	GO:0046933	proton-transporting ATP synthase activit...	9	0	0.05	1
973	GO:0046943	carboxylic acid transmembrane transporte...	48	0	0.27	1
974	GO:0046961	proton-transporting ATPase activity, rot...	15	0	0.09	1
975	GO:0046969	NAD-dependent histone deacetylase activi...	4	0	0.02	1
976	GO:0046970	NAD-dependent histone deacetylase activi...	4	0	0.02	1
977	GO:0046982	protein heterodimerization activity	71	0	0.41	1
978	GO:0047429	nucleoside-triphosphate diphosphatase ac...	3	0	0.02	1
979	GO:0048029	monosaccharide binding	18	0	0.1	1
980	GO:0048037	cofactor binding	180	0	1.03	1
981	GO:0048038	quinone binding	9	0	0.05	1
982	GO:0048365	Rac GTPase binding	3	0	0.02	1
983	GO:0048551	metalloenzyme inhibitor activity	5	0	0.03	1
984	GO:0050136	NADH dehydrogenase (quinone) activity	11	0	0.06	1
985	GO:0050308	sugar-phosphatase activity	10	0	0.06	1
986	GO:0050501	hyaluronan synthase activity	3	0	0.02	1
987	GO:0050660	flavin adenine dinucleotide binding	44	0	0.25	1
988	GO:0050661	NADP binding	19	0	0.11	1
989	GO:0050662	coenzyme binding	120	0	0.69	1
990	GO:0050664	oxidoreductase activity, acting on NAD(P...	5	0	0.03	1
991	GO:0050681	androgen receptor binding	5	0	0.03	1
992	GO:0050780	dopamine receptor binding	5	0	0.03	1
993	GO:0050839	cell adhesion molecule binding	7	0	0.04	1
994	GO:0050840	extracellular matrix binding	6	0	0.03	1
995	GO:0051015	actin filament binding	14	0	0.08	1
996	GO:0051020	GTPase binding	38	0	0.22	1
997	GO:0051082	unfolded protein binding	47	0	0.27	1
998	GO:0051087	chaperone binding	10	0	0.06	1
999	GO:0051119	sugar transmembrane transporter activity	15	0	0.09	1
1000	GO:0051184	cofactor transporter activity	6	0	0.03	1
1001	GO:0051185	coenzyme transporter activity	4	0	0.02	1
1002	GO:0051213	dioxygenase activity	51	0	0.29	1
1003	GO:0051219	phosphoprotein binding	3	0	0.02	1
1004	GO:0051287	NAD binding	37	0	0.21	1
1005	GO:0051427	hormone receptor binding	12	0	0.07	1
1006	GO:0051536	iron-sulfur cluster binding	38	0	0.22	1
1007	GO:0051537	2 iron, 2 sulfur cluster binding	15	0	0.09	1
1008	GO:0051539	4 iron, 4 sulfur cluster binding	14	0	0.08	1
1009	GO:0051540	metal cluster binding	38	0	0.22	1
1010	GO:0051766	inositol trisphosphate kinase activity	8	0	0.05	1
1011	GO:0051861	glycolipid binding	4	0	0.02	1
1012	GO:0051920	peroxiredoxin activity	5	0	0.03	1
1013	GO:0051998	protein carboxyl O-methyltransferase act...	5	0	0.03	1
1014	GO:0052689	carboxylic ester hydrolase activity	45	0	0.26	1
1015	GO:0052742	phosphatidylinositol kinase activity	3	0	0.02	1
1016	GO:0052866	phosphatidylinositol phosphate phosphata...	6	0	0.03	1
1017	GO:0055056	D-glucose transmembrane transporter acti...	5	0	0.03	1
1018	GO:0055077	gap junction hemi-channel activity	9	0	0.05	1
1019	GO:0055102	lipase inhibitor activity	3	0	0.02	1
1020	GO:0060590	ATPase regulator activity	4	0	0.02	1
1021	GO:0061505	DNA topoisomerase II activity	5	0	0.03	1
1022	GO:0070001	aspartic-type peptidase activity	16	0	0.09	1
1023	GO:0070003	threonine-type peptidase activity	24	0	0.14	1
1024	GO:0070008	serine-type exopeptidase activity	7	0	0.04	1
1025	GO:0070011	peptidase activity, acting on L-amino ac...	396	0	2.26	1
1026	GO:0070016	armadillo repeat domain binding	3	0	0.02	1
1027	GO:0070035	purine NTP-dependent helicase activity	71	0	0.41	1
1028	GO:0070403	NAD+ binding	9	0	0.05	1
1029	GO:0070546	L-phenylalanine aminotransferase activit...	3	0	0.02	1
1030	GO:0070548	L-glutamine aminotransferase activity	3	0	0.02	1
1031	GO:0070566	adenylyltransferase activity	7	0	0.04	1
1032	GO:0070567	cytidylyltransferase activity	3	0	0.02	1
1033	GO:0070568	guanylyltransferase activity	4	0	0.02	1
1034	GO:0070815	peptidyl-lysine 5-dioxygenase activity	4	0	0.02	1
1035	GO:0070851	growth factor receptor binding	4	0	0.02	1
1036	GO:0070915	lysophosphatidic acid receptor activity	6	0	0.03	1
1037	GO:0071855	neuropeptide receptor binding	5	0	0.03	1
1038	GO:0071889	14-3-3 protein binding	3	0	0.02	1
1039	GO:0072341	modified amino acid binding	6	0	0.03	1
1040	GO:0080019	fatty-acyl-CoA reductase (alcohol-formin...	3	0	0.02	1
1041	GO:0080025	phosphatidylinositol-3,5-bisphosphate bi...	4	0	0.02	1
1042	GO:0080130	L-phenylalanine:2-oxoglutarate aminotran...	3	0	0.02	1
1043	GO:0090484	drug transporter activity	13	0	0.07	1
1044	GO:1901476	carbohydrate transporter activity	20	0	0.11	1
1045	GO:1901505	carbohydrate derivative transporter acti...	15	0	0.09	1
1046	GO:1901618	organic hydroxy compound transmembrane t...	8	0	0.05	1
1047	GO:1901677	phosphate transmembrane transporter acti...	11	0	0.06	1
1048	GO:1901681	sulfur compound binding	23	0	0.13	1
1049	GO:1901682	sulfur compound transmembrane transporte...	16	0	0.09	1

## Sheet: topGO_elim_cluster6
	GO.ID	Term	Annotated	Significant	Expected	elim
1	GO:0043565	sequence-specific DNA binding	563	23	5.35	2.3e-09
2	GO:0003700	sequence-specific DNA binding transcript...	675	25	6.41	5.7e-08
3	GO:0004889	acetylcholine-activated cation-selective...	20	3	0.19	0.00085
4	GO:0005523	tropomyosin binding	6	2	0.06	0.00131
5	GO:0015464	acetylcholine receptor activity	15	2	0.14	0.00867
6	GO:0004879	ligand-activated sequence-specific DNA b...	46	3	0.44	0.00942
7	GO:0003779	actin binding	204	6	1.94	0.01312
8	GO:0004133	glycogen debranching enzyme activity	3	1	0.03	0.02824
9	GO:0004134	4-alpha-glucanotransferase activity	3	1	0.03	0.02824
10	GO:0004135	amylo-alpha-1,6-glucosidase activity	3	1	0.03	0.02824
11	GO:0004558	alpha-glucosidase activity	3	1	0.03	0.02824
12	GO:0005515	protein binding	1395	22	13.25	0.03167
13	GO:0003707	steroid hormone receptor activity	74	3	0.7	0.03327
14	GO:0005200	structural constituent of cytoskeleton	31	2	0.29	0.03478
15	GO:0003872	6-phosphofructokinase activity	4	1	0.04	0.03747
16	GO:0015926	glucosidase activity	4	1	0.04	0.03747
17	GO:0055056	D-glucose transmembrane transporter acti...	5	1	0.05	0.04662
18	GO:0004614	phosphoglucomutase activity	5	1	0.05	0.04662
19	GO:0008092	cytoskeletal protein binding	286	8	2.72	0.04719
20	GO:0004731	purine-nucleoside phosphorylase activity	6	1	0.06	0.05568
21	GO:0004047	aminomethyltransferase activity	6	1	0.06	0.05568
22	GO:0005355	glucose transmembrane transporter activi...	6	1	0.06	0.05568
23	GO:0008083	growth factor activity	93	3	0.88	0.05862
24	GO:0000981	sequence-specific DNA binding RNA polyme...	90	5	0.86	0.0628
25	GO:0005509	calcium ion binding	528	9	5.02	0.06382
26	GO:0015145	monosaccharide transmembrane transporter...	7	1	0.07	0.06466
27	GO:0015149	hexose transmembrane transporter activit...	7	1	0.07	0.06466
28	GO:0005432	calcium:sodium antiporter activity	7	1	0.07	0.06466
29	GO:0000976	transcription regulatory region sequence...	45	2	0.43	0.06802
30	GO:0004935	adrenergic receptor activity	8	1	0.08	0.07355
31	GO:0015368	calcium:cation antiporter activity	9	1	0.09	0.08236
32	GO:0043394	proteoglycan binding	9	1	0.09	0.08236
33	GO:0043395	heparan sulfate proteoglycan binding	9	1	0.09	0.08236
34	GO:0001948	glycoprotein binding	9	1	0.09	0.08236
35	GO:0008443	phosphofructokinase activity	9	1	0.09	0.08236
36	GO:0019905	syntaxin binding	10	1	0.1	0.09109
37	GO:0005488	binding	6926	81	65.81	0.0935
38	GO:0005102	receptor binding	334	6	3.17	0.09848
39	GO:0000149	SNARE binding	12	1	0.11	0.10829
40	GO:0016868	intramolecular transferase activity, pho...	13	1	0.12	0.11677
41	GO:0044212	transcription regulatory region DNA bind...	66	2	0.63	0.12994
42	GO:0008028	monocarboxylic acid transmembrane transp...	15	1	0.14	0.13349
43	GO:0051119	sugar transmembrane transporter activity	15	1	0.14	0.13349
44	GO:0019200	carbohydrate kinase activity	17	1	0.16	0.1499
45	GO:0015491	cation:cation antiporter activity	17	1	0.16	0.1499
46	GO:0005388	calcium-transporting ATPase activity	18	1	0.17	0.15799
47	GO:0015662	ATPase activity, coupled to transmembran...	19	1	0.18	0.166
48	GO:0004722	protein serine/threonine phosphatase act...	19	1	0.18	0.166
49	GO:0001067	regulatory region nucleic acid binding	77	2	0.73	0.16609
50	GO:0000975	regulatory region DNA binding	77	2	0.73	0.16609
51	GO:1901476	carbohydrate transporter activity	20	1	0.19	0.17394
52	GO:0015298	solute:cation antiporter activity	20	1	0.19	0.17394
53	GO:0015144	carbohydrate transmembrane transporter a...	20	1	0.19	0.17394
54	GO:0000287	magnesium ion binding	81	2	0.77	0.17964
55	GO:0004198	calcium-dependent cysteine-type endopept...	21	1	0.2	0.1818
56	GO:0046983	protein dimerization activity	240	4	2.28	0.19445
57	GO:0004497	monooxygenase activity	86	2	0.82	0.1968
58	GO:1901681	sulfur compound binding	23	1	0.22	0.19731
59	GO:0020037	heme binding	88	2	0.84	0.20372
60	GO:0003924	GTPase activity	164	3	1.56	0.20455
61	GO:0008227	G-protein coupled amine receptor activit...	24	1	0.23	0.20495
62	GO:0003677	DNA binding	1169	30	11.11	0.20575
63	GO:0046906	tetrapyrrole binding	90	2	0.86	0.21067
64	GO:0003746	translation elongation factor activity	25	1	0.24	0.21252
65	GO:0016866	intramolecular transferase activity	25	1	0.24	0.21252
66	GO:0015085	calcium ion transmembrane transporter ac...	91	2	0.86	0.21416
67	GO:0009055	electron carrier activity	95	2	0.9	0.22815
68	GO:0043169	cation binding	2559	28	24.31	0.22883
69	GO:0003899	DNA-directed RNA polymerase activity	28	1	0.27	0.2348
70	GO:0034062	RNA polymerase activity	28	1	0.27	0.2348
71	GO:0004180	carboxypeptidase activity	31	1	0.29	0.25646
72	GO:0046872	metal ion binding	2512	27	23.87	0.26658
73	GO:0072509	divalent inorganic cation transmembrane ...	110	2	1.05	0.28098
74	GO:0008301	DNA binding, bending	38	1	0.36	0.30465
75	GO:0003705	RNA polymerase II distal enhancer sequen...	38	1	0.36	0.30465
76	GO:0015297	antiporter activity	39	1	0.37	0.31128
77	GO:0003774	motor activity	120	2	1.14	0.31613
78	GO:0016758	transferase activity, transferring hexos...	122	2	1.16	0.32312
79	GO:0016705	oxidoreductase activity, acting on paire...	122	2	1.16	0.32312
80	GO:0016763	transferase activity, transferring pento...	41	1	0.39	0.32435
81	GO:0016757	transferase activity, transferring glyco...	214	3	2.03	0.33243
82	GO:0008168	methyltransferase activity	129	2	1.23	0.34744
83	GO:0005506	iron ion binding	129	2	1.23	0.34744
84	GO:0016741	transferase activity, transferring one-c...	133	2	1.26	0.36122
85	GO:0004197	cysteine-type endopeptidase activity	47	1	0.45	0.3621
86	GO:0046943	carboxylic acid transmembrane transporte...	48	1	0.46	0.36819
87	GO:0005342	organic acid transmembrane transporter a...	48	1	0.46	0.36819
88	GO:0008514	organic anion transmembrane transporter ...	50	1	0.48	0.38018
89	GO:0008134	transcription factor binding	54	1	0.51	0.40351
90	GO:0004175	endopeptidase activity	243	3	2.31	0.40751
91	GO:0019829	cation-transporting ATPase activity	55	1	0.52	0.4092
92	GO:0042625	ATPase activity, coupled to transmembran...	57	1	0.54	0.42042
93	GO:0003690	double-stranded DNA binding	57	1	0.54	0.42042
94	GO:0008757	S-adenosylmethionine-dependent methyltra...	63	1	0.6	0.45285
95	GO:0000988	protein binding transcription factor act...	64	1	0.61	0.45808
96	GO:0005085	guanyl-nucleotide exchange factor activi...	163	2	1.55	0.46044
97	GO:0008238	exopeptidase activity	68	1	0.65	0.47849
98	GO:0004553	hydrolase activity, hydrolyzing O-glycos...	68	1	0.65	0.47849
99	GO:0017111	nucleoside-triphosphatase activity	589	6	5.6	0.49054
100	GO:0004222	metalloendopeptidase activity	71	1	0.67	0.4933
101	GO:0005179	hormone activity	72	1	0.68	0.49814
102	GO:0043566	structure-specific DNA binding	72	1	0.68	0.49814
103	GO:0016462	pyrophosphatase activity	601	6	5.71	0.51038
104	GO:0016818	hydrolase activity, acting on acid anhyd...	603	6	5.73	0.51366
105	GO:0016779	nucleotidyltransferase activity	76	1	0.72	0.51706
106	GO:0016817	hydrolase activity, acting on acid anhyd...	606	6	5.76	0.51857
107	GO:0070011	peptidase activity, acting on L-amino ac...	396	4	3.76	0.52222
108	GO:0001653	peptide receptor activity	78	1	0.74	0.52625
109	GO:0008135	translation factor activity, nucleic aci...	78	1	0.74	0.52625
110	GO:0016798	hydrolase activity, acting on glycosyl b...	83	1	0.79	0.54848
111	GO:0043167	ion binding	4126	39	39.2	0.55157
112	GO:0015081	sodium ion transmembrane transporter act...	84	1	0.8	0.5528
113	GO:0004252	serine-type endopeptidase activity	85	1	0.81	0.55708
114	GO:0008233	peptidase activity	420	4	3.99	0.56909
115	GO:0042626	ATPase activity, coupled to transmembran...	88	1	0.84	0.56968
116	GO:0005089	Rho guanyl-nucleotide exchange factor ac...	88	1	0.84	0.56968
117	GO:0043492	ATPase activity, coupled to movement of ...	88	1	0.84	0.56968
118	GO:0005088	Ras guanyl-nucleotide exchange factor ac...	91	1	0.86	0.58192
119	GO:0016820	hydrolase activity, acting on acid anhyd...	91	1	0.86	0.58192
120	GO:0005198	structural molecule activity	317	3	3.01	0.5836
121	GO:0015405	P-P-bond-hydrolysis-driven transmembrane...	92	1	0.87	0.58592
122	GO:0015399	primary active transmembrane transporter...	92	1	0.87	0.58592
123	GO:0022804	active transmembrane transporter activit...	220	2	2.09	0.62185
124	GO:0008234	cysteine-type peptidase activity	105	1	1	0.63463
125	GO:0016853	isomerase activity	105	1	1	0.63463
126	GO:0008236	serine-type peptidase activity	107	1	1.02	0.6416
127	GO:0017171	serine hydrolase activity	107	1	1.02	0.6416
128	GO:0004674	protein serine/threonine kinase activity	366	3	3.48	0.68059
129	GO:0008237	metallopeptidase activity	121	1	1.15	0.68685
130	GO:0016746	transferase activity, transferring acyl ...	123	1	1.17	0.69283
131	GO:0032561	guanyl ribonucleotide binding	377	3	3.58	0.69994
132	GO:0005525	GTP binding	377	3	3.58	0.69994
133	GO:0019001	guanyl nucleotide binding	377	3	3.58	0.69994
134	GO:0015291	secondary active transmembrane transport...	128	1	1.22	0.7073
135	GO:0022891	substrate-specific transmembrane transpo...	665	8	6.32	0.72036
136	GO:0016773	phosphotransferase activity, alcohol gro...	650	5	6.18	0.74679
137	GO:0008509	anion transmembrane transporter activity	145	1	1.38	0.75162
138	GO:0046914	transition metal ion binding	1581	13	15.02	0.75323
139	GO:0016740	transferase activity	1479	12	14.05	0.76252
140	GO:0046873	metal ion transmembrane transporter acti...	289	2	2.75	0.76478
141	GO:0004930	G-protein coupled receptor activity	300	2	2.85	0.78269
142	GO:0030695	GTPase regulator activity	308	2	2.93	0.79497
143	GO:0008270	zinc ion binding	1410	11	13.4	0.79874
144	GO:0060589	nucleoside-triphosphatase regulator acti...	312	2	2.96	0.80087
145	GO:0022857	transmembrane transporter activity	740	8	7.03	0.80475
146	GO:0022892	substrate-specific transporter activity	740	8	7.03	0.80475
147	GO:0004721	phosphoprotein phosphatase activity	171	1	1.62	0.80686
148	GO:0003676	nucleic acid binding	2147	33	20.4	0.8258
149	GO:0042623	ATPase activity, coupled	183	1	1.74	0.82806
150	GO:0016772	transferase activity, transferring phosp...	857	6	8.14	0.83287
151	GO:0005215	transporter activity	916	9	8.7	0.84649
152	GO:0016301	kinase activity	760	5	7.22	0.85619
153	GO:1901363	heterocyclic compound binding	3975	46	37.77	0.85642
154	GO:0022890	inorganic cation transmembrane transport...	356	2	3.38	0.85657
155	GO:0097159	organic cyclic compound binding	3989	46	37.9	0.86206
156	GO:0005083	small GTPase regulator activity	208	1	1.98	0.86511
157	GO:0016791	phosphatase activity	215	1	2.04	0.87398
158	GO:0016491	oxidoreductase activity	517	3	4.91	0.87464
159	GO:0016887	ATPase activity	226	1	2.15	0.88677
160	GO:0008324	cation transmembrane transporter activit...	429	5	4.08	0.89693
161	GO:0004672	protein kinase activity	548	3	5.21	0.89836
162	GO:0005543	phospholipid binding	402	2	3.82	0.89939
163	GO:0016787	hydrolase activity	1715	12	16.29	0.90595
164	GO:0015077	monovalent inorganic cation transmembran...	248	1	2.36	0.90861
165	GO:0005524	ATP binding	1232	8	11.71	0.91016
166	GO:0035639	purine ribonucleoside triphosphate bindi...	1605	11	15.25	0.91058
167	GO:0001883	purine nucleoside binding	1607	11	15.27	0.91138
168	GO:0032550	purine ribonucleoside binding	1607	11	15.27	0.91138
169	GO:0032559	adenyl ribonucleotide binding	1236	8	11.74	0.91195
170	GO:0032555	purine ribonucleotide binding	1609	11	15.29	0.91219
171	GO:0030554	adenyl nucleotide binding	1238	8	11.76	0.91284
172	GO:0017076	purine nucleotide binding	1611	11	15.31	0.91298
173	GO:0032549	ribonucleoside binding	1611	11	15.31	0.91298
174	GO:0001882	nucleoside binding	1613	11	15.33	0.91377
175	GO:0032553	ribonucleotide binding	1619	11	15.38	0.91611
176	GO:0015075	ion transmembrane transporter activity	626	6	5.95	0.9247
177	GO:0042578	phosphoric ester hydrolase activity	278	1	2.64	0.93182
178	GO:0043168	anion binding	1794	12	17.05	0.93416
179	GO:0008289	lipid binding	471	2	4.48	0.94197
180	GO:0004888	transmembrane signaling receptor activit...	494	4	4.69	0.94207
181	GO:0030234	enzyme regulator activity	477	2	4.53	0.94473
182	GO:0038023	signaling receptor activity	574	7	5.45	0.95156
183	GO:0003723	RNA binding	373	1	3.54	0.97317
184	GO:0004872	receptor activity	677	7	6.43	0.97887
185	GO:0004871	signal transducer activity	739	7	7.02	0.98736
186	GO:0060089	molecular transducer activity	739	7	7.02	0.98736
187	GO:1901265	nucleoside phosphate binding	2156	12	20.48	0.99018
188	GO:0000166	nucleotide binding	2156	12	20.48	0.99018
189	GO:0016788	hydrolase activity, acting on ester bond...	487	1	4.63	0.99133
190	GO:0036094	small molecule binding	2202	12	20.92	0.99251
191	GO:0003824	catalytic activity	4169	26	39.61	0.99804
192	GO:0001071	nucleic acid binding transcription facto...	678	25	6.44	1
193	GO:0015276	ligand-gated ion channel activity	129	3	1.23	1
194	GO:0030594	neurotransmitter receptor activity	55	2	0.52	1
195	GO:0005261	cation channel activity	208	3	1.98	1
196	GO:0022834	ligand-gated channel activity	129	3	1.23	1
197	GO:0022836	gated channel activity	271	3	2.57	1
198	GO:0022838	substrate-specific channel activity	344	3	3.27	1
199	GO:0022839	ion gated channel activity	269	3	2.56	1
200	GO:0015267	channel activity	359	3	3.41	1
201	GO:0005216	ion channel activity	342	3	3.25	1
202	GO:0003674	molecular_function	11893	113	113	1
203	GO:0022803	passive transmembrane transporter activi...	359	3	3.41	1
204	GO:0005230	extracellular ligand-gated ion channel a...	89	3	0.85	1
205	GO:0005231	excitatory extracellular ligand-gated io...	68	3	0.65	1
206	GO:0000030	mannosyltransferase activity	6	0	0.06	1
207	GO:0000049	tRNA binding	5	0	0.05	1
208	GO:0000062	fatty-acyl-CoA binding	4	0	0.04	1
209	GO:0000104	succinate dehydrogenase activity	3	0	0.03	1
210	GO:0000155	phosphorelay sensor kinase activity	4	0	0.04	1
211	GO:0000179	rRNA (adenine-N6,N6-)-dimethyltransferas...	4	0	0.04	1
212	GO:0000977	RNA polymerase II regulatory region sequ...	3	0	0.03	1
213	GO:0000978	RNA polymerase II core promoter proximal...	3	0	0.03	1
214	GO:0000982	RNA polymerase II core promoter proximal...	5	0	0.05	1
215	GO:0000987	core promoter proximal region sequence-s...	3	0	0.03	1
216	GO:0000989	transcription factor binding transcripti...	60	0	0.57	1
217	GO:0001012	RNA polymerase II regulatory region DNA ...	3	0	0.03	1
218	GO:0001047	core promoter binding	3	0	0.03	1
219	GO:0001076	RNA polymerase II transcription factor b...	8	0	0.08	1
220	GO:0001104	RNA polymerase II transcription cofactor...	8	0	0.08	1
221	GO:0001159	core promoter proximal region DNA bindin...	3	0	0.03	1
222	GO:0001591	dopamine neurotransmitter receptor activ...	3	0	0.03	1
223	GO:0001595	angiotensin receptor activity	7	0	0.07	1
224	GO:0001608	G-protein coupled nucleotide receptor ac...	18	0	0.17	1
225	GO:0001609	G-protein coupled adenosine receptor act...	3	0	0.03	1
226	GO:0001614	purinergic nucleotide receptor activity	27	0	0.26	1
227	GO:0001637	G-protein coupled chemoattractant recept...	10	0	0.1	1
228	GO:0001664	G-protein coupled receptor binding	67	0	0.64	1
229	GO:0001784	phosphotyrosine binding	3	0	0.03	1
230	GO:0001871	pattern binding	10	0	0.1	1
231	GO:0001968	fibronectin binding	4	0	0.04	1
232	GO:0002039	p53 binding	4	0	0.04	1
233	GO:0002161	aminoacyl-tRNA editing activity	6	0	0.06	1
234	GO:0003678	DNA helicase activity	21	0	0.2	1
235	GO:0003682	chromatin binding	83	0	0.79	1
236	GO:0003684	damaged DNA binding	23	0	0.22	1
237	GO:0003697	single-stranded DNA binding	16	0	0.15	1
238	GO:0003708	retinoic acid receptor activity	8	0	0.08	1
239	GO:0003712	transcription cofactor activity	55	0	0.52	1
240	GO:0003713	transcription coactivator activity	33	0	0.31	1
241	GO:0003714	transcription corepressor activity	8	0	0.08	1
242	GO:0003725	double-stranded RNA binding	23	0	0.22	1
243	GO:0003729	mRNA binding	10	0	0.1	1
244	GO:0003730	mRNA 3'-UTR binding	3	0	0.03	1
245	GO:0003735	structural constituent of ribosome	124	0	1.18	1
246	GO:0003743	translation initiation factor activity	51	0	0.48	1
247	GO:0003747	translation release factor activity	4	0	0.04	1
248	GO:0003755	peptidyl-prolyl cis-trans isomerase acti...	34	0	0.32	1
249	GO:0003777	microtubule motor activity	58	0	0.55	1
250	GO:0003796	lysozyme activity	4	0	0.04	1
251	GO:0003810	protein-glutamine gamma-glutamyltransfer...	6	0	0.06	1
252	GO:0003828	alpha-N-acetylneuraminate alpha-2,8-sial...	5	0	0.05	1
253	GO:0003836	beta-galactoside (CMP) alpha-2,3-sialylt...	3	0	0.03	1
254	GO:0003839	gamma-glutamylcyclotransferase activity	3	0	0.03	1
255	GO:0003840	gamma-glutamyltransferase activity	3	0	0.03	1
256	GO:0003854	3-beta-hydroxy-delta5-steroid dehydrogen...	4	0	0.04	1
257	GO:0003857	3-hydroxyacyl-CoA dehydrogenase activity	7	0	0.07	1
258	GO:0003865	3-oxo-5-alpha-steroid 4-dehydrogenase ac...	3	0	0.03	1
259	GO:0003873	6-phosphofructo-2-kinase activity	5	0	0.05	1
260	GO:0003875	ADP-ribosylarginine hydrolase activity	3	0	0.03	1
261	GO:0003876	AMP deaminase activity	4	0	0.04	1
262	GO:0003878	ATP citrate synthase activity	4	0	0.04	1
263	GO:0003887	DNA-directed DNA polymerase activity	19	0	0.18	1
264	GO:0003906	DNA-(apurinic or apyrimidinic site) lyas...	3	0	0.03	1
265	GO:0003909	DNA ligase activity	3	0	0.03	1
266	GO:0003910	DNA ligase (ATP) activity	3	0	0.03	1
267	GO:0003913	DNA photolyase activity	4	0	0.04	1
268	GO:0003916	DNA topoisomerase activity	7	0	0.07	1
269	GO:0003917	DNA topoisomerase type I activity	4	0	0.04	1
270	GO:0003918	DNA topoisomerase type II (ATP-hydrolyzi...	5	0	0.05	1
271	GO:0003938	IMP dehydrogenase activity	3	0	0.03	1
272	GO:0003950	NAD+ ADP-ribosyltransferase activity	19	0	0.18	1
273	GO:0003951	NAD+ kinase activity	3	0	0.03	1
274	GO:0003954	NADH dehydrogenase activity	11	0	0.1	1
275	GO:0003958	NADPH-hemoprotein reductase activity	4	0	0.04	1
276	GO:0003980	UDP-glucose:glycoprotein glucosyltransfe...	4	0	0.04	1
277	GO:0003989	acetyl-CoA carboxylase activity	3	0	0.03	1
278	GO:0003993	acid phosphatase activity	5	0	0.05	1
279	GO:0003995	acyl-CoA dehydrogenase activity	15	0	0.14	1
280	GO:0003997	acyl-CoA oxidase activity	3	0	0.03	1
281	GO:0004000	adenosine deaminase activity	7	0	0.07	1
282	GO:0004003	ATP-dependent DNA helicase activity	12	0	0.11	1
283	GO:0004012	phospholipid-translocating ATPase activi...	9	0	0.09	1
284	GO:0004013	adenosylhomocysteinase activity	4	0	0.04	1
285	GO:0004016	adenylate cyclase activity	14	0	0.13	1
286	GO:0004017	adenylate kinase activity	5	0	0.05	1
287	GO:0004019	adenylosuccinate synthase activity	3	0	0.03	1
288	GO:0004020	adenylylsulfate kinase activity	3	0	0.03	1
289	GO:0004030	aldehyde dehydrogenase [NAD(P)+] activit...	3	0	0.03	1
290	GO:0004045	aminoacyl-tRNA hydrolase activity	4	0	0.04	1
291	GO:0004069	L-aspartate:2-oxoglutarate aminotransfer...	3	0	0.03	1
292	GO:0004075	biotin carboxylase activity	11	0	0.1	1
293	GO:0004089	carbonate dehydratase activity	12	0	0.11	1
294	GO:0004091	carboxylesterase activity	13	0	0.12	1
295	GO:0004104	cholinesterase activity	3	0	0.03	1
296	GO:0004112	cyclic-nucleotide phosphodiesterase acti...	22	0	0.21	1
297	GO:0004114	3',5'-cyclic-nucleotide phosphodiesteras...	20	0	0.19	1
298	GO:0004129	cytochrome-c oxidase activity	13	0	0.12	1
299	GO:0004143	diacylglycerol kinase activity	14	0	0.13	1
300	GO:0004169	dolichyl-phosphate-mannose-protein manno...	3	0	0.03	1
301	GO:0004176	ATP-dependent peptidase activity	5	0	0.05	1
302	GO:0004177	aminopeptidase activity	17	0	0.16	1
303	GO:0004181	metallocarboxypeptidase activity	20	0	0.19	1
304	GO:0004185	serine-type carboxypeptidase activity	5	0	0.05	1
305	GO:0004190	aspartic-type endopeptidase activity	16	0	0.15	1
306	GO:0004221	ubiquitin thiolesterase activity	49	0	0.47	1
307	GO:0004298	threonine-type endopeptidase activity	24	0	0.23	1
308	GO:0004300	enoyl-CoA hydratase activity	3	0	0.03	1
309	GO:0004303	estradiol 17-beta-dehydrogenase activity	4	0	0.04	1
310	GO:0004308	exo-alpha-sialidase activity	6	0	0.06	1
311	GO:0004312	fatty acid synthase activity	3	0	0.03	1
312	GO:0004329	formate-tetrahydrofolate ligase activity	4	0	0.04	1
313	GO:0004331	fructose-2,6-bisphosphate 2-phosphatase ...	6	0	0.06	1
314	GO:0004332	fructose-bisphosphate aldolase activity	3	0	0.03	1
315	GO:0004340	glucokinase activity	4	0	0.04	1
316	GO:0004347	glucose-6-phosphate isomerase activity	3	0	0.03	1
317	GO:0004351	glutamate decarboxylase activity	3	0	0.03	1
318	GO:0004356	glutamate-ammonia ligase activity	3	0	0.03	1
319	GO:0004359	glutaminase activity	5	0	0.05	1
320	GO:0004360	glutamine-fructose-6-phosphate transamin...	3	0	0.03	1
321	GO:0004364	glutathione transferase activity	7	0	0.07	1
322	GO:0004366	glycerol-3-phosphate O-acyltransferase a...	5	0	0.05	1
323	GO:0004367	glycerol-3-phosphate dehydrogenase [NAD+...	4	0	0.04	1
324	GO:0004379	glycylpeptide N-tetradecanoyltransferase...	3	0	0.03	1
325	GO:0004383	guanylate cyclase activity	10	0	0.1	1
326	GO:0004386	helicase activity	114	0	1.08	1
327	GO:0004392	heme oxygenase (decyclizing) activity	4	0	0.04	1
328	GO:0004396	hexokinase activity	4	0	0.04	1
329	GO:0004402	histone acetyltransferase activity	15	0	0.14	1
330	GO:0004407	histone deacetylase activity	9	0	0.09	1
331	GO:0004415	hyalurononglucosaminidase activity	5	0	0.05	1
332	GO:0004416	hydroxyacylglutathione hydrolase activit...	3	0	0.03	1
333	GO:0004427	inorganic diphosphatase activity	3	0	0.03	1
334	GO:0004435	phosphatidylinositol phospholipase C act...	17	0	0.16	1
335	GO:0004448	isocitrate dehydrogenase activity	5	0	0.05	1
336	GO:0004449	isocitrate dehydrogenase (NAD+) activity	4	0	0.04	1
337	GO:0004457	lactate dehydrogenase activity	3	0	0.03	1
338	GO:0004459	L-lactate dehydrogenase activity	3	0	0.03	1
339	GO:0004470	malic enzyme activity	3	0	0.03	1
340	GO:0004477	methenyltetrahydrofolate cyclohydrolase ...	4	0	0.04	1
341	GO:0004478	methionine adenosyltransferase activity	4	0	0.04	1
342	GO:0004488	methylenetetrahydrofolate dehydrogenase ...	5	0	0.05	1
343	GO:0004499	N,N-dimethylaniline monooxygenase activi...	3	0	0.03	1
344	GO:0004500	dopamine beta-monooxygenase activity	3	0	0.03	1
345	GO:0004510	tryptophan 5-monooxygenase activity	3	0	0.03	1
346	GO:0004518	nuclease activity	74	0	0.7	1
347	GO:0004519	endonuclease activity	43	0	0.41	1
348	GO:0004520	endodeoxyribonuclease activity	5	0	0.05	1
349	GO:0004521	endoribonuclease activity	18	0	0.17	1
350	GO:0004525	ribonuclease III activity	4	0	0.04	1
351	GO:0004527	exonuclease activity	25	0	0.24	1
352	GO:0004536	deoxyribonuclease activity	9	0	0.09	1
353	GO:0004540	ribonuclease activity	25	0	0.24	1
354	GO:0004549	tRNA-specific ribonuclease activity	4	0	0.04	1
355	GO:0004550	nucleoside diphosphate kinase activity	7	0	0.07	1
356	GO:0004559	alpha-mannosidase activity	11	0	0.1	1
357	GO:0004560	alpha-L-fucosidase activity	4	0	0.04	1
358	GO:0004565	beta-galactosidase activity	4	0	0.04	1
359	GO:0004568	chitinase activity	5	0	0.05	1
360	GO:0004571	mannosyl-oligosaccharide 1,2-alpha-manno...	10	0	0.1	1
361	GO:0004576	oligosaccharyl transferase activity	10	0	0.1	1
362	GO:0004579	dolichyl-diphosphooligosaccharide-protei...	4	0	0.04	1
363	GO:0004591	oxoglutarate dehydrogenase (succinyl-tra...	3	0	0.03	1
364	GO:0004594	pantothenate kinase activity	6	0	0.06	1
365	GO:0004601	peroxidase activity	11	0	0.1	1
366	GO:0004602	glutathione peroxidase activity	4	0	0.04	1
367	GO:0004619	phosphoglycerate mutase activity	5	0	0.05	1
368	GO:0004620	phospholipase activity	34	0	0.32	1
369	GO:0004622	lysophospholipase activity	5	0	0.05	1
370	GO:0004623	phospholipase A2 activity	5	0	0.05	1
371	GO:0004629	phospholipase C activity	17	0	0.16	1
372	GO:0004634	phosphopyruvate hydratase activity	5	0	0.05	1
373	GO:0004645	phosphorylase activity	4	0	0.04	1
374	GO:0004659	prenyltransferase activity	8	0	0.08	1
375	GO:0004673	protein histidine kinase activity	4	0	0.04	1
376	GO:0004675	transmembrane receptor protein serine/th...	18	0	0.17	1
377	GO:0004683	calmodulin-dependent protein kinase acti...	9	0	0.09	1
378	GO:0004689	phosphorylase kinase activity	3	0	0.03	1
379	GO:0004693	cyclin-dependent protein kinase activity	3	0	0.03	1
380	GO:0004697	protein kinase C activity	16	0	0.15	1
381	GO:0004702	receptor signaling protein serine/threon...	35	0	0.33	1
382	GO:0004703	G-protein coupled receptor kinase activi...	8	0	0.08	1
383	GO:0004707	MAP kinase activity	20	0	0.19	1
384	GO:0004709	MAP kinase kinase kinase activity	7	0	0.07	1
385	GO:0004713	protein tyrosine kinase activity	125	0	1.19	1
386	GO:0004714	transmembrane receptor protein tyrosine ...	61	0	0.58	1
387	GO:0004715	non-membrane spanning protein tyrosine k...	19	0	0.18	1
388	GO:0004716	receptor signaling protein tyrosine kina...	3	0	0.03	1
389	GO:0004719	protein-L-isoaspartate (D-aspartate) O-m...	4	0	0.04	1
390	GO:0004725	protein tyrosine phosphatase activity	115	0	1.09	1
391	GO:0004735	pyrroline-5-carboxylate reductase activi...	3	0	0.03	1
392	GO:0004736	pyruvate carboxylase activity	6	0	0.06	1
393	GO:0004749	ribose phosphate diphosphokinase activit...	3	0	0.03	1
394	GO:0004767	sphingomyelin phosphodiesterase activity	3	0	0.03	1
395	GO:0004768	stearoyl-CoA 9-desaturase activity	3	0	0.03	1
396	GO:0004774	succinate-CoA ligase activity	4	0	0.04	1
397	GO:0004775	succinate-CoA ligase (ADP-forming) activ...	4	0	0.04	1
398	GO:0004779	sulfate adenylyltransferase activity	3	0	0.03	1
399	GO:0004781	sulfate adenylyltransferase (ATP) activi...	3	0	0.03	1
400	GO:0004784	superoxide dismutase activity	3	0	0.03	1
401	GO:0004792	thiosulfate sulfurtransferase activity	4	0	0.04	1
402	GO:0004812	aminoacyl-tRNA ligase activity	36	0	0.34	1
403	GO:0004816	asparagine-tRNA ligase activity	4	0	0.04	1
404	GO:0004826	phenylalanine-tRNA ligase activity	4	0	0.04	1
405	GO:0004829	threonine-tRNA ligase activity	3	0	0.03	1
406	GO:0004835	tubulin-tyrosine ligase activity	8	0	0.08	1
407	GO:0004842	ubiquitin-protein ligase activity	94	0	0.89	1
408	GO:0004843	ubiquitin-specific protease activity	9	0	0.09	1
409	GO:0004849	uridine kinase activity	5	0	0.05	1
410	GO:0004857	enzyme inhibitor activity	100	0	0.95	1
411	GO:0004859	phospholipase inhibitor activity	3	0	0.03	1
412	GO:0004860	protein kinase inhibitor activity	7	0	0.07	1
413	GO:0004861	cyclin-dependent protein kinase inhibito...	4	0	0.04	1
414	GO:0004862	cAMP-dependent protein kinase inhibitor ...	3	0	0.03	1
415	GO:0004864	protein phosphatase inhibitor activity	5	0	0.05	1
416	GO:0004866	endopeptidase inhibitor activity	73	0	0.69	1
417	GO:0004867	serine-type endopeptidase inhibitor acti...	43	0	0.41	1
418	GO:0004869	cysteine-type endopeptidase inhibitor ac...	17	0	0.16	1
419	GO:0004887	thyroid hormone receptor activity	6	0	0.06	1
420	GO:0004890	GABA-A receptor activity	15	0	0.14	1
421	GO:0004896	cytokine receptor activity	34	0	0.32	1
422	GO:0004904	interferon receptor activity	3	0	0.03	1
423	GO:0004908	interleukin-1 receptor activity	5	0	0.05	1
424	GO:0004931	extracellular ATP-gated cation channel a...	9	0	0.09	1
425	GO:0004936	alpha-adrenergic receptor activity	4	0	0.04	1
426	GO:0004938	alpha2-adrenergic receptor activity	3	0	0.03	1
427	GO:0004945	angiotensin type II receptor activity	7	0	0.07	1
428	GO:0004950	chemokine receptor activity	10	0	0.1	1
429	GO:0004952	dopamine neurotransmitter receptor activ...	9	0	0.09	1
430	GO:0004953	icosanoid receptor activity	7	0	0.07	1
431	GO:0004954	prostanoid receptor activity	7	0	0.07	1
432	GO:0004955	prostaglandin receptor activity	7	0	0.07	1
433	GO:0004957	prostaglandin E receptor activity	7	0	0.07	1
434	GO:0004960	thromboxane receptor activity	3	0	0.03	1
435	GO:0004962	endothelin receptor activity	4	0	0.04	1
436	GO:0004965	G-protein coupled GABA receptor activity	5	0	0.05	1
437	GO:0004968	gonadotropin-releasing hormone receptor ...	3	0	0.03	1
438	GO:0004970	ionotropic glutamate receptor activity	32	0	0.3	1
439	GO:0004977	melanocortin receptor activity	9	0	0.09	1
440	GO:0004983	neuropeptide Y receptor activity	8	0	0.08	1
441	GO:0004985	opioid receptor activity	6	0	0.06	1
442	GO:0004993	serotonin receptor activity	8	0	0.08	1
443	GO:0004994	somatostatin receptor activity	3	0	0.03	1
444	GO:0004995	tachykinin receptor activity	5	0	0.05	1
445	GO:0004999	vasoactive intestinal polypeptide recept...	4	0	0.04	1
446	GO:0005000	vasopressin receptor activity	6	0	0.06	1
447	GO:0005003	ephrin receptor activity	17	0	0.16	1
448	GO:0005021	vascular endothelial growth factor-activ...	8	0	0.08	1
449	GO:0005024	transforming growth factor beta-activate...	17	0	0.16	1
450	GO:0005026	transforming growth factor beta receptor...	3	0	0.03	1
451	GO:0005030	neurotrophin receptor activity	3	0	0.03	1
452	GO:0005044	scavenger receptor activity	28	0	0.27	1
453	GO:0005048	signal sequence binding	4	0	0.04	1
454	GO:0005057	receptor signaling protein activity	46	0	0.44	1
455	GO:0005080	protein kinase C binding	3	0	0.03	1
456	GO:0005086	ARF guanyl-nucleotide exchange factor ac...	19	0	0.18	1
457	GO:0005092	GDP-dissociation inhibitor activity	9	0	0.09	1
458	GO:0005093	Rab GDP-dissociation inhibitor activity	3	0	0.03	1
459	GO:0005096	GTPase activator activity	126	0	1.2	1
460	GO:0005097	Rab GTPase activator activity	36	0	0.34	1
461	GO:0005099	Ras GTPase activator activity	44	0	0.42	1
462	GO:0005109	frizzled binding	12	0	0.11	1
463	GO:0005110	frizzled-2 binding	6	0	0.06	1
464	GO:0005125	cytokine activity	44	0	0.42	1
465	GO:0005126	cytokine receptor binding	51	0	0.48	1
466	GO:0005158	insulin receptor binding	15	0	0.14	1
467	GO:0005159	insulin-like growth factor receptor bind...	3	0	0.03	1
468	GO:0005160	transforming growth factor beta receptor...	5	0	0.05	1
469	GO:0005164	tumor necrosis factor receptor binding	18	0	0.17	1
470	GO:0005184	neuropeptide hormone activity	7	0	0.07	1
471	GO:0005185	neurohypophyseal hormone activity	3	0	0.03	1
472	GO:0005201	extracellular matrix structural constitu...	35	0	0.33	1
473	GO:0005212	structural constituent of eye lens	6	0	0.06	1
474	GO:0005217	intracellular ligand-gated ion channel a...	14	0	0.13	1
475	GO:0005218	intracellular ligand-gated calcium chann...	12	0	0.11	1
476	GO:0005219	ryanodine-sensitive calcium-release chan...	12	0	0.11	1
477	GO:0005227	calcium activated cation channel activit...	16	0	0.15	1
478	GO:0005234	extracellular-glutamate-gated ion channe...	32	0	0.3	1
479	GO:0005237	inhibitory extracellular ligand-gated io...	7	0	0.07	1
480	GO:0005242	inward rectifier potassium channel activ...	17	0	0.16	1
481	GO:0005243	gap junction channel activity	14	0	0.13	1
482	GO:0005244	voltage-gated ion channel activity	155	0	1.47	1
483	GO:0005245	voltage-gated calcium channel activity	39	0	0.37	1
484	GO:0005247	voltage-gated chloride channel activity	17	0	0.16	1
485	GO:0005248	voltage-gated sodium channel activity	7	0	0.07	1
486	GO:0005249	voltage-gated potassium channel activity	82	0	0.78	1
487	GO:0005250	A-type (transient outward) potassium cha...	6	0	0.06	1
488	GO:0005251	delayed rectifier potassium channel acti...	26	0	0.25	1
489	GO:0005253	anion channel activity	42	0	0.4	1
490	GO:0005254	chloride channel activity	34	0	0.32	1
491	GO:0005262	calcium channel activity	64	0	0.61	1
492	GO:0005267	potassium channel activity	99	0	0.94	1
493	GO:0005272	sodium channel activity	16	0	0.15	1
494	GO:0005275	amine transmembrane transporter activity	4	0	0.04	1
495	GO:0005283	sodium:amino acid symporter activity	3	0	0.03	1
496	GO:0005310	dicarboxylic acid transmembrane transpor...	16	0	0.15	1
497	GO:0005319	lipid transporter activity	32	0	0.3	1
498	GO:0005326	neurotransmitter transporter activity	25	0	0.24	1
499	GO:0005328	neurotransmitter:sodium symporter activi...	25	0	0.24	1
500	GO:0005337	nucleoside transmembrane transporter act...	7	0	0.07	1
501	GO:0005338	nucleotide-sugar transmembrane transport...	4	0	0.04	1
502	GO:0005343	organic acid:sodium symporter activity	22	0	0.21	1
503	GO:0005344	oxygen transporter activity	12	0	0.11	1
504	GO:0005351	sugar:hydrogen symporter activity	7	0	0.07	1
505	GO:0005372	water transmembrane transporter activity	14	0	0.13	1
506	GO:0005385	zinc ion transmembrane transporter activ...	13	0	0.12	1
507	GO:0005402	cation:sugar symporter activity	7	0	0.07	1
508	GO:0005416	cation:amino acid symporter activity	3	0	0.03	1
509	GO:0005451	monovalent cation:hydrogen antiporter ac...	8	0	0.08	1
510	GO:0005452	inorganic anion exchanger activity	16	0	0.15	1
511	GO:0005484	SNAP receptor activity	17	0	0.16	1
512	GO:0005496	steroid binding	28	0	0.27	1
513	GO:0005497	androgen binding	3	0	0.03	1
514	GO:0005501	retinoid binding	3	0	0.03	1
515	GO:0005507	copper ion binding	28	0	0.27	1
516	GO:0005516	calmodulin binding	29	0	0.28	1
517	GO:0005520	insulin-like growth factor binding	28	0	0.27	1
518	GO:0005527	macrolide binding	13	0	0.12	1
519	GO:0005528	FK506 binding	13	0	0.12	1
520	GO:0005539	glycosaminoglycan binding	27	0	0.26	1
521	GO:0005540	hyaluronic acid binding	19	0	0.18	1
522	GO:0005542	folic acid binding	5	0	0.05	1
523	GO:0005544	calcium-dependent phospholipid binding	15	0	0.14	1
524	GO:0005545	1-phosphatidylinositol binding	7	0	0.07	1
525	GO:0005546	phosphatidylinositol-4,5-bisphosphate bi...	5	0	0.05	1
526	GO:0005548	phospholipid transporter activity	12	0	0.11	1
527	GO:0008009	chemokine activity	15	0	0.14	1
528	GO:0008013	beta-catenin binding	16	0	0.15	1
529	GO:0008017	microtubule binding	29	0	0.28	1
530	GO:0008022	protein C-terminus binding	3	0	0.03	1
531	GO:0008026	ATP-dependent helicase activity	71	0	0.67	1
532	GO:0008047	enzyme activator activity	145	0	1.38	1
533	GO:0008060	ARF GTPase activator activity	32	0	0.3	1
534	GO:0008061	chitin binding	5	0	0.05	1
535	GO:0008066	glutamate receptor activity	32	0	0.3	1
536	GO:0008079	translation termination factor activity	4	0	0.04	1
537	GO:0008080	N-acetyltransferase activity	30	0	0.29	1
538	GO:0008081	phosphoric diester hydrolase activity	62	0	0.59	1
539	GO:0008093	cytoskeletal adaptor activity	20	0	0.19	1
540	GO:0008094	DNA-dependent ATPase activity	27	0	0.26	1
541	GO:0008121	ubiquinol-cytochrome-c reductase activit...	3	0	0.03	1
542	GO:0008131	primary amine oxidase activity	3	0	0.03	1
543	GO:0008137	NADH dehydrogenase (ubiquinone) activity	11	0	0.1	1
544	GO:0008138	protein tyrosine/serine/threonine phosph...	45	0	0.43	1
545	GO:0008144	drug binding	16	0	0.15	1
546	GO:0008146	sulfotransferase activity	48	0	0.46	1
547	GO:0008158	hedgehog receptor activity	4	0	0.04	1
548	GO:0008170	N-methyltransferase activity	41	0	0.39	1
549	GO:0008171	O-methyltransferase activity	12	0	0.11	1
550	GO:0008173	RNA methyltransferase activity	18	0	0.17	1
551	GO:0008174	mRNA methyltransferase activity	4	0	0.04	1
552	GO:0008175	tRNA methyltransferase activity	6	0	0.06	1
553	GO:0008184	glycogen phosphorylase activity	3	0	0.03	1
554	GO:0008188	neuropeptide receptor activity	31	0	0.29	1
555	GO:0008190	eukaryotic initiation factor 4E binding	3	0	0.03	1
556	GO:0008191	metalloendopeptidase inhibitor activity	5	0	0.05	1
557	GO:0008192	RNA guanylyltransferase activity	3	0	0.03	1
558	GO:0008194	UDP-glycosyltransferase activity	41	0	0.39	1
559	GO:0008199	ferric iron binding	8	0	0.08	1
560	GO:0008201	heparin binding	8	0	0.08	1
561	GO:0008235	metalloexopeptidase activity	27	0	0.26	1
562	GO:0008241	peptidyl-dipeptidase activity	3	0	0.03	1
563	GO:0008242	omega peptidase activity	10	0	0.1	1
564	GO:0008252	nucleotidase activity	3	0	0.03	1
565	GO:0008253	5'-nucleotidase activity	3	0	0.03	1
566	GO:0008271	secondary active sulfate transmembrane t...	15	0	0.14	1
567	GO:0008276	protein methyltransferase activity	39	0	0.37	1
568	GO:0008281	sulfonylurea receptor activity	4	0	0.04	1
569	GO:0008308	voltage-gated anion channel activity	25	0	0.24	1
570	GO:0008312	7S RNA binding	5	0	0.05	1
571	GO:0008318	protein prenyltransferase activity	4	0	0.04	1
572	GO:0008320	protein transmembrane transporter activi...	4	0	0.04	1
573	GO:0008373	sialyltransferase activity	23	0	0.22	1
574	GO:0008374	O-acyltransferase activity	16	0	0.15	1
575	GO:0008375	acetylglucosaminyltransferase activity	22	0	0.21	1
576	GO:0008378	galactosyltransferase activity	16	0	0.15	1
577	GO:0008408	3'-5' exonuclease activity	8	0	0.08	1
578	GO:0008409	5'-3' exonuclease activity	3	0	0.03	1
579	GO:0008417	fucosyltransferase activity	9	0	0.09	1
580	GO:0008434	vitamin D3 receptor activity	3	0	0.03	1
581	GO:0008440	inositol-1,4,5-trisphosphate 3-kinase ac...	7	0	0.07	1
582	GO:0008474	palmitoyl-(protein) hydrolase activity	3	0	0.03	1
583	GO:0008475	procollagen-lysine 5-dioxygenase activit...	3	0	0.03	1
584	GO:0008476	protein-tyrosine sulfotransferase activi...	3	0	0.03	1
585	GO:0008483	transaminase activity	21	0	0.2	1
586	GO:0008484	sulfuric ester hydrolase activity	13	0	0.12	1
587	GO:0008508	bile acid:sodium symporter activity	5	0	0.05	1
588	GO:0008510	sodium:bicarbonate symporter activity	4	0	0.04	1
589	GO:0008518	reduced folate carrier activity	3	0	0.03	1
590	GO:0008519	ammonium transmembrane transporter activ...	5	0	0.05	1
591	GO:0008525	phosphatidylcholine transporter activity	3	0	0.03	1
592	GO:0008526	phosphatidylinositol transporter activit...	3	0	0.03	1
593	GO:0008528	G-protein coupled peptide receptor activ...	77	0	0.73	1
594	GO:0008565	protein transporter activity	50	0	0.48	1
595	GO:0008568	microtubule-severing ATPase activity	3	0	0.03	1
596	GO:0008601	protein phosphatase type 2A regulator ac...	13	0	0.12	1
597	GO:0008603	cAMP-dependent protein kinase regulator ...	13	0	0.12	1
598	GO:0008641	small protein activating enzyme activity	6	0	0.06	1
599	GO:0008649	rRNA methyltransferase activity	4	0	0.04	1
600	GO:0008746	NAD(P)+ transhydrogenase activity	3	0	0.03	1
601	GO:0008750	NAD(P)+ transhydrogenase (AB-specific) a...	3	0	0.03	1
602	GO:0008762	UDP-N-acetylmuramate dehydrogenase activ...	5	0	0.05	1
603	GO:0008865	fructokinase activity	3	0	0.03	1
604	GO:0008889	glycerophosphodiester phosphodiesterase ...	7	0	0.07	1
605	GO:0008967	phosphoglycolate phosphatase activity	4	0	0.04	1
606	GO:0009881	photoreceptor activity	15	0	0.14	1
607	GO:0009975	cyclase activity	25	0	0.24	1
608	GO:0009982	pseudouridine synthase activity	9	0	0.09	1
609	GO:0010181	FMN binding	10	0	0.1	1
610	GO:0010340	carboxyl-O-methyltransferase activity	5	0	0.05	1
611	GO:0010485	H4 histone acetyltransferase activity	3	0	0.03	1
612	GO:0010576	metalloenzyme regulator activity	5	0	0.05	1
613	GO:0010851	cyclase regulator activity	3	0	0.03	1
614	GO:0010853	cyclase activator activity	3	0	0.03	1
615	GO:0015002	heme-copper terminal oxidase activity	13	0	0.12	1
616	GO:0015018	galactosylgalactosylxylosylprotein 3-bet...	3	0	0.03	1
617	GO:0015020	glucuronosyltransferase activity	5	0	0.05	1
618	GO:0015035	protein disulfide oxidoreductase activit...	25	0	0.24	1
619	GO:0015036	disulfide oxidoreductase activity	26	0	0.25	1
620	GO:0015057	thrombin receptor activity	4	0	0.04	1
621	GO:0015078	hydrogen ion transmembrane transporter a...	67	0	0.64	1
622	GO:0015079	potassium ion transmembrane transporter ...	102	0	0.97	1
623	GO:0015095	magnesium ion transmembrane transporter ...	6	0	0.06	1
624	GO:0015101	organic cation transmembrane transporter...	8	0	0.08	1
625	GO:0015103	inorganic anion transmembrane transporte...	71	0	0.67	1
626	GO:0015105	arsenite transmembrane transporter activ...	5	0	0.05	1
627	GO:0015106	bicarbonate transmembrane transporter ac...	5	0	0.05	1
628	GO:0015108	chloride transmembrane transporter activ...	42	0	0.4	1
629	GO:0015114	phosphate ion transmembrane transporter ...	5	0	0.05	1
630	GO:0015116	sulfate transmembrane transporter activi...	15	0	0.14	1
631	GO:0015125	bile acid transmembrane transporter acti...	5	0	0.05	1
632	GO:0015166	polyol transmembrane transporter activit...	5	0	0.05	1
633	GO:0015168	glycerol transmembrane transporter activ...	5	0	0.05	1
634	GO:0015171	amino acid transmembrane transporter act...	20	0	0.19	1
635	GO:0015197	peptide transporter activity	4	0	0.04	1
636	GO:0015198	oligopeptide transporter activity	3	0	0.03	1
637	GO:0015204	urea transmembrane transporter activity	9	0	0.09	1
638	GO:0015211	purine nucleoside transmembrane transpor...	3	0	0.03	1
639	GO:0015215	nucleotide transmembrane transporter act...	6	0	0.06	1
640	GO:0015238	drug transmembrane transporter activity	7	0	0.07	1
641	GO:0015248	sterol transporter activity	4	0	0.04	1
642	GO:0015269	calcium-activated potassium channel acti...	16	0	0.15	1
643	GO:0015271	outward rectifier potassium channel acti...	7	0	0.07	1
644	GO:0015278	calcium-release channel activity	14	0	0.13	1
645	GO:0015280	ligand-gated sodium channel activity	5	0	0.05	1
646	GO:0015293	symporter activity	70	0	0.67	1
647	GO:0015294	solute:cation symporter activity	65	0	0.62	1
648	GO:0015295	solute:hydrogen symporter activity	7	0	0.07	1
649	GO:0015296	anion:cation symporter activity	27	0	0.26	1
650	GO:0015299	solute:hydrogen antiporter activity	11	0	0.1	1
651	GO:0015301	anion:anion antiporter activity	17	0	0.16	1
652	GO:0015355	secondary active monocarboxylate transme...	7	0	0.07	1
653	GO:0015370	solute:sodium symporter activity	45	0	0.43	1
654	GO:0015377	cation:chloride symporter activity	8	0	0.08	1
655	GO:0015379	potassium:chloride symporter activity	3	0	0.03	1
656	GO:0015385	sodium:hydrogen antiporter activity	8	0	0.08	1
657	GO:0015450	P-P-bond-hydrolysis-driven protein trans...	4	0	0.04	1
658	GO:0015467	G-protein activated inward rectifier pot...	4	0	0.04	1
659	GO:0015631	tubulin binding	33	0	0.31	1
660	GO:0015651	quaternary ammonium group transmembrane ...	3	0	0.03	1
661	GO:0015665	alcohol transmembrane transporter activi...	8	0	0.08	1
662	GO:0015923	mannosidase activity	11	0	0.1	1
663	GO:0015924	mannosyl-oligosaccharide mannosidase act...	10	0	0.1	1
664	GO:0015925	galactosidase activity	5	0	0.05	1
665	GO:0015928	fucosidase activity	4	0	0.04	1
666	GO:0015929	hexosaminidase activity	8	0	0.08	1
667	GO:0015932	nucleobase-containing compound transmemb...	12	0	0.11	1
668	GO:0016149	translation release factor activity, cod...	4	0	0.04	1
669	GO:0016165	lipoxygenase activity	4	0	0.04	1
670	GO:0016175	superoxide-generating NADPH oxidase acti...	5	0	0.05	1
671	GO:0016206	catechol O-methyltransferase activity	3	0	0.03	1
672	GO:0016209	antioxidant activity	21	0	0.2	1
673	GO:0016211	ammonia ligase activity	3	0	0.03	1
674	GO:0016215	acyl-CoA desaturase activity	3	0	0.03	1
675	GO:0016229	steroid dehydrogenase activity	16	0	0.15	1
676	GO:0016273	arginine N-methyltransferase activity	4	0	0.04	1
677	GO:0016274	protein-arginine N-methyltransferase act...	4	0	0.04	1
678	GO:0016278	lysine N-methyltransferase activity	27	0	0.26	1
679	GO:0016279	protein-lysine N-methyltransferase activ...	27	0	0.26	1
680	GO:0016298	lipase activity	42	0	0.4	1
681	GO:0016307	phosphatidylinositol phosphate kinase ac...	7	0	0.07	1
682	GO:0016314	phosphatidylinositol-3,4,5-trisphosphate...	3	0	0.03	1
683	GO:0016405	CoA-ligase activity	5	0	0.05	1
684	GO:0016407	acetyltransferase activity	39	0	0.37	1
685	GO:0016408	C-acyltransferase activity	4	0	0.04	1
686	GO:0016409	palmitoyltransferase activity	4	0	0.04	1
687	GO:0016410	N-acyltransferase activity	35	0	0.33	1
688	GO:0016417	S-acyltransferase activity	4	0	0.04	1
689	GO:0016418	S-acetyltransferase activity	3	0	0.03	1
690	GO:0016421	CoA carboxylase activity	3	0	0.03	1
691	GO:0016423	tRNA (guanine) methyltransferase activit...	4	0	0.04	1
692	GO:0016433	rRNA (adenine) methyltransferase activit...	4	0	0.04	1
693	GO:0016494	C-X-C chemokine receptor activity	5	0	0.05	1
694	GO:0016500	protein-hormone receptor activity	8	0	0.08	1
695	GO:0016502	nucleotide receptor activity	27	0	0.26	1
696	GO:0016520	growth hormone-releasing hormone recepto...	3	0	0.03	1
697	GO:0016534	cyclin-dependent protein kinase 5 activa...	5	0	0.05	1
698	GO:0016538	cyclin-dependent protein kinase regulato...	11	0	0.1	1
699	GO:0016594	glycine binding	3	0	0.03	1
700	GO:0016597	amino acid binding	17	0	0.16	1
701	GO:0016614	oxidoreductase activity, acting on CH-OH...	75	0	0.71	1
702	GO:0016615	malate dehydrogenase activity	6	0	0.06	1
703	GO:0016616	oxidoreductase activity, acting on the C...	71	0	0.67	1
704	GO:0016619	malate dehydrogenase (oxaloacetate-decar...	3	0	0.03	1
705	GO:0016620	oxidoreductase activity, acting on the a...	18	0	0.17	1
706	GO:0016624	oxidoreductase activity, acting on the a...	4	0	0.04	1
707	GO:0016627	oxidoreductase activity, acting on the C...	42	0	0.4	1
708	GO:0016628	oxidoreductase activity, acting on the C...	9	0	0.09	1
709	GO:0016634	oxidoreductase activity, acting on the C...	6	0	0.06	1
710	GO:0016635	oxidoreductase activity, acting on the C...	3	0	0.03	1
711	GO:0016638	oxidoreductase activity, acting on the C...	17	0	0.16	1
712	GO:0016641	oxidoreductase activity, acting on the C...	15	0	0.14	1
713	GO:0016645	oxidoreductase activity, acting on the C...	14	0	0.13	1
714	GO:0016646	oxidoreductase activity, acting on the C...	11	0	0.1	1
715	GO:0016651	oxidoreductase activity, acting on NAD(P...	32	0	0.3	1
716	GO:0016652	oxidoreductase activity, acting on NAD(P...	3	0	0.03	1
717	GO:0016653	oxidoreductase activity, acting on NAD(P...	5	0	0.05	1
718	GO:0016655	oxidoreductase activity, acting on NAD(P...	11	0	0.1	1
719	GO:0016667	oxidoreductase activity, acting on a sul...	37	0	0.35	1
720	GO:0016668	oxidoreductase activity, acting on a sul...	3	0	0.03	1
721	GO:0016670	oxidoreductase activity, acting on a sul...	3	0	0.03	1
722	GO:0016671	oxidoreductase activity, acting on a sul...	6	0	0.06	1
723	GO:0016675	oxidoreductase activity, acting on a hem...	13	0	0.12	1
724	GO:0016676	oxidoreductase activity, acting on a hem...	13	0	0.12	1
725	GO:0016679	oxidoreductase activity, acting on diphe...	3	0	0.03	1
726	GO:0016681	oxidoreductase activity, acting on diphe...	3	0	0.03	1
727	GO:0016684	oxidoreductase activity, acting on perox...	11	0	0.1	1
728	GO:0016701	oxidoreductase activity, acting on singl...	30	0	0.29	1
729	GO:0016702	oxidoreductase activity, acting on singl...	30	0	0.29	1
730	GO:0016706	oxidoreductase activity, acting on paire...	31	0	0.29	1
731	GO:0016709	oxidoreductase activity, acting on paire...	11	0	0.1	1
732	GO:0016712	oxidoreductase activity, acting on paire...	16	0	0.15	1
733	GO:0016714	oxidoreductase activity, acting on paire...	5	0	0.05	1
734	GO:0016715	oxidoreductase activity, acting on paire...	5	0	0.05	1
735	GO:0016717	oxidoreductase activity, acting on paire...	3	0	0.03	1
736	GO:0016721	oxidoreductase activity, acting on super...	3	0	0.03	1
737	GO:0016725	oxidoreductase activity, acting on CH or...	3	0	0.03	1
738	GO:0016742	hydroxymethyl-, formyl- and related tran...	5	0	0.05	1
739	GO:0016747	transferase activity, transferring acyl ...	79	0	0.75	1
740	GO:0016748	succinyltransferase activity	3	0	0.03	1
741	GO:0016755	transferase activity, transferring amino...	13	0	0.12	1
742	GO:0016765	transferase activity, transferring alkyl...	26	0	0.25	1
743	GO:0016769	transferase activity, transferring nitro...	22	0	0.21	1
744	GO:0016775	phosphotransferase activity, nitrogenous...	6	0	0.06	1
745	GO:0016776	phosphotransferase activity, phosphate g...	16	0	0.15	1
746	GO:0016778	diphosphotransferase activity	4	0	0.04	1
747	GO:0016780	phosphotransferase activity, for other s...	10	0	0.1	1
748	GO:0016782	transferase activity, transferring sulfu...	56	0	0.53	1
749	GO:0016783	sulfurtransferase activity	6	0	0.06	1
750	GO:0016790	thiolester hydrolase activity	67	0	0.64	1
751	GO:0016799	hydrolase activity, hydrolyzing N-glycos...	11	0	0.1	1
752	GO:0016801	hydrolase activity, acting on ether bond...	7	0	0.07	1
753	GO:0016802	trialkylsulfonium hydrolase activity	4	0	0.04	1
754	GO:0016803	ether hydrolase activity	3	0	0.03	1
755	GO:0016805	dipeptidase activity	4	0	0.04	1
756	GO:0016810	hydrolase activity, acting on carbon-nit...	78	0	0.74	1
757	GO:0016811	hydrolase activity, acting on carbon-nit...	32	0	0.3	1
758	GO:0016812	hydrolase activity, acting on carbon-nit...	11	0	0.1	1
759	GO:0016813	hydrolase activity, acting on carbon-nit...	7	0	0.07	1
760	GO:0016814	hydrolase activity, acting on carbon-nit...	22	0	0.21	1
761	GO:0016829	lyase activity	120	0	1.14	1
762	GO:0016830	carbon-carbon lyase activity	33	0	0.31	1
763	GO:0016831	carboxy-lyase activity	21	0	0.2	1
764	GO:0016832	aldehyde-lyase activity	5	0	0.05	1
765	GO:0016833	oxo-acid-lyase activity	4	0	0.04	1
766	GO:0016835	carbon-oxygen lyase activity	40	0	0.38	1
767	GO:0016836	hydro-lyase activity	36	0	0.34	1
768	GO:0016840	carbon-nitrogen lyase activity	4	0	0.04	1
769	GO:0016846	carbon-sulfur lyase activity	3	0	0.03	1
770	GO:0016849	phosphorus-oxygen lyase activity	27	0	0.26	1
771	GO:0016854	racemase and epimerase activity	6	0	0.06	1
772	GO:0016857	racemase and epimerase activity, acting ...	6	0	0.06	1
773	GO:0016859	cis-trans isomerase activity	34	0	0.32	1
774	GO:0016860	intramolecular oxidoreductase activity	19	0	0.18	1
775	GO:0016861	intramolecular oxidoreductase activity, ...	11	0	0.1	1
776	GO:0016863	intramolecular oxidoreductase activity, ...	3	0	0.03	1
777	GO:0016874	ligase activity	264	0	2.51	1
778	GO:0016875	ligase activity, forming carbon-oxygen b...	36	0	0.34	1
779	GO:0016876	ligase activity, forming aminoacyl-tRNA ...	36	0	0.34	1
780	GO:0016877	ligase activity, forming carbon-sulfur b...	7	0	0.07	1
781	GO:0016878	acid-thiol ligase activity	7	0	0.07	1
782	GO:0016879	ligase activity, forming carbon-nitrogen...	189	0	1.8	1
783	GO:0016880	acid-ammonia (or amide) ligase activity	3	0	0.03	1
784	GO:0016881	acid-amino acid ligase activity	155	0	1.47	1
785	GO:0016884	carbon-nitrogen ligase activity, with gl...	7	0	0.07	1
786	GO:0016885	ligase activity, forming carbon-carbon b...	9	0	0.09	1
787	GO:0016886	ligase activity, forming phosphoric este...	5	0	0.05	1
788	GO:0016888	endodeoxyribonuclease activity, producin...	3	0	0.03	1
789	GO:0016891	endoribonuclease activity, producing 5'-...	11	0	0.1	1
790	GO:0016892	endoribonuclease activity, producing 3'-...	4	0	0.04	1
791	GO:0016893	endonuclease activity, active with eithe...	14	0	0.13	1
792	GO:0016894	endonuclease activity, active with eithe...	5	0	0.05	1
793	GO:0016901	oxidoreductase activity, acting on the C...	4	0	0.04	1
794	GO:0016903	oxidoreductase activity, acting on the a...	24	0	0.23	1
795	GO:0016907	G-protein coupled acetylcholine receptor...	5	0	0.05	1
796	GO:0016917	GABA receptor activity	20	0	0.19	1
797	GO:0016933	extracellular-glycine-gated ion channel ...	7	0	0.07	1
798	GO:0016934	extracellular-glycine-gated chloride cha...	7	0	0.07	1
799	GO:0016936	galactoside binding	7	0	0.07	1
800	GO:0016997	alpha-sialidase activity	6	0	0.06	1
801	GO:0017016	Ras GTPase binding	38	0	0.36	1
802	GO:0017017	MAP kinase tyrosine/serine/threonine pho...	13	0	0.12	1
803	GO:0017022	myosin binding	3	0	0.03	1
804	GO:0017025	TBP-class protein binding	5	0	0.05	1
805	GO:0017048	Rho GTPase binding	21	0	0.2	1
806	GO:0017069	snRNA binding	4	0	0.04	1
807	GO:0017089	glycolipid transporter activity	4	0	0.04	1
808	GO:0017124	SH3 domain binding	25	0	0.24	1
809	GO:0017127	cholesterol transporter activity	4	0	0.04	1
810	GO:0017136	NAD-dependent histone deacetylase activi...	4	0	0.04	1
811	GO:0017137	Rab GTPase binding	17	0	0.16	1
812	GO:0017147	Wnt-protein binding	17	0	0.16	1
813	GO:0017150	tRNA dihydrouridine synthase activity	4	0	0.04	1
814	GO:0017153	sodium:dicarboxylate symporter activity	14	0	0.13	1
815	GO:0017154	semaphorin receptor activity	3	0	0.03	1
816	GO:0017176	phosphatidylinositol N-acetylglucosaminy...	3	0	0.03	1
817	GO:0018024	histone-lysine N-methyltransferase activ...	24	0	0.23	1
818	GO:0019104	DNA N-glycosylase activity	4	0	0.04	1
819	GO:0019107	myristoyltransferase activity	3	0	0.03	1
820	GO:0019158	mannokinase activity	3	0	0.03	1
821	GO:0019199	transmembrane receptor protein kinase ac...	79	0	0.75	1
822	GO:0019201	nucleotide kinase activity	8	0	0.08	1
823	GO:0019203	carbohydrate phosphatase activity	10	0	0.1	1
824	GO:0019205	nucleobase-containing compound kinase ac...	29	0	0.28	1
825	GO:0019206	nucleoside kinase activity	9	0	0.09	1
826	GO:0019207	kinase regulator activity	39	0	0.37	1
827	GO:0019208	phosphatase regulator activity	22	0	0.21	1
828	GO:0019209	kinase activator activity	6	0	0.06	1
829	GO:0019210	kinase inhibitor activity	7	0	0.07	1
830	GO:0019212	phosphatase inhibitor activity	5	0	0.05	1
831	GO:0019213	deacetylase activity	11	0	0.1	1
832	GO:0019238	cyclohydrolase activity	7	0	0.07	1
833	GO:0019239	deaminase activity	16	0	0.15	1
834	GO:0019534	toxin transporter activity	6	0	0.06	1
835	GO:0019783	small conjugating protein-specific prote...	10	0	0.1	1
836	GO:0019787	small conjugating protein ligase activit...	97	0	0.92	1
837	GO:0019825	oxygen binding	12	0	0.11	1
838	GO:0019838	growth factor binding	34	0	0.32	1
839	GO:0019840	isoprenoid binding	3	0	0.03	1
840	GO:0019842	vitamin binding	29	0	0.28	1
841	GO:0019843	rRNA binding	13	0	0.12	1
842	GO:0019887	protein kinase regulator activity	36	0	0.34	1
843	GO:0019888	protein phosphatase regulator activity	18	0	0.17	1
844	GO:0019894	kinesin binding	4	0	0.04	1
845	GO:0019899	enzyme binding	103	0	0.98	1
846	GO:0019900	kinase binding	45	0	0.43	1
847	GO:0019901	protein kinase binding	44	0	0.42	1
848	GO:0019902	phosphatase binding	6	0	0.06	1
849	GO:0019903	protein phosphatase binding	3	0	0.03	1
850	GO:0019904	protein domain specific binding	73	0	0.69	1
851	GO:0022824	transmitter-gated ion channel activity	3	0	0.03	1
852	GO:0022829	wide pore channel activity	15	0	0.14	1
853	GO:0022832	voltage-gated channel activity	157	0	1.49	1
854	GO:0022835	transmitter-gated channel activity	3	0	0.03	1
855	GO:0022843	voltage-gated cation channel activity	128	0	1.22	1
856	GO:0022884	macromolecule transmembrane transporter ...	5	0	0.05	1
857	GO:0030060	L-malate dehydrogenase activity	3	0	0.03	1
858	GO:0030145	manganese ion binding	17	0	0.16	1
859	GO:0030158	protein xylosyltransferase activity	3	0	0.03	1
860	GO:0030165	PDZ domain binding	17	0	0.16	1
861	GO:0030170	pyridoxal phosphate binding	43	0	0.41	1
862	GO:0030246	carbohydrate binding	105	0	1	1
863	GO:0030247	polysaccharide binding	10	0	0.1	1
864	GO:0030249	guanylate cyclase regulator activity	3	0	0.03	1
865	GO:0030250	guanylate cyclase activator activity	3	0	0.03	1
866	GO:0030274	LIM domain binding	4	0	0.04	1
867	GO:0030276	clathrin binding	7	0	0.07	1
868	GO:0030291	protein serine/threonine kinase inhibito...	7	0	0.07	1
869	GO:0030295	protein kinase activator activity	5	0	0.05	1
870	GO:0030306	ADP-ribosylation factor binding	4	0	0.04	1
871	GO:0030331	estrogen receptor binding	4	0	0.04	1
872	GO:0030374	ligand-dependent nuclear receptor transc...	4	0	0.04	1
873	GO:0030414	peptidase inhibitor activity	82	0	0.78	1
874	GO:0030674	protein binding, bridging	28	0	0.27	1
875	GO:0030976	thiamine pyrophosphate binding	5	0	0.05	1
876	GO:0030983	mismatched DNA binding	6	0	0.06	1
877	GO:0031072	heat shock protein binding	10	0	0.1	1
878	GO:0031078	histone deacetylase activity (H3-K14 spe...	4	0	0.04	1
879	GO:0031267	small GTPase binding	38	0	0.36	1
880	GO:0031369	translation initiation factor binding	3	0	0.03	1
881	GO:0031406	carboxylic acid binding	40	0	0.38	1
882	GO:0031418	L-ascorbic acid binding	16	0	0.15	1
883	GO:0031490	chromatin DNA binding	3	0	0.03	1
884	GO:0031491	nucleosome binding	3	0	0.03	1
885	GO:0031625	ubiquitin protein ligase binding	11	0	0.1	1
886	GO:0031683	G-protein beta/gamma-subunit complex bin...	28	0	0.27	1
887	GO:0031752	D5 dopamine receptor binding	3	0	0.03	1
888	GO:0031821	G-protein coupled serotonin receptor bin...	6	0	0.06	1
889	GO:0031994	insulin-like growth factor I binding	5	0	0.05	1
890	GO:0031995	insulin-like growth factor II binding	5	0	0.05	1
891	GO:0032041	NAD-dependent histone deacetylase activi...	4	0	0.04	1
892	GO:0032052	bile acid binding	4	0	0.04	1
893	GO:0032129	histone deacetylase activity (H3-K9 spec...	4	0	0.04	1
894	GO:0032182	small conjugating protein binding	8	0	0.08	1
895	GO:0032266	phosphatidylinositol-3-phosphate binding	3	0	0.03	1
896	GO:0032403	protein complex binding	50	0	0.48	1
897	GO:0032451	demethylase activity	4	0	0.04	1
898	GO:0032452	histone demethylase activity	4	0	0.04	1
899	GO:0032454	histone demethylase activity (H3-K9 spec...	3	0	0.03	1
900	GO:0032813	tumor necrosis factor receptor superfami...	18	0	0.17	1
901	GO:0032934	sterol binding	7	0	0.07	1
902	GO:0033218	amide binding	10	0	0.1	1
903	GO:0033293	monocarboxylic acid binding	7	0	0.07	1
904	GO:0033549	MAP kinase phosphatase activity	14	0	0.13	1
905	GO:0033558	protein deacetylase activity	10	0	0.1	1
906	GO:0033743	peptide-methionine (R)-S-oxide reductase...	4	0	0.04	1
907	GO:0033764	steroid dehydrogenase activity, acting o...	12	0	0.11	1
908	GO:0033765	steroid dehydrogenase activity, acting o...	3	0	0.03	1
909	GO:0034061	DNA polymerase activity	20	0	0.19	1
910	GO:0034212	peptide N-acetyltransferase activity	3	0	0.03	1
911	GO:0034483	heparan sulfate sulfotransferase activit...	3	0	0.03	1
912	GO:0034593	phosphatidylinositol bisphosphate phosph...	4	0	0.04	1
913	GO:0034594	phosphatidylinositol trisphosphate phosp...	3	0	0.03	1
914	GO:0034595	phosphatidylinositol phosphate 5-phospha...	3	0	0.03	1
915	GO:0034739	histone deacetylase activity (H4-K16 spe...	4	0	0.04	1
916	GO:0034979	NAD-dependent protein deacetylase activi...	5	0	0.05	1
917	GO:0035064	methylated histone residue binding	6	0	0.06	1
918	GO:0035091	phosphatidylinositol binding	72	0	0.68	1
919	GO:0035173	histone kinase activity	4	0	0.04	1
920	GO:0035184	histone threonine kinase activity	3	0	0.03	1
921	GO:0035242	protein-arginine omega-N asymmetric meth...	3	0	0.03	1
922	GO:0035250	UDP-galactosyltransferase activity	4	0	0.04	1
923	GO:0035251	UDP-glucosyltransferase activity	7	0	0.07	1
924	GO:0035252	UDP-xylosyltransferase activity	4	0	0.04	1
925	GO:0035257	nuclear hormone receptor binding	10	0	0.1	1
926	GO:0035258	steroid hormone receptor binding	7	0	0.07	1
927	GO:0035326	enhancer binding	3	0	0.03	1
928	GO:0035381	ATP-gated ion channel activity	9	0	0.09	1
929	GO:0035403	histone kinase activity (H3-T6 specific)	3	0	0.03	1
930	GO:0035586	purinergic receptor activity	30	0	0.29	1
931	GO:0036002	pre-mRNA binding	3	0	0.03	1
932	GO:0038024	cargo receptor activity	28	0	0.27	1
933	GO:0038036	sphingosine-1-phosphate receptor activit...	5	0	0.05	1
934	GO:0042054	histone methyltransferase activity	26	0	0.25	1
935	GO:0042132	fructose 1,6-bisphosphate 1-phosphatase ...	3	0	0.03	1
936	GO:0042162	telomeric DNA binding	4	0	0.04	1
937	GO:0042277	peptide binding	10	0	0.1	1
938	GO:0042285	xylosyltransferase activity	4	0	0.04	1
939	GO:0042287	MHC protein binding	4	0	0.04	1
940	GO:0042379	chemokine receptor binding	15	0	0.14	1
941	GO:0042393	histone binding	21	0	0.2	1
942	GO:0042562	hormone binding	3	0	0.03	1
943	GO:0042799	histone methyltransferase activity (H4-K...	3	0	0.03	1
944	GO:0042802	identical protein binding	48	0	0.46	1
945	GO:0042803	protein homodimerization activity	24	0	0.23	1
946	GO:0042813	Wnt-activated receptor activity	16	0	0.15	1
947	GO:0042826	histone deacetylase binding	5	0	0.05	1
948	GO:0042887	amide transmembrane transporter activity	11	0	0.1	1
949	GO:0042895	antibiotic transporter activity	6	0	0.06	1
950	GO:0043021	ribonucleoprotein complex binding	8	0	0.08	1
951	GO:0043022	ribosome binding	5	0	0.05	1
952	GO:0043027	cysteine-type endopeptidase inhibitor ac...	5	0	0.05	1
953	GO:0043028	cysteine-type endopeptidase regulator ac...	6	0	0.06	1
954	GO:0043130	ubiquitin binding	7	0	0.07	1
955	GO:0043138	3'-5' DNA helicase activity	3	0	0.03	1
956	GO:0043140	ATP-dependent 3'-5' DNA helicase activit...	3	0	0.03	1
957	GO:0043178	alcohol binding	8	0	0.08	1
958	GO:0043236	laminin binding	4	0	0.04	1
959	GO:0043539	protein serine/threonine kinase activato...	5	0	0.05	1
960	GO:0043548	phosphatidylinositol 3-kinase binding	6	0	0.06	1
961	GO:0043560	insulin receptor substrate binding	6	0	0.06	1
962	GO:0044389	small conjugating protein ligase binding	11	0	0.1	1
963	GO:0044729	hemi-methylated DNA-binding	3	0	0.03	1
964	GO:0044769	ATPase activity, coupled to transmembran...	17	0	0.16	1
965	GO:0045028	G-protein coupled purinergic nucleotide ...	18	0	0.17	1
966	GO:0045125	bioactive lipid receptor activity	11	0	0.1	1
967	GO:0045296	cadherin binding	7	0	0.07	1
968	GO:0045309	protein phosphorylated amino acid bindin...	3	0	0.03	1
969	GO:0046332	SMAD binding	8	0	0.08	1
970	GO:0046527	glucosyltransferase activity	10	0	0.1	1
971	GO:0046912	transferase activity, transferring acyl ...	5	0	0.05	1
972	GO:0046915	transition metal ion transmembrane trans...	17	0	0.16	1
973	GO:0046933	proton-transporting ATP synthase activit...	9	0	0.09	1
974	GO:0046961	proton-transporting ATPase activity, rot...	15	0	0.14	1
975	GO:0046969	NAD-dependent histone deacetylase activi...	4	0	0.04	1
976	GO:0046970	NAD-dependent histone deacetylase activi...	4	0	0.04	1
977	GO:0046982	protein heterodimerization activity	71	0	0.67	1
978	GO:0047429	nucleoside-triphosphate diphosphatase ac...	3	0	0.03	1
979	GO:0048029	monosaccharide binding	18	0	0.17	1
980	GO:0048037	cofactor binding	180	0	1.71	1
981	GO:0048038	quinone binding	9	0	0.09	1
982	GO:0048365	Rac GTPase binding	3	0	0.03	1
983	GO:0048551	metalloenzyme inhibitor activity	5	0	0.05	1
984	GO:0050136	NADH dehydrogenase (quinone) activity	11	0	0.1	1
985	GO:0050308	sugar-phosphatase activity	10	0	0.1	1
986	GO:0050501	hyaluronan synthase activity	3	0	0.03	1
987	GO:0050660	flavin adenine dinucleotide binding	44	0	0.42	1
988	GO:0050661	NADP binding	19	0	0.18	1
989	GO:0050662	coenzyme binding	120	0	1.14	1
990	GO:0050664	oxidoreductase activity, acting on NAD(P...	5	0	0.05	1
991	GO:0050681	androgen receptor binding	5	0	0.05	1
992	GO:0050780	dopamine receptor binding	5	0	0.05	1
993	GO:0050839	cell adhesion molecule binding	7	0	0.07	1
994	GO:0050840	extracellular matrix binding	6	0	0.06	1
995	GO:0051015	actin filament binding	14	0	0.13	1
996	GO:0051020	GTPase binding	38	0	0.36	1
997	GO:0051082	unfolded protein binding	47	0	0.45	1
998	GO:0051087	chaperone binding	10	0	0.1	1
999	GO:0051184	cofactor transporter activity	6	0	0.06	1
1000	GO:0051185	coenzyme transporter activity	4	0	0.04	1
1001	GO:0051213	dioxygenase activity	51	0	0.48	1
1002	GO:0051219	phosphoprotein binding	3	0	0.03	1
1003	GO:0051287	NAD binding	37	0	0.35	1
1004	GO:0051427	hormone receptor binding	12	0	0.11	1
1005	GO:0051536	iron-sulfur cluster binding	38	0	0.36	1
1006	GO:0051537	2 iron, 2 sulfur cluster binding	15	0	0.14	1
1007	GO:0051539	4 iron, 4 sulfur cluster binding	14	0	0.13	1
1008	GO:0051540	metal cluster binding	38	0	0.36	1
1009	GO:0051766	inositol trisphosphate kinase activity	8	0	0.08	1
1010	GO:0051861	glycolipid binding	4	0	0.04	1
1011	GO:0051920	peroxiredoxin activity	5	0	0.05	1
1012	GO:0051998	protein carboxyl O-methyltransferase act...	5	0	0.05	1
1013	GO:0052689	carboxylic ester hydrolase activity	45	0	0.43	1
1014	GO:0052742	phosphatidylinositol kinase activity	3	0	0.03	1
1015	GO:0052866	phosphatidylinositol phosphate phosphata...	6	0	0.06	1
1016	GO:0055077	gap junction hemi-channel activity	9	0	0.09	1
1017	GO:0055102	lipase inhibitor activity	3	0	0.03	1
1018	GO:0060072	large conductance calcium-activated pota...	13	0	0.12	1
1019	GO:0060090	binding, bridging	28	0	0.27	1
1020	GO:0060590	ATPase regulator activity	4	0	0.04	1
1021	GO:0061134	peptidase regulator activity	84	0	0.8	1
1022	GO:0061135	endopeptidase regulator activity	75	0	0.71	1
1023	GO:0061505	DNA topoisomerase II activity	5	0	0.05	1
1024	GO:0070001	aspartic-type peptidase activity	16	0	0.15	1
1025	GO:0070003	threonine-type peptidase activity	24	0	0.23	1
1026	GO:0070008	serine-type exopeptidase activity	7	0	0.07	1
1027	GO:0070016	armadillo repeat domain binding	3	0	0.03	1
1028	GO:0070035	purine NTP-dependent helicase activity	71	0	0.67	1
1029	GO:0070403	NAD+ binding	9	0	0.09	1
1030	GO:0070546	L-phenylalanine aminotransferase activit...	3	0	0.03	1
1031	GO:0070548	L-glutamine aminotransferase activity	3	0	0.03	1
1032	GO:0070566	adenylyltransferase activity	7	0	0.07	1
1033	GO:0070567	cytidylyltransferase activity	3	0	0.03	1
1034	GO:0070568	guanylyltransferase activity	4	0	0.04	1
1035	GO:0070815	peptidyl-lysine 5-dioxygenase activity	4	0	0.04	1
1036	GO:0070851	growth factor receptor binding	4	0	0.04	1
1037	GO:0070915	lysophosphatidic acid receptor activity	6	0	0.06	1
1038	GO:0071855	neuropeptide receptor binding	5	0	0.05	1
1039	GO:0071889	14-3-3 protein binding	3	0	0.03	1
1040	GO:0072341	modified amino acid binding	6	0	0.06	1
1041	GO:0080019	fatty-acyl-CoA reductase (alcohol-formin...	3	0	0.03	1
1042	GO:0080025	phosphatidylinositol-3,5-bisphosphate bi...	4	0	0.04	1
1043	GO:0080130	L-phenylalanine:2-oxoglutarate aminotran...	3	0	0.03	1
1044	GO:0090484	drug transporter activity	13	0	0.12	1
1045	GO:0097367	carbohydrate derivative binding	39	0	0.37	1
1046	GO:1901505	carbohydrate derivative transporter acti...	15	0	0.14	1
1047	GO:1901618	organic hydroxy compound transmembrane t...	8	0	0.08	1
1048	GO:1901677	phosphate transmembrane transporter acti...	11	0	0.1	1
1049	GO:1901682	sulfur compound transmembrane transporte...	16	0	0.15	1

## Sheet: topGO_elim_cluster7
	GO.ID	Term	Annotated	Significant	Expected	elim
1	GO:0003779	actin binding	204	12	3.52	0.00022
2	GO:0008750	NAD(P)+ transhydrogenase (AB-specific) a...	3	2	0.05	0.00088
3	GO:0031994	insulin-like growth factor I binding	5	2	0.09	0.00286
4	GO:0031995	insulin-like growth factor II binding	5	2	0.09	0.00286
5	GO:0005198	structural molecule activity	317	13	5.46	0.00338
6	GO:0050661	NADP binding	19	3	0.33	0.00399
7	GO:0016500	protein-hormone receptor activity	8	2	0.14	0.00773
8	GO:0008443	phosphofructokinase activity	9	2	0.16	0.00983
9	GO:0005509	calcium ion binding	528	17	9.1	0.00986
10	GO:0019203	carbohydrate phosphatase activity	10	2	0.17	0.01215
11	GO:0050308	sugar-phosphatase activity	10	2	0.17	0.01215
12	GO:0005201	extracellular matrix structural constitu...	35	3	0.6	0.02203
13	GO:0051015	actin filament binding	14	2	0.24	0.02348
14	GO:0001071	nucleic acid binding transcription facto...	678	19	11.69	0.02504
15	GO:0005544	calcium-dependent phospholipid binding	15	2	0.26	0.02679
16	GO:0008138	protein tyrosine/serine/threonine phosph...	45	3	0.78	0.04219
17	GO:0003700	sequence-specific DNA binding transcript...	675	18	11.63	0.04355
18	GO:0008528	G-protein coupled peptide receptor activ...	77	4	1.33	0.0438
19	GO:0001653	peptide receptor activity	78	4	1.34	0.04557
20	GO:0004197	cysteine-type endopeptidase activity	47	3	0.81	0.04703
21	GO:0004198	calcium-dependent cysteine-type endopept...	21	2	0.36	0.0501
22	GO:0017048	Rho GTPase binding	21	2	0.36	0.0501
23	GO:0003730	mRNA 3'-UTR binding	3	1	0.05	0.05083
24	GO:0042132	fructose 1,6-bisphosphate 1-phosphatase ...	3	1	0.05	0.05083
25	GO:0004829	threonine-tRNA ligase activity	3	1	0.05	0.05083
26	GO:0004994	somatostatin receptor activity	3	1	0.05	0.05083
27	GO:0008190	eukaryotic initiation factor 4E binding	3	1	0.05	0.05083
28	GO:0031369	translation initiation factor binding	3	1	0.05	0.05083
29	GO:0050501	hyaluronan synthase activity	3	1	0.05	0.05083
30	GO:0008252	nucleotidase activity	3	1	0.05	0.05083
31	GO:0008253	5'-nucleotidase activity	3	1	0.05	0.05083
[truncated: 1,018 more rows]

## Sheet: topGO_elim_cluster8
	GO.ID	Term	Annotated	Significant	Expected	elim
[truncated: 1,049 more rows]

## Sheet: topGO_elim_cluster9
	GO.ID	Term	Annotated	Significant	Expected	elim
[truncated: 1,049 more rows]

[truncated: 3 more sheets: topGO_elim_cluster10, topGO_elim_cluster11, topGO_elim_cluster12]
