# Supplementary material for: Unique patterns of transcript and miRNA expression in the South American strong voltage electric eel (Electrophorus electricus)
Source: BMC Genomics. 2015 Mar 26;16(1):243. doi: 10.1186/s12864-015-1288-8 (PMC4393597; doi:10.1186/s12864-015-1288-8)
Supplement: Additional file 3: — Analysis of transcription factor binding sites in cluster 9 genes. Combined table of all promoter analysis results. (a) E. electricus transcription factors providing binding sites for the analysis of promoter regions of highly expressed genes in cluster 9. (b) Transcription factor binding sites on promoters of genes in cluster 9 with highest relative expression in EO compared to expression in skeletal muscle. (c) Density of binding sites of significant transcription factors for cluster 9 genes versus all E. electricus genes. (d) Density of binding sites of significant transcription factors for 51 highly expressed genes in cluster 9 compared to all E. electricus genes. (e) Probability of observed versus expected number of transcription factor binding sites in promoter regions of 51 highly upregulated genes in cluster 9. [file 12864_2015_1288_MOESM3_ESM.xlsx]

## Sheet: Additional File 3, A
Additional File 3, A. Electrophorus transcription-related factors with highest relative expression in EO compared with skeletal muscle
Danio symbol	gene name
EGR3*^	early growth response 3
foxd2	forkhead box D2
tcf4*	transcription factor 4
hoxc13a*	homeo box C13a
egr2a*	early growth response 2a
six2a*^	sine oculis-related homeobox 2a
hoxc12a*	homeo box C12a
hey1	hairy/enhancer-of-split related with YRPW motif 1
sp7	Sp7 transcription factor
sox12*	SRY (sex determining region Y)-box 12
prrx1b*	paired related homeobox 1b
prdm8	PR domain containing 8
zmat4a	zinc finger, matrin type 4a
hoxc11a*^	homeo box C11a
mef2b*	myocyte enhancer factor 2b
FOXJ3*^	forkhead box J3
si:dkey-222o15.5	si:dkey-222o15.5 (zinc finger protein)
msi1	musashi homolog 1 (Drosophila)
ar*^	androgen receptor
emx2*	empty spiracles homeobox 2
CXXC5 (2 of 2)	CXXC finger protein 5
rx1	retinal homeobox gene 1
znf592	zinc finger protein 592
sox11b*	SRY-box containing gene 11b
pou3f1*^	POU class 3 homeobox 1
tdrd9	tudor domain containing 9
irx4b*	iroquois homeobox protein 4b
homez*	homeodomain leucine zipper gene
tbx4	T-box 4
znf385b	zinc finger protein 385B
lbx2*^	ladybird homeobox homolog 2 (Drosophila)
hoxc10a*^	homeo box C10a
hmx4	H6 family homeobox 4
FOXO6 (1 of 2)	forkhead box O6
sox3*	SRY-box containing gene 3
TCF4 (1 of 2)	transcription factor 4
foxq1b*	forkhead box Q1b
*Electrophorus transcription factors providing binding sites for the analysis of promoter regions of highly expressed genes in cluster 9
^Electrophorus transcription factors highly expressed in EO compared to all other measured tissues. The minimum value of the expression ratio EO:non-EO tissue is 7.

## Sheet: Additional File 3, B
		Additional File 3, B. Transcription factor binding sites on promoters of 51 genes in cluster 9 with highest relative expression in EO compared to expression in skeletal muscle
Cluster	Transcription factor	ache	APBB2	ARHGEF12	arl13a	atp1a2a	atp1b1a	C12H10orf90	C2H14orf164	calm1b	clcn1a	COL21A1	cpm	CR384059.1	CT955963.1	dusp2	EGR3	enpp6	ERP27	foxd2	gdnfa	gprc5c	GREM1	hoxc13a	KCNA6	KCNJ12	KCNJ2	klc3	LRRC53	mcf2a	MYL3	net37-like	PCDH20	PRODH	prodha	SCN1B	scn4aa	scn4ab	sh2d5	si:ch211-106h11.3	si:ch211-14a17.6	si:dkey-88l16.5	six2a	SLC13A5	slc4a4b	slc8a3	specc1	strbp	STYK1
9	ar	1	3	1	1	1	2	3	5	2		2					3	1			1	3	3			2	4	2		2	5	6	1	1	4	1			2	1	1	5	1	7			1	4	3
0	egr2a	1		1			1			1	2			1			1	1						1				1	2	1				1	1				1	1							2	3	1
9	EGR3			2							1						1												1	1				1	1											1	2		1
0	emx2	4	3	3	2	1	2	4	3	3	4			1		2	3	2		2	1	1	5	2	3	1		4	1	4		3	2			1			2	1	1	3	7		1	1		2	1
9	FOXJ3	1	1		2		2			1				2	1				1	1		1		3	1			1				1										1	1	1		1	1		3
0	foxq1b	1	2		3		4	2		1		2		2	1		1	2	1	1		2		2	1				2		2	2	1			1		2		1		1	3	2		1		1	4
0	homez	1				1				1							1			1			2										1					1				2	1
6	hoxc10a			2			1				2	2		2	3		2	2	1	1	1		4	3	2	1	3	1		2		1	1			1		2	1		1		2	2	1	1		2	2
6	hoxc11a			2			1				2	2		2	3		2	2	1	1	1		4	3	2	1	3	1		2		2	1		1	1		2	2		1		2	2	1	1		2	2
6	hoxc12a						2				1	1		2	3	1	2	2	1	1			2	2	2		3	1	1	1		2	1			1		2			1		2	2		2		1	3
9	hoxc13a		2	4		1	3	1		3		2		2	2	1	3	1	1	2	3	3	4	3	3	1	3	3	2	2		1	3		1	1		2	2		3	2	4	2		1	3	1	3
10	irx4b		1	2	1	1	2	1	1		1	1		4	3		1	1			1	3		1		3	1	2		1	2	3	1		1	3			2	1	3	4	2		1		1		1
9	lbx2	4	5	4	2	1	3	1	2	3	4	2			1	3	3	4	1	1			4	1	4	2		3		3	1	1	2			2	1	1	1	2	1	2	6	2		1	1	2
0	mef2b			1	3		4	1		1	3	3		1	2		2			1	2	2	6	4	5					2		3	1			3		1		1	2	1	2			3			1
10	pou3f1	6		2	2		1	1	1	3	7			1	1	3	2	2				1	2	2	5	2		3		1		2	2		2	3	1		1	2	1		5	3			1	1	1
0	prrx1b	5	2	2	2	1	2	1	1	3	3					2	3	2		2			5	1	6	2		3		4		2	2		1				1	1	1	1	6			2		2
9	six2a							2				1																				1				1		1
0	sox11b		1	1	2		2	1		1				1		1						1		3				2	1		2	3	2	1	1					1	1								2
0	sox12				3			2		2		1		2				2		1			1	5	1	3	1	3	1		1	4	1		1		1	1			1	1	2	1	1	2
10	sox3			1	3		1	4	1	1				2	1			1		2								1	1		2	2	1			1		2	2		2			1					4
9	tcf4	1			4		2			2	4		2	3	2			2			3	2		1		1		1	1		2	3		1	1			1	2	2			1			3	1	3
	Grand Total	25	20	28	30	7	35	24	14	28	34	19	2	28	23	13	30	27	7	17	13	19	42	37	35	19	18	32	13	26	17	42	23	5	15	20	3	18	19	14	20	23	47	25	5	20	13	24	32
[truncated: 4 more columns]

## Sheet: Additional File 3, C
Additional File 3, C. Density of binding sites of significant transcription factors in promoters of cluster 9 genes versus promoters for all Electrophorus genes
The notation for transcription factor binding sites was taken from MatBase (Genomatix). Probabilities <=0.05 are highlighted in red.
This analysis looked at putative promoters of all genes in cluster 9 versus a random sampling (2984 genes) of all Electrophorus genes in all clusters.
scaffold	#danio_ID	danio_symbol		TF matrix in MatInspector	Binding to cluster09 copy #	Binding to cluster09 /1000b	Binding to AllClusters /1000b	Binomial p value for greater than expected	Binomial p value for lesser than expected	Poisson p value for greater than expected	Poisson p value for lesser than expected
scaffold4328.g1	ENSDARG00000089156	EGR3	early growth response 3 [Source:HGNC Symbol;Acc:3240]	EGR3.01	27	0.15053	0.162632		0.389325		0.389337
scaffold3242.g1	ENSDARG00000087652	tcf4	transcription factor 4 [Source:ZFIN;Acc:ZDB-GENE-090814-1]	TCF7L2.01	69	0.384688	0.472853		0.0446843		0.0447214
scaffold3242.g1	ENSDARG00000087652	tcf4		TCF7L2.02	42	0.234158	0.335705		0.00845129		0.00845989
scaffold4892.g13	ENSDARG00000070353	hoxc13a	homeo box C13a [Source:ZFIN;Acc:ZDB-GENE-000822-4]	HOXC13.01	75	0.418139	0.484002		0.110452		0.110509
scaffold4892.g13	ENSDARG00000070353	hoxc13a		HOXC13.02	93	0.518493	0.511786	0.463871		0.463874
scaffold2213.g2	ENSDARG00000044098	egr2a	early growth response 2a [Source:ZFIN;Acc:ZDB-GENE-030723-6]	EGR2.01	50	0.27876	0.256601	0.297957		0.297977
scaffold22848.g3	ENSDARG00000058004	six2a	sine oculis-related homeobox 2a [Source:ZFIN;Acc:ZDB-GENE-010412-1]	SIX2.01	9	0.0501767	0.0578679		0.411429		0.411434
scaffold4892.g11	ENSDARG00000070352	hoxc12a	homeo box C12a [Source:ZFIN;Acc:ZDB-GENE-000822-6]	HOXC12.01	87	0.485042	0.467544	0.380255		0.380276
scaffold2540.g10	ENSDARG00000025847	sox12	SRY (sex determining region Y)-box 12 [Source:ZFIN;Acc:ZDB-GENE-040724-33]	SOX12.01	86	0.479467	0.532137		0.180462		0.180529
scaffold24079.g1	ENSDARG00000042027	prrx1b	paired related homeobox 1b [Source:ZFIN;Acc:ZDB-GENE-030131-9033]	PRRX1.01	148	0.825129	0.663446	0.00565173		0.00566601
scaffold4892.g10	ENSDARG00000070351	hoxc11a	homeo box C11a [Source:ZFIN;Acc:ZDB-GENE-990415-111]	HOXC11.01	108	0.602121	0.570538	0.300544		0.30059
scaffold15347.g3	ENSDARG00000093170	mef2b	myocyte enhancer factor 2b [Source:ZFIN;Acc:ZDB-GENE-050208-357]	MEF2.01	74	0.412564	0.487187		0.0812802		0.0813314
scaffold15347.g3	ENSDARG00000093170	mef2b		MEF2.02	9	0.0501767	0.046719	0.460314		0.460313
scaffold15347.g3	ENSDARG00000093170	mef2b		MEF2.03	6	0.0334512	0.0281376	0.392273		0.392273
scaffold15347.g3	ENSDARG00000093170	mef2b		MEF2.04	2	0.0111504	0.0138034		0.550021		0.550022
scaffold15347.g3	ENSDARG00000093170	mef2b		MEF2.05	6	0.0334512	0.0382247		0.471347		0.471349
scaffold15347.g3	ENSDARG00000093170	mef2b		MEF2.06	27	0.15053	0.1913		0.119875		0.119898
scaffold15347.g3	ENSDARG00000093170	mef2b		MEF2.07	3	0.0167256	0.0430027		0.0513613		0.0513647
scaffold7328.g4	ENSDARG00000075774	FOXJ3	forkhead box J3 [Source:HGNC Symbol;Acc:29178]	FOXJ3.01	69	0.384688	0.416224		0.279461		0.279507
scaffold9704.g1	ENSDARG00000039701	emx2	empty spiracles homeobox 2 [Source:ZFIN;Acc:ZDB-GENE-990415-54]	EMX2.01	171	0.953358	0.847667	0.0691806		0.0692644
scaffold880.g1	ENSDARG00000067976	ar	androgen receptor [Source:ZFIN;Acc:ZDB-GENE-060131-1]	ARE.01	55	0.306636	0.301904	0.472096		0.472095
scaffold880.g1	ENSDARG00000067976	ar		ARE.02	54	0.30106	0.261733	0.168663		0.168693
scaffold880.g1	ENSDARG00000067976	ar		ARE.03	57	0.317786	0.30916	0.43543		0.435434
scaffold3325.g7	ENSDARG00000025131	lbx2	ladybird homeobox homolog 2 (Drosophila) [Source:ZFIN;Acc:ZDB-GENE-001206-2]	LBX2.01	187	1.04256	0.920046	0.049394		0.0494725
scaffold615.g9	ENSDARG00000095743	sox11b	SRY-box containing gene 11b [Source:ZFIN;Acc:ZDB-GENE-980526-466]	SOX11.01	55	0.306636	0.348623		0.188004		0.188048
scaffold26423.g2	ENSDARG00000009823	pou3f1	POU class 3 homeobox 1 [Source:ZFIN;Acc:ZDB-GENE-980526-372]	TST1.02	154	0.85858	0.908013		0.258345		0.258446
scaffold7208.g6	ENSDARG00000036051	irx4b	iroquois homeobox protein 4b [Source:ZFIN;Acc:ZDB-GENE-040712-4]	IRX4.01	102	0.56867	0.631415		0.155865		0.155944
scaffold2789.g8	ENSDARG00000054304	homez	homeodomain leucine zipper gene [Source:ZFIN;Acc:ZDB-GENE-030616-592]	HOMEZ.01	39	0.217433	0.213421	0.475108		0.475106
scaffold4892.g9	ENSDARG00000070348	hoxc10a	homeo box C10a [Source:ZFIN;Acc:ZDB-GENE-990415-110]	HOXC10.01	104	0.57982	0.534437	0.215548		0.215605
scaffold615.g38	ENSDARG00000055395	foxq1b	forkhead box Q1b [Source:ZFIN;Acc:ZDB-GENE-040426-2090]	HFH1.01	107	0.596546	0.660083		0.158132		0.158214
scaffold26321.g1	ENSDARG00000053569	sox3	SRY-box containing gene 3 [Source:ZFIN;Acc:ZDB-GENE-980526-333]	SOX3.01	78	0.434865	0.426488	0.446927		0.446931

## Sheet: Additional File 3, D
Additional File 3, D. Density of binding sites of significant transcription factors for 51 highly expresed genes in cluster 9 genes compared to all Electrophorus genes
The notation for transcription factor binding sites is taken from MatBase (Genomatix). Probabilities <=0.05 are highlighted in red.
	scaffold	danio gene ID	danio_symbol	Gene description	TF matrix in MatInspector	Binding to cluster09 copy #	Binding to cluster09_Hi /1000b	Binding to AllClusters /1000b	Binomial p value for greater than expected	Binomial p value for lesser than expected	Poisson p value for greater than expected	Poisson p value for lesser than expected
	scaffold4328.g1	ENSDARG00000089156	EGR3	early growth response 3 [Source:HGNC Symbol;Acc:3240]	EGR3.01	14	0.149637	0.162632		0.443704		0.443714
	scaffold3242.g1	ENSDARG00000087652	tcf4	transcription factor 4 [Source:ZFIN;Acc:ZDB-GENE-090814-1]	TCF7L2.01	37	0.395468	0.472853		0.154982		0.155041
	scaffold3242.g1	ENSDARG00000087652	tcf4		TCF7L2.02	22	0.235143	0.335705		0.0500825		0.0501102
	scaffold4892.g13	ENSDARG00000070353	hoxc13a	homeo box C13a [Source:ZFIN;Acc:ZDB-GENE-000822-4]	HOXC13.01	43	0.459598	0.484002		0.40445		0.404481
	scaffold4892.g13	ENSDARG00000070353	hoxc13a		HOXC13.02	46	0.491663	0.511786		0.429913		0.429941
	scaffold2213.g2	ENSDARG00000044098	egr2a	early growth response 2a [Source:ZFIN;Acc:ZDB-GENE-030723-6]	EGR2.01	26	0.277897	0.256601	0.368673		0.368683
	scaffold22848.g3	ENSDARG00000058004	six2a	sine oculis-related homeobox 2a [Source:ZFIN;Acc:ZDB-GENE-010412-1]	SIX2.01	6	0.06413	0.0578679	0.456309		0.456307
	scaffold4892.g11	ENSDARG00000070352	hoxc12a	homeo box C12a [Source:ZFIN;Acc:ZDB-GENE-000822-6]	HOXC12.01	50	0.534416	0.467544	0.190193		0.190244
	scaffold2540.g10	ENSDARG00000025847	sox12	SRY (sex determining region Y)-box 12 [Source:ZFIN;Acc:ZDB-GENE-040724-33]	SOX12.01	47	0.502351	0.532137		0.381001		0.381041
	scaffold24079.g1	ENSDARG00000042027	prrx1b	paired related homeobox 1b [Source:ZFIN;Acc:ZDB-GENE-030131-9033]	PRRX1.01	79	0.844378	0.663446	0.021532		0.021568
	scaffold4892.g10	ENSDARG00000070351	hoxc11a	homeo box C11a [Source:ZFIN;Acc:ZDB-GENE-990415-111]	HOXC11.01	58	0.619923	0.570538	0.281074		0.281123
	scaffold15347.g3	ENSDARG00000093170	mef2b	myocyte enhancer factor 2b [Source:ZFIN;Acc:ZDB-GENE-050208-357]	MEF2.01	45	0.480975	0.487187		0.505065		0.505074
	scaffold15347.g3	ENSDARG00000093170	mef2b		MEF2.02	2	0.0213767	0.046719		0.188606		0.188612
	scaffold15347.g3	ENSDARG00000093170	mef2b		MEF2.03	2	0.0213767	0.0281376		0.510286		0.510288
	scaffold15347.g3	ENSDARG00000093170	mef2b		MEF2.04	1	0.0106883	0.0138034		0.629858		0.629858
	scaffold15347.g3	ENSDARG00000093170	mef2b		MEF2.05	2	0.0213767	0.0382247		0.30696		0.306965
	scaffold15347.g3	ENSDARG00000093170	mef2b		MEF2.06	11	0.117572	0.1913		0.0574205		0.0574373
	scaffold15347.g3	ENSDARG00000093170	mef2b		MEF2.07	2	0.0213767	0.0430027		0.234697		0.234704
	scaffold7328.g4	ENSDARG00000075774	FOXJ3	forkhead box J3 [Source:HGNC Symbol;Acc:29178]	FOXJ3.01	27	0.288585	0.416224		0.0281592		0.0281836
	scaffold9704.g1	ENSDARG00000039701	emx2	empty spiracles homeobox 2 [Source:ZFIN;Acc:ZDB-GENE-990415-54]	EMX2.01	95	1.01539	0.847667	0.0470339		0.0471048
	scaffold880.g1	ENSDARG00000067976	ar	androgen receptor [Source:ZFIN;Acc:ZDB-GENE-060131-1]	ARE.01	24	0.25652	0.301904		0.245336		0.245374
	scaffold880.g1	ENSDARG00000067976	ar		ARE.02	32	0.342027	0.261733	0.082424		0.0824514
	scaffold880.g1	ENSDARG00000067976	ar		ARE.03	33	0.352715	0.30916	0.247532		0.247561
	scaffold3325.g7	ENSDARG00000025131	lbx2	ladybird homeobox homolog 2 (Drosophila) [Source:ZFIN;Acc:ZDB-GENE-001206-2]	LBX2.01	96	1.02608	0.920046	0.154871		0.154978
	scaffold615.g9	ENSDARG00000095743	sox11b	SRY-box containing gene 11b [Source:ZFIN;Acc:ZDB-GENE-980526-466]	SOX11.01	31	0.331338	0.348623		0.433554		0.433573
	scaffold26423.g2	ENSDARG00000009823	pou3f1	POU class 3 homeobox 1 [Source:ZFIN;Acc:ZDB-GENE-980526-372]	TST1.02	82	0.876443	0.908013		0.401504		0.40156
	scaffold7208.g6	ENSDARG00000036051	irx4b	iroquois homeobox protein 4b [Source:ZFIN;Acc:ZDB-GENE-040712-4]	IRX4.01	59	0.630611	0.631415		0.530651		0.530652
	scaffold2789.g8	ENSDARG00000054304	homez	homeodomain leucine zipper gene [Source:ZFIN;Acc:ZDB-GENE-030616-592]	HOMEZ.01	12	0.12826	0.213421		0.0395703		0.0395855
	scaffold4892.g9	ENSDARG00000070348	hoxc10a	homeo box C10a [Source:ZFIN;Acc:ZDB-GENE-990415-110]	HOXC10.01	55	0.587858	0.534437	0.257735		0.257785
	scaffold615.g38	ENSDARG00000055395	foxq1b	forkhead box Q1b [Source:ZFIN;Acc:ZDB-GENE-040426-2090]	HFH1.01	52	0.555793	0.660083		0.117415		0.117494
	scaffold26321.g1	ENSDARG00000053569	sox3	SRY-box containing gene 3 [Source:ZFIN;Acc:ZDB-GENE-980526-333]	SOX3.01	39	0.416845	0.426488		0.485121		0.485133
	This analysis looked at promoters of the following 54 most highly expressed genes in cluster 9 versus a random sampling of genes in all clusters.
	Only 51 of the 54 promoters in cluster 9 were useful.
		danio gene ID	danio_symbol	Gene description
		ENSDARG00000008797	scn4aa	sodium channel, voltage-gated, type IV, alpha, a [Source:ZFIN;Acc:ZDB-GENE-051201-2]
		ENSDARG00000010472	atp1a2a	ATPase, Na+/K+ transporting, alpha 2a polypeptide [Source:ZFIN;Acc:ZDB-GENE-001212-6]
		ENSDARG00000071592	aqp8a.2	aquaporin 8a, tandem duplicate 2 [Source:ZFIN;Acc:ZDB-GENE-070112-1802]
		ENSDARG00000036424	PCDH20	protocadherin 20 [Source:HGNC Symbol;Acc:14257]
		ENSDARG00000070950	STYK1 (1 of 2)	serine/threonine/tyrosine kinase 1 [Source:HGNC Symbol;Acc:18889]
		ENSDARG00000062618	KCNJ12 (2 of 2)	potassium inwardly-rectifying channel, subfamily J, member 12 [Source:HGNC Symbol;Acc:6258]
		ENSDARG00000044537	calm1b	calmodulin 1b
		ENSDARG00000036433	ERP27	endoplasmic reticulum protein 27 [Source:HGNC Symbol;Acc:26495]
		ENSDARG00000062059	net37-like; si:ch211-236l14.4	si:ch211-236l14.4 [Source:ZFIN;Acc:ZDB-GENE-081104-189]
		ENSDARG00000038568	CT955963.1	Ras-like GTPase superfamily, but uncharacterized protein
		ENSDARG00000027360	si:ch211-106h11.3	si:ch211-106h11.3 [Source:ZFIN;Acc:ZDB-GENE-050208-296]
		ENSDARG00000038373	KCNJ2 (2 of 2)
		ENSDARG00000022895	mcf2a	MCF.2 cell line derived transforming sequence a [Source:ZFIN;Acc:ZDB-GENE-030616-52]
		ENSDARG00000089156	EGR3	early growth response 3 [Source:HGNC Symbol;Acc:3240]
		ENSDARG00000029321	MYL3	myosin, light chain 3, alkali; ventricular, skeletal, slow [Source:HGNC Symbol;Acc:7584]
		ENSDARG00000014324	sh2d5	SH2 domain containing 5 [Source:ZFIN;Acc:ZDB-GENE-050327-67]
		ENSDARG00000070612	GREM1 (1 of 3)	gremlin 1 [Source:HGNC Symbol;Acc:2001]
		ENSDARG00000026651	APBB2 (2 of 2)	PREDICT: amyloid beta A4 precursor protein-binding family B member 2-like,
		ENSDARG00000039959	gdnfa	glial cell derived neurotrophic factor a [Source:ZFIN;Acc:ZDB-GENE-010226-1]
		ENSDARG00000058133	foxd2	forkhead box D2 [Source:ZFIN;Acc:ZDB-GENE-980605-6]
		ENSDARG00000089024	C12H10orf90	chromosome 10 open reading frame 90 [Source:HGNC Symbol;Acc:26563]
		ENSDARG00000034588	scn4ab	sodium channel, voltage-gated, type IV, alpha, b [Source:ZFIN;Acc:ZDB-GENE-051201-1]
		ENSDARG00000054313	si:ch211-14a17.6	si:ch211-14a17.6 [Source:ZFIN;Acc:ZDB-GENE-030616-589]
		ENSDARG00000077691	SLC13A5 (2 of 2)	solute carrier family 13 (sodium-dependent citrate transporter), member 5 [Source:HGNC Symbol;Acc:23089]
		ENSDARG00000013144	atp1b1a	ATPase, Na+/K+ transporting, beta 1a polypeptide [Source:ZFIN;Acc:ZDB-GENE-001127-3]
		ENSDARG00000070170	SCN1B (3 of 3)	sodium channel, voltage-gated, type I, beta subunit [Source:HGNC Symbol;Acc:10586]
		ENSDARG00000029480	specc1	sperm antigen with calponin homology and coiled-coil domains 1 [Source:ZFIN;Acc:ZDB-GENE-060526-207]
		ENSDARG00000077855	znrf2a	zinc and ring finger 2a [Source:ZFIN;Acc:ZDB-GENE-070820-15]
		ENSDARG00000087652	tcf4	transcription factor 4 [Source:ZFIN;Acc:ZDB-GENE-090814-1]
		ENSDARG00000062084	clcn1a	chloride channel 1a [Source:ZFIN;Acc:ZDB-GENE-060503-333]
		ENSDARG00000011769	cpm	carboxypeptidase M [Source:ZFIN;Acc:ZDB-GENE-041210-191]
		ENSDARG00000074322	CR384059.1	Uncharacterized protein [Source:UniProtKB/TrEMBL;Acc:E7F6K8]
		ENSDARG00000026017	xpnpep2	X-prolyl aminopeptidase (aminopeptidase P) 2, membrane-bound [Source:ZFIN;Acc:ZDB-GENE-040426-1151]
		ENSDARG00000070353	hoxc13a	homeo box C13a [Source:ZFIN;Acc:ZDB-GENE-000822-4]
		ENSDARG00000011519	myl3	zgc:114164 [Source:ZFIN;Acc:ZDB-GENE-050626-112]
		ENSDARG00000052575	arl13a	ADP-ribosylation factor-like 13A [Source:ZFIN;Acc:ZDB-GENE-040426-1790]
		ENSDARG00000079092	gprc5c	G protein-coupled receptor, family C, group 5, member C [Source:ZFIN;Acc:ZDB-GENE-070928-27]
		ENSDARG00000058004	six2a	sine oculis-related homeobox 2a [Source:ZFIN;Acc:ZDB-GENE-010412-1]
		ENSDARG00000091755	KCNA6 (1 of 2)	potassium voltage-gated channel, shaker-related subfamily, member 6 [Source:HGNC Symbol;Acc:6225]
		ENSDARG00000093723	C2H14orf164	chromosome 14 open reading frame 164 [Source:HGNC Symbol;Acc:20438]
		ENSDARG00000004931	slc8a3	solute carrier family 8 (sodium-calcium exchanger), member 3 [Source:ZFIN;Acc:ZDB-GENE-050810-1]
		ENSDARG00000044808	slc4a4b	solute carrier family 4, sodium bicarbonate cotransporter, member 4b [Source:ZFIN;Acc:ZDB-GENE-091030-1]
		ENSDARG00000094850	si:dkey-88l16.5	si:dkey-88l16.5 [Source:ZFIN;Acc:ZDB-GENE-091204-332]
		ENSDARG00000025320	COL21A1 (1 of 2)	collagen, type XXI, alpha 1 [Source:HGNC Symbol;Acc:17025]
		ENSDARG00000030532	ARHGEF12 (1 of 2)	Rho guanine nucleotide exchange factor (GEF) 12 [Source:HGNC Symbol;Acc:14193]
		ENSDARG00000021455	strbp	spermatid perinuclear RNA binding protein [Source:ZFIN;Acc:ZDB-GENE-030729-18]
		ENSDARG00000086746	PRODH (2 of 3)	proline dehydrogenase (oxidase) 1 [Source:HGNC Symbol;Acc:9453]
		ENSDARG00000055965	klc3	kinesin light chain 3 [Source:ZFIN;Acc:ZDB-GENE-060929-772]
		ENSDARG00000036572	dusp2	dual specificity phosphatase 2 [Source:ZFIN;Acc:ZDB-GENE-040801-188]
		ENSDARG00000044804	prodha	proline dehydrogenase (oxidase) 1a [Source:ZFIN;Acc:ZDB-GENE-041008-73]
		ENSDARG00000040469	enpp6	ectonucleotide pyrophosphatase/phosphodiesterase 6 [Source:ZFIN;Acc:ZDB-GENE-031205-1]
		ENSDARG00000016200	trib3	tribbles homolog 3 (Drosophila) [Source:ZFIN;Acc:ZDB-GENE-040426-2609]
		ENSDARG00000088833	LRRC53	leucine rich repeat containing 53 [Source:HGNC Symbol;Acc:25255]
		ENSDARG00000031796	ache	acetylcholinesterase [Source:ZFIN;Acc:ZDB-GENE-010906-1]

## Sheet: Additional File 3, E
Additional File 3, E. Probability of observed versus expected number of transcription factor binding sites in promoter regions of 51 highly upregulated genes in cluster 9
The notation for transcription factor binding sites is taken from MatBase (Genomatix). Probabilities <=0.005 are highlighted in red.
promoter length	2000	2000	2000	2000	2000	2000	2000	2000	2000	2000	2000	346	2000	2000	368	2000	2000	464	2000	2000	2000	2000	2000	2000	2000	2000	2000	2000	2000	2000	2000	2000	668	2000	2000	801	2000	2000	1921	2000	2000	2000	2000	424	1541	2000	2000	2000	2000
	ache	APBB2	ARHGEF12	arl13a	atp1a2a	atp1b1a	C12H10orf90	C2H14orf164	calm1b	clcn1a	COL21A1	cpm	CR384059.1	CT955963.1	dusp2	EGR3	enpp6	ERP27	foxd2	gdnfa	gprc5c	GREM1	hoxc13a	KCNA6	KCNJ12	KCNJ2	klc3	LRRC53	mcf2a	MYL3	net37-like	PCDH20	PRODH	prodha	SCN1B	scn4aa	scn4ab	sh2d5	si:ch211-106h11.3	si:ch211-14a17.6	si:dkey-88l16.5	six2a	SLC13A5	slc4a4b	slc8a3	specc1	strbp	STYK1	trib3
ar binding sites	1	3	1	1	1	2	3	5	2		2					3	1			1	3	3			2	4	2		2	5	6	1	1	4	1			2	1	1	5	1	7			1	4	3	1
ARE.01		0.453324		0.453324			0.453324		0.453324		0.453324					0.453324	0.453324				0.453324	0.453324			0.453324					0.123137	0.453324		0.182662	0.123137						0.453324	0.123137		0.123137				0.453324	0.453324
ARE.02	0.407577		0.407577		0.407577		0.407577	0.0162138	0.407577							0.407577						0.407577				0.0162138	0.407577		0.407577	0.407577	0.0162138	0.407577		0.407577	0.407577			0.407577			0.407577	0.407577	0.0973825			0.407577	0.0973825	0.407577
ARE.03		0.12795				0.12795	0.461202	0.12795			0.461202					0.461202				0.461202	0.12795	0.461202			0.461202	0.461202	0.461202		0.461202	0.12795	0.12795			0.461202				0.461202	0.447879		0.12795		0.0249416				0.461202	0.461202	0.461202
egr2a binding sites	1		1			1			1	2			1			1	1						1				1	2	1				1	1				1	1							2	3	1
EGR2.01	0.401463		0.401463			0.401463			0.401463	0.0942145			0.401463			0.401463	0.401463						0.401463				0.401463	0.0942145	0.401463				0.157542	0.401463				0.401463	0.389205							0.0942145	0.0153934	0.401463
EGR3 binding sites			2							1						1												1	1				1	1											1	2		1
EGR3.01			0.0427003							0.277682						0.277682												0.277682	0.277682				0.102953	0.277682											0.221694	0.0427003		0.277682
emx2 binding sites	4	3	3	2	1	2	4	3	3	4			1		2	3	2		2	1	1	5	2	3	1		4	1	4		3	2			1			2	1	1	3	7		1	1		2	1	5
EMX2.01	0.0924103	0.241512	0.241512	0.505396		0.505396	0.0924103	0.241512	0.241512	0.0924103					0.0395602	0.241512	0.505396		0.505396			0.0292574	0.505396	0.241512			0.0924103		0.0924103		0.241512	0.505396						0.505396			0.241512	0.00183565		0.302019			0.505396		0.0292574
FOXJ3 binding sites	1	1		2		2			1				2	1				1	1		1		3	1			1				1										1	1	1		1	1		3
FOXJ3.01	0.565092	0.565092		0.202903		0.202903			0.565092				0.202903	0.565092				0.175657	0.565092		0.565092		0.0521643	0.565092			0.565092				0.565092										0.565092	0.565092	0.565092		0.473516	0.565092		0.0521643
foxq1b binding sites	1	2		3		4	2		1		2		2	1		1	2	1	1		2		2	1				2		2	2	1			1		2		1		1	3	2		1		1	4
HFH1.01		0.380342		0.147504		0.0450776	0.380342				0.380342		0.380342				0.380342	0.263893			0.380342		0.380342					0.380342		0.380342	0.380342						0.380342					0.147504	0.380342					0.0450776
homez binding sites	1				1				1							1			1			2										1					1				2	1
HOMEZ.01	0.347463				0.347463				0.347463							0.347463			0.347463			0.0688735										0.347463					0.347463				0.0688735	0.347463
hoxc10a binding sites			2			1				2	2		2	3		2	2	1	1	1		4	3	2	1	3	1		2		1	1			1		2	1		1		2	2	1	1		2	2	2
HOXC10.01			0.289566							0.289566	0.289566		0.289566	0.0933475		0.289566	0.289566	0.219675				0.023469	0.0933475	0.289566		0.0933475			0.289566								0.289566					0.289566	0.289566	0.20281	0.561234		0.289566	0.289566	0.289566
hoxc11a binding sites			2			1				2	2		2	3		2	2	1	1	1		4	3	2	1	3	1		2		2	1		1	1		2	2		1		2	2	1	1		2	2	1
HOXC11.01			0.315995							0.315995	0.315995		0.315995	0.107942		0.315995	0.315995	0.232645				0.0288411	0.107942	0.315995		0.107942			0.315995		0.315995						0.315995	0.315995				0.315995	0.315995	0.214926	0.584989		0.315995	0.315995
hoxc12a binding sites						2				1	1		2	3	1	2	2	1	1			2	2	2		3	1	1	1		2	1			1		2			1		2	2		2		1	3	3
HOXC12.01						0.240373				0.607535	0.607535		0.240373	0.0687146	0.158102	0.240373	0.240373	0.195063	0.607535			0.240373	0.240373	0.240373		0.0687146	0.607535	0.607535	0.607535		0.240373	0.607535			0.607535		0.240373			0.607535		0.240373	0.240373		0.162933		0.607535	0.0687146	0.0687146
hoxc13a binding sites		2	4		1	3	1		3		2		2	2	1	3	1	1	2	3	3	4	3	3	1	3	3	2	2		1	3		1	1		2	2		3	2	4	2		1	3	1	3	2
HOXC13.01		0.25247	0.0744668		0.620249	0.0744668	0.620249		0.25247		0.620249		0.620249			0.620249			0.620249	0.25247	0.620249	0.25247		0.25247		0.620249	0.25247	0.25247	0.25247		0.620249	0.620249			0.620249		0.620249	0.25247		0.620249	0.620249	0.620249	0.620249			0.620249			0.620249
HOXC13.02														0.272914	0.171705	0.272914		0.211426			0.272914	0.272914	0.0846408			0.272914						0.272914								0.272914		0.0846408			0.545639	0.272914		0.0846408
irx4b binding sites		1	2	1	1	2	1	1		1	1		4	3		1	1			1	3		1		3	1	2		1	2	3	1		1	3			2	1	3	4	2		1		1		1	1
IRX4.01			0.359983			0.359983							0.0394242	0.134362							0.134362				0.134362		0.359983			0.359983	0.134362				0.134362			0.359983		0.134362	0.0394242	0.359983		0.234943
lbx2 binding sites	4	5	4	2	1	3	1	2	3	4	2			1	3	3	4	1	1			4	1	4	2		3		3	1	1	2			2	1	1	1	2	1	2	6	2		1	1	2		5
LBX2.01	0.115147	0.0393013	0.115147	0.549099		0.280118		0.549099	0.280118	0.115147	0.549099				0.00499789	0.280118	0.115147	0.3476				0.115147		0.115147	0.549099		0.280118		0.280118			0.549099			0.549099	0.521594			0.527503		0.549099	0.0114187	0.549099				0.549099		0.0393013
mef2b binding sites			1	3		4	1		1	3	3		1	2		2			1	2	2	6	4	5					2		3	1			3		1		1	2	1	2			3			1	1
MEF2.01			0.622661	0.0756041		0.0174284	0.622661		0.622661	0.0756041	0.254813		0.622661	0.622661		0.254813			0.622661	0.254813	0.254813	0.622661	0.254813	0.254813					0.254813		0.254813				0.622661		0.622661		0.607852	0.254813		0.254813						0.622661	0.622661
MEF2.02																						0.0892076																							0.0694651
MEF2.03																						0.0547218																							0.042434
MEF2.04																															0.0272293
MEF2.05														0.0736015								0.0736015
MEF2.06											0.31794											0.31794	0.0569331	0.00701785								0.31794			0.0569331						0.31794
MEF2.07																						0.0824125																							0.0641206
pou3f1 binding sites	6		2	2		1	1	1	3	7			1	1	3	2	2				1	2	2	5	2		3		1		2	2		2	3	1		1	2	1		5	3			1	1	1	6
TST1.02	0.0107624		0.542024	0.542024					0.273652	0.00268157					0.00481993	0.542024	0.542024					0.542024	0.542024	0.0375036	0.542024		0.273652				0.542024	0.542024		0.542024	0.273652	0.516957			0.520487			0.0375036	0.273652						0.0107624
prrx1b binding sites	5	2	2	2	1	2	1	1	3	3					2	3	2		2			5	1	6	2		3		4		2	2		1				1	1	1	1	6			2		2		5
PRRX1.01	0.0115294	0.382712	0.382712	0.382712		0.382712			0.149072	0.149072					0.0253217	0.149072	0.382712		0.382712			0.0115294		0.00245511	0.382712		0.149072		0.0457688		0.382712	0.382712										0.00245511			0.272473		0.382712		0.0115294
six2a binding sites							2				1																				1				1		1
SIX2.01							0.00619975				0.109292																				0.109292				0.109292		0.109292
sox11b binding sites		1	1	2		2	1		1				1		1						1		3				2	1		2	3	2	1	1					1	1								2
SOX11.01		0.502106	0.502106	0.15483		0.15483	0.502106		0.502106				0.502106		0.120424						0.502106		0.0337799				0.15483	0.502106		0.15483	0.0337799	0.15483	0.207784	0.502106					0.4882	0.502106								0.15483
sox12 binding sites				3			2		2		1		2				2		1			1	5	1	3	1	3	1		1	4	1		1		1	1			1	1	2	1	1	2				2
SOX12.01				0.0924469			0.287877		0.287877				0.287877				0.287877						0.00472902		0.0924469		0.0924469				0.0231491					0.347116						0.287877		0.202031	0.198405				0.287877
sox3 binding sites			1	3		1	4	1	1				2	1			1		2								1	1		2	2	1			1		2	2		2			1					4	2
SOX3.01			0.573933	0.0553013		0.573933	0.0112415	0.573933	0.573933				0.210353	0.573933			0.573933		0.210353								0.573933	0.573933		0.210353	0.210353	0.573933			0.573933		0.210353	0.210353		0.210353			0.573933					0.0112415	0.210353
tcf4 binding sites	1			4		2			2	4		2	3	2			2			3	2		1		1		1	1		2	3		1	1			1	2	2			1			3	1	3		4
TCF7L2.01	0.611682			0.244273		0.244273			0.611682	0.0705473		0.0119822	0.244273	0.611682			0.611682			0.244273	0.244273		0.611682				0.611682			0.244273	0.611682		0.270897	0.611682				0.611682	0.596898			0.611682			0.517531	0.611682	0.244273		0.244273
TCF7L2.02				0.145911					0.48907	0.48907			0.48907	0.48907			0.48907			0.48907					0.48907			0.48907			0.145911						0.48907	0.48907	0.475336						0.0954765		0.48907		0.145911
Grand total of binding sites	25	20	28	30	7	35	24	14	28	34	19	2	28	23	13	30	27	7	17	13	19	42	37	35	19	18	32	13	26	17	42	23	5	15	20	3	18	19	14	20	23	47	25	5	20	13	24	32	40
[truncated: 3 more columns]
