# Supplementary material for: Unique patterns of transcript and miRNA expression in the South American strong voltage electric eel (Electrophorus electricus)
Source: BMC Genomics. 2015 Mar 26;16(1):243. doi: 10.1186/s12864-015-1288-8 (PMC4393597; doi:10.1186/s12864-015-1288-8)
Supplement: Additional file 4: — MiRNA expression in electric fishes. Table of normalized miRNA expression values in E. electricus and S. macrurus. [file 12864_2015_1288_MOESM4_ESM.txt]

miR_ID	genome_ID	sequence	Eelectricus_brain	Eelectricus_heart	Eelectricus_huntersEO	Eelectricus_kidney	Eelectricus_skeletalMuscle	Eelectricus_spinalCord	Eelectricus_mainEO	Eelectricus_sachsEO	Smacrurus_EO	Smacrurus_skeletalMuscle
eel-let-7a-1-3p	scaffold23245-26.1:plus-minus:50658-50737:eel-let-7a-1-3p	CTGTACAGCCTCCTAGCTTTCC	2.879856883	4.951221053	4.721718555	4.571115118	4.918411576	3.8087288	3.968052601	4.708857109	5.614846063	5.50854997
eel-let-7a-1-5p	scaffold23245-26.1:plus-minus:50658-50737:eel-let-7a-1-5p	ATGAGGTAGTAGGTTGTATAGT	7.329426171	8.108011134	7.563972756	7.425234813	8.264614344	7.636738269	7.412310022	7.88481203	8.031463526	7.825924207
eel-let-7a-2-5p	scaffold2523-26.2:plus-minus:16488-16567:eel-let-7a-2-5p	CTGAGGTAGTAGGTTGTATAGTT	6.664235929	6.440415169	5.918776854	6.165646129	6.204394473	5.650615245	5.572167386	5.640545168	5.888089847	5.793818498
eel-let-7a-4-5p	scaffold2575-26.3:plus-plus:14955-15034:eel-let-7a-4-5p	TTAGGGTCATGCCCTTTGTCAGA	5.296109702	3.266787937	2.333770515	2.239129166	2.572563641	2.607609689	2	2.111727946	2	2
eel-let-7a-5-3p	scaffold26759-27.5:plus-minus:15731-15810:eel-let-7a-5-3p	CTATACAGTCTATTGCCTTCCT	5.354551057	6.770300456	5.566245945	8.015390398	6.060500471	6.040592259	5.448574308	5.921547347	7.009128876	6.719565174
eel-let-7a-6-3p	scaffold171-25.3:plus-minus:53787-53866:eel-let-7a-6-3p	CTATACAACTTACTGTCTTTCC	5.791589208	8.208307242	7.58120481	6.634224122	7.899632046	6.077150064	7.86119133	7.743188681	7.424902522	7.30828111
eel-let-7a-6-5p	scaffold171-25.3:plus-minus:53787-53866:eel-let-7a-6-5p	TGAGGTAGTAGGTTGTATAGTT	14.80500265	16.04439359	16.69695006	14.45832523	17.02569609	15.29048833	16.71338912	16.75922566	15.68633285	15.22573711
eel-let-7b-2-3p	scaffold171-25.3:plus-minus:53423-53502:eel-let-7b-2-3p	TCTGGAGATAACTATACAACCT	5.992714737	7.310185326	4.624645697	4.395202619	6.045240761	5.882360151	5.096623005	5.394411062	6.32180817	6.844906427
eel-let-7b-3-3p	S63-6053__len__20380-:plus-minus:14048-14137:eel-let-7b-3-NotInSoap-3p	CTATACAACCTACTGCCTTCCT	6.176081038	8.550682473	7.303522263	6.559027356	8.164332257	6.845339587	7.424605663	7.646605255	8.041050097	8.220809393
eel-let-7b-3-5p	S63-6053__len__20380-:plus-minus:14048-14137:eel-let-7b-3-NotInSoap-5p	TGAGGTAGTAGGTTGTGTGGTT	10.89085364	12.29717464	11.61721843	10.53669142	12.03067242	10.70523406	11.47985534	11.61720012	11.70296697	11.31065529
eel-let-7c-1-3p	scaffold18953-23.0:plus-minus:43825-43904:eel-let-7c-1-3p	CTGTACAACCTCCTAGCTTTCC	3.708988724	6.812059262	4.346444363	4.086685967	6.346922062	5.342856722	4.668371435	4.839335334	5.25694333	5.269209963
eel-let-7c-1-5p	scaffold18953-23.0:plus-minus:43825-43904:eel-let-7c-1-5p	TGAGGTAGTAGGTTGTATGGTT	11.60821806	12.30193062	11.44465406	10.21892344	11.99473776	12.48913051	11.13231502	11.59298932	11.13225693	10.89137774
eel-let-7d-2-5p	scaffold5318-27.9:plus-plus:108194-108273:eel-let-7d-2-5p	TGAGGTAGTTGGTTGTATGGTT	10.75506875	9.596634786	8.608513442	8.076487084	9.138347858	11.13788286	8.425939185	8.601504672	10.20448244	9.997680677
eel-let-7e-1-3p	scaffold1417-27.8:plus-minus:106920-106999:eel-let-7e-1-3p	CTATACAATCTACTGTCTTTCT	2.171151761	3.856709865	3.99619847	5.212630462	4.604874906	3.554454564	4.304104408	4.638637349	4.823225007	4.4488543
eel-let-7e-1-5p	scaffold1417-27.8:plus-minus:106920-106999:eel-let-7e-1-5p	TGAGGTAGTAGATTGAATAGTT	12.67866185	13.42415017	13.59966878	12.32252649	14.19711834	13.1915407	13.67252413	13.5505484	12.87390525	12.73497615
eel-let-7f-1-5p	scaffold13044-24.7:plus-minus:37469-37548:eel-let-7f-1-5p	TGAGGTAGTAGATTGTATAGTT	10.69808003	9.607376646	9.834354974	7.350834453	10.14425294	12.14069554	9.057333079	9.769107528	11.48558534	11.50290328
eel-let-7g-1-3p	scaffold2650-26.8:plus-plus:21423-21502:eel-let-7g-1-3p	CTATACAGTCTACTGTCTTTCT	6.58554747	6.899169375	7.260845182	6.461763633	7.157857908	6.585628187	7.639432156	7.39219784	5.926196452	5.479384959
eel-let-7g-2-5p	scaffold26439-22.3:plus-minus:4031-4110:eel-let-7g-2-5p	TGAGGTAGTAGTTTGTATAGTT	11.87955159	12.34027773	13.39879091	11.99218859	13.53305958	11.90647313	13.75867827	13.4711695	12.55492136	12.03147767
eel-let-7h-1-5p	scaffold26439-22.3:plus-minus:3727-3806:eel-let-7h-1-5p	TGAGGTAGTAAGTTGTGTTGTT	10.44095031	10.55095636	11.23186836	10.80178595	11.60596873	9.974470903	11.01168557	11.08947994	9.484855671	9.346220213
eel-let-7h-2-5p	scaffold2650-26.8:plus-plus:21618-21697:eel-let-7h-2-5p	CTGAGGTAGTAAGTTGTGTTGT	5.968076307	4.380137667	3.826171599	4.55214028	4.13650502	4.112227857	4.362451715	4.315024612	4.372584326	4.484627984
eel-let-7i-1-5p	scaffold10-27.6:plus-plus:195120-195199:eel-let-7i-1-5p	TGAGGTAGTGGTTTGTGCTGTT	11.61998132	7.578044868	7.480533427	9.988731084	7.839102353	7.950640728	7.507719278	7.217633993	4.045031758	4.430539273
eel-let-7j-2-3p	S63-435246__len__3700-:plus-minus:1568-1647:eel-let-7j-2-NotInSoap-3p	CTGTACAGACTACTGCCTTGCT	6.882239595	9.244868087	8.586907547	9.638807094	8.965282339	7.911006345	8.802533442	8.669530705	7.951783599	8.152844463
eel-let-7j-2-5p	S63-435246__len__3700-:plus-minus:1568-1647:eel-let-7j-2-NotInSoap-5p	TGAGGTAGTTGTTTGTACAGTT	10.86219345	12.02095083	12.34323268	12.15220789	12.48270544	11.51781275	12.47974882	12.53459507	11.46666178	11.61571216
eel-let-7k-2-5p	scaffold26759-27.5:plus-minus:16171-16250:eel-let-7k-2-5p	TGAGGTAGTAGACTGAGTAGTT	8.052031204	10.04420894	11.12565763	11.45043689	10.91657897	9.040588327	11.33060022	11.29332316	2	2
eel-let-7l-1-5p	scaffold13044-24.7:plus-minus:37711-37790:eel-let-7l-1-5p	TGAGGTAGTAGGTTGTATAGCT	11.89957741	10.66604148	11.29449796	8.935389804	11.62028332	13.19973957	10.67593183	11.55343103	10.83452356	10.50608614
eel-let-7m-1-5p	scaffold7259-27.6:plus-plus:51461-51540:eel-let-7m-1-5p	TGAGGTAGTAGTTTGTGCTGTT	12.28647003	7.767842442	8.786554744	9.548679007	9.255853233	9.037381178	8.786762219	9.116818744	9.604063247	9.796827324
eel-miR-1-1-5p	scaffold2815-25.9:plus-minus:107199-107278:eel-miR-1-1-5p	ACATACTTCTTTATATACCCATA	2	3.759453041	3.826171599	2	5.284787712	2	4.179386213	3.890427109	5.17812348	5.195926399
eel-miR-1-2-3p	scaffold18152-23.8:plus-plus:133660-133739:eel-miR-1-2-3p	TGGAATGTAAAGAAGTATGTAT	3.866599372	9.488191325	10.50769579	2	10.03385491	3.170350922	10.50779991	10.63621528	10.74900846	10.18095518
eel-miR-100a-1-3p	scaffold23245-26.1:plus-minus:51058-51137:eel-miR-100a-1-3p	CAAGCTCGCGTCTACAGGTATG	8.199263974	9.836153721	9.382050273	7.489689244	9.58667691	9.066470326	9.54780564	9.902516374	9.597259086	9.658644142
eel-miR-100a-1-5p	scaffold23245-26.1:plus-minus:51058-51137:eel-miR-100a-1-5p	ACCCGTAGATCCGAACTTGTGG	11.67499601	13.60967327	13.34419666	15.46771273	13.86145975	13.08060329	13.48152981	14.00689974	14.63351492	14.48252146
eel-miR-100b-1-3p	scaffold2523-26.2:plus-minus:16888-16967:eel-miR-100b-1-3p	CAAGCTTGTGTCTATAGGTATC	6.564891305	7.353011315	4.977176606	5.099626024	5.75574666	6.925974997	4.839964445	5.119695852	7.277279443	7.934676641
eel-miR-100b-1-5p	scaffold2523-26.2:plus-minus:16888-16967:eel-miR-100b-1-5p	AACCCGTAGATCTGAACTTGT	14.05803729	16.96575967	16.15351651	15.30537436	16.56463675	15.93933919	16.29387358	16.7811629	10.28247492	10.25674957
eel-miR-101a-1-3p	scaffold17240-26.7:plus-minus:15572-15654:eel-miR-101a-1-3p	GTACAGTACTGTGATAACTGA	11.92206235	14.5806662	15.28571007	11.19257426	15.67047228	13.06501425	15.66506094	15.45765166	12.65796021	12.9625826
eel-miR-101a-1-5p	scaffold17240-26.7:plus-minus:15572-15654:eel-miR-101a-1-5p	TCAGTTATCACAGTGCTGATGC	6.932003449	7.760342038	7.792239373	6.137143798	7.980105047	6.848541146	8.078869029	7.750628836	6.616410005	7.062528789
eel-miR-101b-1-3p	scaffold25958-28.0:plus-plus:28024-28103:eel-miR-101b-1-3p	GTACAGTACTATGATAACTGAA	8.894164015	11.1825655	10.7379351	8.302047222	11.35256419	9.750204325	11.23522927	11.04606865	8.040181851	8.644266115
eel-miR-101b-1-5p	scaffold25958-28.0:plus-plus:28024-28103:eel-miR-101b-1-5p	CAGTTATCATGGTACCGGTGCTG	6.988689301	8.176676954	7.974855098	6.476173257	7.722891479	6.632285089	8.052024302	8.113506598	6.665624096	7.380660763
eel-miR-103a-2-3p	scaffold10996-27.5:plus-minus:23951-24030:eel-miR-103a-2-3p	AGCAGCATTGTACAGGGCTATGA	11.21477618	11.09366157	11.33937605	9.950959376	11.12406979	10.23783108	11.70797415	11.39825806	9.893259632	9.550331789
eel-miR-106-1-3p	scaffold5263-27.8:plus-plus:19261-19340:eel-miR-106-1-3p	ACCGCATTGTGGGCACTTCTGTC	5.614027774	5.564287713	4.674049032	7.526119789	4.560092866	4.731794374	5.340993271	4.95845262	4.451404176	5.127713427
eel-miR-106-1-5p	scaffold5263-27.8:plus-plus:19261-19340:eel-miR-106-1-5p	TAAAGTGCTTACAGTGCAGGTAG	5.753856315	6.727055264	7.163504677	7.025960989	6.912926647	5.983624056	6.988784824	6.925775632	6.829279806	6.52970668
eel-miR-107-2-3p	scaffold11731-26.5:plus-plus:17328-17407:eel-miR-107-2-3p	AGCAGCATTGTACAGGGCTATC	9.876535801	8.869924132	10.5416913	9.282253521	8.124743113	9.167261255	11.16468854	9.977465861	9.806144703	8.972751385
eel-miR-107-2-5p	scaffold11731-26.5:plus-plus:17328-17407:eel-miR-107-2-5p	AGCTTCTTTACAGTGTTGCCTTG	4.417693845	2	4.073844861	3.6772404	2.113033461	2.796381921	4.042176317	3.170213452	2.896119654	2.727189948
eel-miR-10a-1-3p	scaffold5104-27.6:plus-plus:181822-181901:eel-miR-10a-1-3p	CAAATTCGTGTCTTGGGGAAT	2.171151761	2	2	3.081690243	2.915791259	6.447321866	2	2	3.587256939	2
eel-miR-10a-1-5p	scaffold5104-27.6:plus-plus:181822-181901:eel-miR-10a-1-5p	TACCCTGTAGATCCGAATTTGT	9.053859886	5.986152501	10.84275123	15.39628527	13.62819101	15.42586108	12.3804587	11.55296963	13.28065033	9.767916636
eel-miR-10b-1-3p	scaffold4892-24.5:plus-minus:40906-40985:eel-miR-10b-1-3p	CAAATACGTCTTTACAGGAATA	2.171151761	2	3.523044025	3.865852348	2	4.305259556	4.112497104	3.759948884	4.560435393	4.22920343
eel-miR-10b-1-5p	scaffold4892-24.5:plus-minus:40906-40985:eel-miR-10b-1-5p	GTACCCTGTAGAACCGAATTTGT	3.650547368	3.104539062	7.132094213	8.166685983	6.999543729	7.422505753	7.575156879	7.4255313	9.657972161	9.436058163
eel-miR-10b-2-3p	C8051512-25.0:plus-minus:4453-4532:eel-miR-10b-2-3p	ACAGATTCGATTCTAGGGGAGT	3.000283602	3.409901587	7.54065129	4.718112531	7.157857908	7.220657633	7.490328498	7.228542299	7.417504996	6.456618152
eel-miR-10b-2-5p	C8051512-25.0:plus-minus:4453-4532:eel-miR-10b-2-5p	TACCCTGTAGAACCGAATTTGT	12.07465272	14.02260466	18.49417876	17.06152842	18.59326142	17.71236244	18.84694718	18.66409374	18.1890865	16.93602495
eel-miR-10c-1-3p	scaffold14573-23.5:plus-minus:36226-36305:eel-miR-10c-1-3p	CAAATTCGTATCTAGGGGAGT	2	2.075019925	5.158571259	6.321862401	5.865063376	6.53299284	5.995799053	5.87853904	6.081379605	6.053723154
eel-miR-10c-1-5p	scaffold14573-23.5:plus-minus:36226-36305:eel-miR-10c-1-5p	TACCCTGTAGATCCGGATTTGT	11.28260085	12.05741653	16.09514736	16.53566335	16.56029729	16.64832536	16.12232737	16.29551916	15.22507731	15.02107207
eel-miR-10d-1-3p	scaffold3897-26.5:plus-plus:109238-109317:eel-miR-10d-1-3p	CAGATTCGGTTTTAGGGGGGTAT	2	2	2	2	2	5.22832513	2	2	2	2
eel-miR-10d-1-5p	scaffold3897-26.5:plus-plus:109238-109317:eel-miR-10d-1-5p	TACCCTGTAGAACCGAATGTGT	8.389888293	5.127626146	11.25612346	9.48008506	8.49485532	15.90291767	11.80684089	11.39334063	11.77443976	10.66227924
eel-miR-10e-1-5p	scaffold9008-25.3:plus-minus:33879-33958:eel-miR-10e-1-5p	CACCCTGTAGAGCCGAATTTGT	6.365880452	4.252118145	13.5811211	10.75558782	12.32835308	12.4956617	13.97728774	13.51793065	7.38285643	7.182019391
eel-miR-124a-1-3p	scaffold10747-22.9:plus-plus:5592-5671:eel-miR-124a-1-3p	TAAGGCACGCGGTGAATGCCA	10.37580024	2	3.732448784	2	2	7.373515399	3.41217827	2.111727946	2.227461742	2.727189948
eel-miR-124a-1-5p	scaffold10747-22.9:plus-plus:5592-5671:eel-miR-124a-1-5p	TGTGTTCACAGTGGACCTTGAT	6.331509305	2	2	2	2	2.111078933	2	2	2	2
eel-miR-124a-2-5p	scaffold4019-24.6:plus-minus:1244-1323:eel-miR-124a-2-5p	CGTGTTCACGGCGGACCTTGAT	6.431339305	2	2	2	2	4.61867442	2	2	2	2
eel-miR-124a-3-3p	scaffold2372-27.9:plus-minus:230468-230547:eel-miR-124a-3-3p	TAAATGTCCATACAATTAAGGC	4.472974625	2	2	2	2	2	2	2	2	2
eel-miR-124a-3-5p	scaffold2372-27.9:plus-minus:230468-230547:eel-miR-124a-3-5p	CGTGTTCACAGCGGACCTTGAT	6.963097751	2	2	2	2	3.918467449	2	2	2	2
eel-miR-124b-1-5p	scaffold25483-25.9:plus-minus:82102-82179:eel-miR-124b-1-5p	CCGTGTTCACAGCGGACCTTG	5.512161705	2	2	2	2	2.111078933	2	2	2	2
eel-miR-124c-1-3p	scaffold1550-27.4:plus-plus:1366-1445:eel-miR-124c-1-3p	TAAGGCACGCGGTGAATGCTAA	7.743443127	2	2	2	2	4.767292382	2	2	2.0905805	2
eel-miR-124c-1-5p	scaffold1550-27.4:plus-plus:1366-1445:eel-miR-124c-1-5p	CGTGTTCGCGGCGGACCTTGA	5.71467737	2	2	2	2	2	2	2	2	2
eel-miR-125a-1-3p	scaffold25829-25.8:plus-plus:11720-11799:eel-miR-125a-1-3p	ACAGGTGAGGTCCTCAGGAAC	4.575304493	2.695704551	2	2	2	3.456434623	2	2	4.392796093	4.466880889
eel-miR-125a-1-5p	scaffold25829-25.8:plus-plus:11720-11799:eel-miR-125a-1-5p	TCCCTGAGACCCTTAACCTGTGA	10.95479107	10.23167557	9.523052198	8.27547536	9.279050901	11.69463405	9.919251137	10.30594505	11.59115796	11.52950303
eel-miR-125b-1-3p	scaffold18953-23.0:plus-minus:35215-35294:eel-miR-125b-1-3p	ACGGGTTAGGCTCTTGGGTCCT	7.565124017	8.050140118	4.81231492	5.157518202	6.029808621	8.286246772	4.992449762	5.04144683	5.504781469	5.362877899
eel-miR-125b-1-5p	scaffold18953-23.0:plus-minus:35215-35294:eel-miR-125b-1-5p	TCCCTGAGACCCTAACTTGTGA	11.59265957	13.17374168	12.91596766	10.80004836	13.37005246	13.13681968	12.96819757	13.45849415	12.82368713	12.83242454
eel-miR-125b-2-3p	scaffold23245-26.1:plus-minus:44523-44602:eel-miR-125b-2-3p	ACGGGTTGGGTTCTTGGGAGCT	7.046747646	6.557235887	5.6865406	6.604733836	5.636912625	6.33104906	5.193436497	6.16643034	6.720974906	6.686604665
eel-miR-125b-2-5p	scaffold23245-26.1:plus-minus:44523-44602:eel-miR-125b-2-5p	TCCCTGAGACCCTAACTTGTGAC	4.973510939	4.988610516	3.913843437	4.452255432	4.006337062	5.115205176	3.889691	4.315024612	6.628178687	6.427960236
eel-miR-125b-3-3p	scaffold2523-26.2:plus-minus:7408-7487:eel-miR-125b-3-3p	ACGGGTTAGGCTCTTGGGAGCT	8.583860753	9.014881197	6.97209279	7.94157384	7.843222205	9.223244449	7.038342803	7.542687009	8.038443411	8.943403933
eel-miR-125c-1-3p	scaffold9227-25.8:plus-plus:22624-22704:eel-miR-125c-1-3p	ACGGGTCAGGAGCTTGGGACCT	5.067957612	5.564287713	3.404844115	7.089932275	4.648235051	5.417097362	3.41217827	4.403376892	8.289388189	9.149650973
eel-miR-125c-1-5p	scaffold9227-25.8:plus-plus:22624-22704:eel-miR-125c-1-5p	TCCCTGAGACCCTAACTCGTGA	9.465576633	10.836908	10.72106681	8.638779816	10.54589511	10.55131072	10.9476106	12.07889458	10.51616537	10.98700197
eel-miR-126a-1-3p	scaffold4780-26.7:plus-plus:8101-8180:eel-miR-126a-1-3p	TCGTACCGTGAGTAATAATGCA	9.592121539	13.73269738	12.12240972	11.22767936	12.67348072	10.52443345	12.09785878	12.12372253	12.43563609	12.72454311
eel-miR-126a-1-5p	scaffold4780-26.7:plus-plus:8101-8180:eel-miR-126a-1-5p	CATTATTACTTTTGGTACGCG	10.31210868	12.75160145	12.17579737	12.92224359	12.53232464	11.09804954	12.07355007	12.46445238	13.19372707	14.15104859
eel-miR-126b-1-3p	scaffold8746-23.5:plus-minus:29765-29844:eel-miR-126b-1-3p	TCGTACCGTGAGTAATAGTGC	7.216381761	10.8425768	8.464493874	8.84128458	8.540049035	7.840536401	7.852259997	8.515143644	7.731622185	8.234197437
eel-miR-128-1-5p	scaffold14186-25.6:plus-minus:21014-21093:eel-miR-128-1-5p	CGGGGCCGGGACACTGTCTGAGA	7.450401559	5.631188737	4.464644273	6.807611025	4.072971246	4.676540091	4.839964445	4.95845262	6.348178933	6.83591098
eel-miR-128-2-3p	C7653882-25.0:plus-plus:42-121:eel-miR-128-2-3p	TCACAGTGAACCGGTCTCTTT	13.12766479	12.54062586	12.23646911	9.633557828	12.18358521	11.46271597	12.42168132	12.06689971	11.37847957	11.0841701
eel-miR-128-2-5p	C7653882-25.0:plus-plus:42-121:eel-miR-128-2-5p	CGGGACCGTGACACTGTCTGAGA	7.884765151	6.616518945	6.117046781	7.489195607	6.395271531	5.95079111	6.398847753	6.433614768	6.737078822	6.83591098
eel-miR-129a-2-3p	scaffold1107-27.2:plus-plus:1717-1796:eel-miR-129a-2-3p	AAGCCCTTACCCCAAAAAGCAT	8.67700035	2	2	2	2	5.216260052	2	2	2.227461742	5.195926399
eel-miR-129a-2-5p	scaffold1107-27.2:plus-plus:1717-1796:eel-miR-129a-2-5p	CTTTTTGCGGTCTGGGCTTGC	11.00017036	3.537921109	4.721718555	2.495287159	2.362035455	8.674335434	4.918326046	4.359913394	6.32180817	7.598439735
eel-miR-129b-1-3p	scaffold4001-28.1:plus-minus:25189-25268:eel-miR-129b-1-3p	AAGCCCTTACCCCAAAAAGTAT	7.479245372	2.424571379	2	2	2	4.818681552	2.673238438	2	4.372584326	4.552986486
eel-miR-130a-1-3p	scaffold3528-29.6:plus-minus:68443-68522:eel-miR-130a-1-3p	CAGTGCAATGTTAAAAGGGCA	8.799383903	10.63289345	9.246651153	9.026250842	9.831847962	8.778487067	9.595106674	9.521209457	9.58191774	9.857391716
eel-miR-130a-1-5p	scaffold3528-29.6:plus-minus:68443-68522:eel-miR-130a-1-5p	GCTCCTTTTATGTTGTACTCCT	5.849207007	6.980449994	5.514977898	5.460146369	6.148642656	5.406763162	5.906162246	5.240924141	5.579303619	5.688082016
eel-miR-130b-1-3p	scaffold4311-26.0:plus-plus:114759-114838:eel-miR-130b-1-3p	CAGTGCAATAATGAAAGGGCA	9.280913949	11.40071756	10.3114671	8.918455976	9.744728412	8.457527533	10.65289003	10.69316338	8.609613243	9.159775545
eel-miR-130b-1-5p	scaffold4311-26.0:plus-plus:114759-114838:eel-miR-130b-1-5p	ACTCTTTCTCTGTTGCACTACT	9.933157615	11.49109904	10.69709368	10.08007373	10.08579623	8.942256948	10.84702071	10.84795344	9.159015046	8.911444212
eel-miR-130c-1-3p	S63-396370__len__2464-:plus-minus:1070-1152:eel-miR-130c-1-NotInSoap-3p	CAGTGCAATATTAAAAGGGCA	9.630642268	11.5982915	10.55837526	9.587982162	10.25063197	9.290350107	10.69746856	10.82419183	8.692769176	9.211650005
eel-miR-130c-2-5p	scaffold4311-26.0:plus-plus:109052-109131:eel-miR-130c-2-5p	GCCCTTTTTCTGTTGTACTAC	6.554404594	7.8785413	6.717250952	5.825978674	6.190668429	5.417097362	6.928607869	7.121226682	4.660109077	5.23315455
eel-miR-132-1-3p	scaffold11976-25.4:plus-plus:4713-4792:eel-miR-132-1-3p	TAACAGTCTACAGCCATGGTCG	9.726577172	7.582407751	6.416816029	6.225075605	5.717272852	7.783771366	5.96064444	6.580761394	6.31799159	6.388598258
eel-miR-132-1-5p	scaffold11976-25.4:plus-plus:4713-4792:eel-miR-132-1-5p	ACCGTGGCTTTAGATTGTTACT	11.9628405	9.544055877	7.727181836	8.08943847	7.56595699	10.94739215	7.69078478	7.658561534	6.395620105	6.364996088
eel-miR-133a-1-3p	scaffold18152-23.8:plus-plus:136062-136141:eel-miR-133a-1-3p	TTGGTCCCCTTCAACCAGCTGT	8.746424719	15.03373034	16.08255017	6.295630255	17.37929657	9.260383698	16.59280991	15.97543782	14.83964996	15.10729725
eel-miR-133a-1-5p	scaffold18152-23.8:plus-plus:136062-136141:eel-miR-133a-1-5p	AGCTGGTAAAATGGAACCAAAT	2.879856883	7.793735146	8.326653497	2	8.297453146	2.959903867	9.331259266	8.476396193	8.12717448	8.894749729
eel-miR-133b-1-3p	C8011700-29.0:plus-minus:936-1018:eel-miR-133b-1-3p	TTTGGTCCCCTTCAACCAGCT	4.711833047	11.13717592	10.93909253	2.672244676	14.39246649	5.910193065	10.7574316	10.8751008	12.81212806	12.47740331
eel-miR-133b-1-5p	C8011700-29.0:plus-minus:936-1018:eel-miR-133b-1-5p	GCTGGTAAAACGGAACCAAGTC	2	2	2	2	3.308687255	2	2.673238438	2.505560442	4.451404176	5.11762821
eel-miR-133b-2-5p	scaffold25333-25.6:plus-plus:16814-16896:eel-miR-133b-2-5p	GCTGGTCAAATGGAACCAAGTC	2	2	2	2	5.14386592	2	2	2	4.953940997	5.097187225
eel-miR-135a-1-5p	scaffold4483-26.1:plus-plus:177469-177548:eel-miR-135a-1-5p	TATGGCTTTTTATTCCTATGTGA	4.711833047	2.075019925	2	2	2	2.959903867	2	2	2	2
eel-miR-135b-1-3p	scaffold24570-26.4:plus-minus:23924-24003:eel-miR-135b-1-3p	TATAGGGATGGAAGCCATGTAA	5.791589208	2	2	2.085841592	2	6.66614703	2	2	2	2
eel-miR-135b-1-5p	scaffold24570-26.4:plus-minus:23924-24003:eel-miR-135b-1-5p	TATGGCTTTTTATTCCTATCTG	8.130178114	3.104539062	2	6.034924528	2.113033461	9.668276541	2	2.666803674	5.374615088	5.011564914
eel-miR-135c-1-5p	scaffold11438-25.8:plus-minus:120076-120155:eel-miR-135c-1-5p	TATGGCTTTCTATTCCTATGTGA	6.651534581	2	2	2.331014319	2	6.202567021	2	2	2.349906185	2.550739101
eel-miR-135d-1-3p	scaffold2650-26.8:plus-plus:115912-115991:eel-miR-135d-1-3p	ATGTAGGGTTCAAAGCCATTAGT	5.052809996	2	2	2	2	4.676540091	2	2	2	2
eel-miR-135d-1-5p	scaffold2650-26.8:plus-plus:115912-115991:eel-miR-135d-1-5p	TATGGCTTTCTATTCCTGTGTGA	7.353829366	2	2	2	2	7.735145802	2	2	2	2
eel-miR-137a-1-3p	S63-268144__len__1833-:plus-minus:1-70:eel-miR-137a-1-NotInSoap-3p	TTATTGCTTAAGAATACGCGT	8.011442786	2.695704551	2	2.239129166	2	6.573680819	2	2	2.821116383	3.076749552
eel-miR-137b-1-3p	scaffold24695-25.5:plus-minus:6404-6483:eel-miR-137b-1-3p	TTATTGCTTGAGAATACGCGTAG	8.617573406	2	2	3.577355552	2	6.782863449	2	2	4.507197962	5.329696888
eel-miR-137b-1-5p	scaffold24695-25.5:plus-minus:6404-6483:eel-miR-137b-1-5p	CACGGGTATTCTTGGGTTGATA	4.550666064	2	2	2	2	2.111078933	2	2	2	2
eel-miR-138-1-5p	scaffold26696-27.0:plus-plus:8234-8313:eel-miR-138-1-5p	AGCTGGTGTTGTGAATCAGGCCG	11.73637482	9.223619344	9.18497106	7.716049416	9.157338614	12.28507363	9.602625641	8.804826882	4.928947618	4.750570205
eel-miR-138-2-3p	scaffold5699-26.3:plus-minus:40410-40489:eel-miR-138-2-3p	GCTATTTCACAACACCAGGGT	5.64013418	2.695704551	3.99619847	2	3.308687255	4.818681552	4.7133248	2.941518884	2.227461742	2
eel-miR-1388-1-3p	scaffold4453-25.6:plus-minus:144659-144738:eel-miR-1388-1-3p	ATCTCAGGTTCGTCAGCCCATG	8.379918858	10.50507042	11.3132862	11.15510632	11.39992456	9.208905301	11.33237079	11.40778371	7.186767158	7.486438502
eel-miR-1388-1-5p	scaffold4453-25.6:plus-minus:144659-144738:eel-miR-1388-1-5p	AGGACTGTCCAACCTGAGAAT	8.32607759	11.21103091	11.84702882	12.48629461	12.21928044	9.489587709	11.97950854	12.15261404	8.863819328	8.908494043
eel-miR-139-1-3p	scaffold791-25.6:plus-plus:169567-169646:eel-miR-139-1-3p	TGGAGATACAGCCCTGTTGGA	5.596245667	2	2.030642941	4.52634253	2	2.111078933	2.673238438	3.890427109	7.106199311	7.107921919
eel-miR-139-1-5p	scaffold791-25.6:plus-plus:169567-169646:eel-miR-139-1-5p	TCTACAGTGCATGTGTCTCCAGT	9.25420123	6.761773673	8.748420534	8.05678184	8.890938552	7.587027776	8.743016877	8.904192262	9.321554372	9.008492845
eel-miR-140-1-3p	scaffold24472-24.1:plus-plus:4610-4689:eel-miR-140-1-3p	ACCACAGGGTAGAACCACGGAC	8.365676789	11.54420722	10.18741363	9.668699649	9.913741856	9.822208872	10.2883704	10.83709765	10.40529773	11.96738212
eel-miR-140-1-5p	scaffold24472-24.1:plus-plus:4610-4689:eel-miR-140-1-5p	CAGTGGTTTTACCCTATGGTAGT	5.388076859	7.434384755	5.957045357	6.66702497	5.436691883	6.021895781	5.906162246	6.69769703	6.891595415	8.521128513
eel-miR-142-1-3p	scaffold17122-24.7:plus-minus:23803-23882:eel-miR-142-1-3p	AGTGTTTCCTACTTTATGGATG	7.099626304	9.264661384	9.207568825	11.46863344	8.945237912	8.409326138	8.638535769	8.714297152	5.635661199	6.347834376
eel-miR-142-1-5p	scaffold17122-24.7:plus-minus:23803-23882:eel-miR-142-1-5p	CATAAAGTAGAAAGCACTACT	8.984493594	11.75097393	11.4761708	12.50970716	11.44127715	11.00185203	11.69608328	12.10334557	9.493344003	10.73948036
eel-miR-143-1-3p	scaffold8196-26.6:plus-plus:30957-31036:eel-miR-143-1-3p	TGAGATGAAGCACTGTAGCTCT	12.00530643	16.90587324	15.75100435	14.50953704	16.04291004	13.85432198	15.40318577	16.0861382	14.29817277	14.90057545
eel-miR-143-1-5p	scaffold8196-26.6:plus-plus:30957-31036:eel-miR-143-1-5p	GGTGCAGTGCTGCATCTCTGGTC	3.108008973	7.5910868	3.275370763	6.13232384	3.613441066	3.506425054	3.292889606	3.826741896	4.706913282	5.571574955
eel-miR-144-1-3p	scaffold4505-24.6:plus-minus:72842-72921:eel-miR-144-1-3p	CTACAGTATAGATGATGTACT	5.343126967	7.473115098	5.224849868	9.350104258	5.811498477	5.128302579	4.839964445	4.119121677	4.097865735	5.810529228
eel-miR-144-1-5p	scaffold4505-24.6:plus-minus:72842-72921:eel-miR-144-1-5p	GGATATCATCATATACTGTAAGT	6.10771733	7.519854001	6.72798968	10.55371578	6.148642656	5.589590744	6.372733539	6.201385052	5.449618359	5.611742751
eel-miR-145-1-3p	scaffold8196-26.6:plus-plus:31265-31344:eel-miR-145-1-3p	ATTCCTGGAAATACTGTTCTT	5.578148817	8.950227692	6.650972343	8.896496615	6.921031892	6.490906378	6.462036577	7.239364373	7.657977356	8.378445535
eel-miR-145-1-5p	scaffold8196-26.6:plus-plus:31265-31344:eel-miR-145-1-5p	GTCCAGTTTTCCCAGGAATCCCT	7.601093141	11.69988014	11.05628814	9.608115281	11.23521832	8.988794908	10.35925946	10.75405479	9.703485979	9.915984453
eel-miR-146a-1-3p	scaffold12640-27.4:plus-minus:123626-123705:eel-miR-146a-1-3p	ATCTATGGACTCAGTTCTTCT	6.582133626	10.0970216	9.547431672	7.966927595	10.20469663	8.434977686	8.670971153	9.513042482	8.401553683	8.513854178
eel-miR-146a-1-5p	scaffold12640-27.4:plus-minus:123626-123705:eel-miR-146a-1-5p	TGAGAACTGAATTCCATAGATGG	9.159754557	11.23540259	12.26998546	14.77461232	12.18444195	10.55565601	11.77646398	13.15853814	14.38372661	14.62147394
eel-miR-146b-1-3p	scaffold5912-26.5:plus-plus:5831-5910:eel-miR-146b-1-3p	CCACGGAGTTCAGTTCTTAAGT	3.205458424	4.744783249	5.224849868	8.31702807	5.436691883	3.952965378	4.621893941	5.756771249	4.220310179	4.411926429
eel-miR-146b-1-5p	scaffold5912-26.5:plus-plus:5831-5910:eel-miR-146b-1-5p	TGAGAACTGAATTCCAAGGGTGT	7.413163453	9.093969119	9.776634703	13.18217443	9.255853233	8.342271164	9.631072273	10.73279747	9.515030163	9.541232826
eel-miR-148a-1-3p	scaffold8208-25.8:plus-plus:101686-101765:eel-miR-148a-1-3p	TCAGTGCATTACAGAACTTTGT	7.557248917	10.48924909	9.835441293	8.505654566	9.921847102	8.057627726	9.631072273	9.819136915	9.709490851	9.817206651
eel-miR-148a-1-5p	scaffold8208-25.8:plus-plus:101686-101765:eel-miR-148a-1-5p	AAGTTCTGTGATACACTCCGACT	7.680015329	10.10195976	8.640291313	9.029610829	8.722416845	7.056798566	8.643576049	8.977284355	9.965051589	9.229083212
eel-miR-148b-1-3p	S63-565699__len__416-:plus-plus:69-148:eel-miR-148b-1-NotInSoap-3p	TCAGTGCATTACAGAACTTTGA	8.784813859	12.21420432	11.76008129	8.537195338	11.6249357	9.342341442	11.72933318	11.96114799	9.728744349	9.645143307
eel-miR-148b-1-5p	S63-565699__len__416-:plus-plus:69-148:eel-miR-148b-1-NotInSoap-5p	AAGTTCTGTGGTCCACTCTGACC	5.052809996	5.586999807	3.275370763	6.942422826	2.915791259	4.515706611	3.017779156	4.065429101	7.832459016	7.30828111
eel-miR-150-1-3p	scaffold15781-27.1:plus-plus:30462-30541:eel-miR-150-1-3p	CGCTGGACGGGGTTTTGGGGGGG	2	3.266787937	2.581443777	7.146540108	5.201990856	2	2	2	3.664762143	4.113482271
eel-miR-150-1-5p	scaffold15781-27.1:plus-plus:30462-30541:eel-miR-150-1-5p	TCTCCCAATCCTTGTACCAGTG	7.961219454	10.58601582	10.80392097	9.379875306	12.14146302	8.644456882	10.63122597	10.42983532	10.26953667	10.56664098
eel-miR-152-2-3p	scaffold11208-26.0:plus-plus:19672-19751:eel-miR-152-2-3p	TCAGTGCATAACAGAACTTTGT	9.504564023	11.52789065	11.65215956	9.168370361	11.83321352	10.05330216	11.58179447	11.76620636	10.60386562	10.92338626
eel-miR-152-2-5p	scaffold11208-26.0:plus-plus:19672-19751:eel-miR-152-2-5p	AAGTTCTGTGGTACACTCCGACT	8.064140844	9.215696231	8.704199711	9.169170526	9.576308603	7.989032446	8.763912443	8.91374336	9.589041157	9.165099577
eel-miR-153a-1-5p	scaffold3168-26.7:plus-minus:94105-94184:eel-miR-153a-1-5p	TCATTTTTGTGCTGATGCAGCT	5.916943384	2.695704551	2	2	2	4.557938228	2	2	2	2
eel-miR-153a-2-3p	scaffold12838-23.4:plus-plus:1001-1080:eel-miR-153a-2-3p	TTGCATAGTCACAAAAGTGATC	10.69238667	5.919557115	4.346444363	5.445596725	3.418003971	9.541736852	5.224245766	5.455264867	5.09356639	5.147621141
eel-miR-153a-2-5p	scaffold12838-23.4:plus-plus:1001-1080:eel-miR-153a-2-5p	GTCATTTTTGTGATGTTGCAGCT	4.690307086	2	2	2	2	3.600671201	2	2	2	2
eel-miR-153b-1-3p	scaffold2362-26.5:plus-minus:26389-26468:eel-miR-153b-1-3p	TTGCATAGTCACAAAAATGAGC	9.880617968	6.247526089	6.065778734	5.549136309	6.244763812	9.11614712	6.437109439	6.598090552	4.288027235	4.184308863
eel-miR-153b-1-5p	scaffold2362-26.5:plus-minus:26389-26468:eel-miR-153b-1-5p	TCATTTTTTGTGGTTTGCAGCT	7.942409153	3.759453041	3.631777402	3.346995309	4.072971246	6.975965429	4.112497104	4.009544395	2	2
eel-miR-153c-1-3p	scaffold40-27.1:plus-minus:100012-100091:eel-miR-153c-1-3p	TTGCATAGTCACAAAAATGATC	10.68326038	8.088068291	5.566245945	6.542252315	6.673645191	9.272811741	6.449629661	6.384187551	7.375185463	7.779355152
eel-miR-153c-1-5p	scaffold40-27.1:plus-minus:100012-100091:eel-miR-153c-1-5p	GTCATTTTTGTGATTTGCAGCT	5.91036815	2	2	2	2	3.986518039	2	2	2.561790698	2
eel-miR-155-1-5p	scaffold674-26.9:plus-minus:152490-152569:eel-miR-155-1-5p	TTAATGCTAATCGTGATAGGGGT	6.08572841	6.406504271	6.706426656	9.556044516	6.075591562	5.005054968	5.395838776	6.394216792	5.910017806	6.933249884
eel-miR-15a-1-3p	C7870075-24.0:plus-plus:97-176:eel-miR-15a-1-3p	CAGGCCGTACTGTGCTGCGGCA	5.784153209	4.912644427	4.216971011	5.272050656	3.86244306	3.034144507	3.968052601	3.170213452	2.654812118	2.550739101
eel-miR-15a-1-5p	C7870075-24.0:plus-plus:97-176:eel-miR-15a-1-5p	TAGCAGCACAGAATGGTTTGT	9.840174656	9.962263627	9.919647456	8.986887141	9.894640428	8.498097554	9.995461701	9.780945646	8.855236221	8.835701686
eel-miR-15a-2-3p	scaffold25679-27.2:plus-minus:3460-3539:eel-miR-15a-2-3p	CAGGCCGTGCTGTGCTGCAGCA	3.708988724	2.917236483	2.030642941	4.942940466	3.308687255	2.255315511	2.856303939	2	3.93156147	5.304164274
eel-miR-15a-2-5p	scaffold25679-27.2:plus-minus:3460-3539:eel-miR-15a-2-5p	TAGCAGCACAGAATGGTTTGTGG	4.550666064	4.030586213	2.972243189	4.539313872	3.18985322	2.70562963	3.017779156	2.505560442	3.414771024	3.244561379
eel-miR-15b-1-5p	scaffold24814-26.8:plus-minus:3484-3563:eel-miR-15b-1-5p	TAGCAGCACATCATGGTTTGTA	8.751354156	11.02621686	11.07777807	11.20919855	10.35194427	9.883795226	11.37864773	11.0390336	10.71734036	10.79366545
eel-miR-15b-2-3p	scaffold25901-25.1:plus-plus:38364-38443:eel-miR-15b-2-3p	CAAATCATTGTGTGCTGTCACC	3.205458424	5.468939862	4.073844861	7.035530374	4.072971246	3.8087288	4.179386213	4.638637349	5.285175018	6.101880589
eel-miR-15c-1-3p	scaffold7664-25.2:plus-minus:125922-126001:eel-miR-15c-1-3p	CAAACCATAATTTGCTGCTTTA	2	4.252118145	3.732448784	3.806359679	3.308687255	3.034144507	4.042176317	4.674197405	5.136613805	4.601702976
eel-miR-15c-1-5p	scaffold7664-25.2:plus-minus:125922-126001:eel-miR-15c-1-5p	TAGCAGCGCATCATGGTTTTCA	4.939985137	7.52443051	9.077405734	8.326590404	8.193288746	7.127543537	9.1191638	9.769107528	8.737472662	8.32315439
eel-miR-16a-1-3p	scaffold7664-25.2:plus-minus:125739-125818:eel-miR-16a-1-3p	CCCCAATATTACTTGTGCTGCTT	2.399303851	5.281637283	5.899230589	7.060187263	5.616061382	5.496773947	5.849424986	6.69769703	4.87728812	4.882286009
eel-miR-16a-1-5p	scaffold7664-25.2:plus-minus:125739-125818:eel-miR-16a-1-5p	TAGCAGCACGTAAATATTGGTG	5.992714737	8.061936926	9.404603785	9.368405253	9.000989729	7.982716829	9.867701611	10.53083872	9.914401285	9.539106381
eel-miR-16b-1-3p	C7870075-24.0:plus-plus:319-398:eel-miR-16b-1-3p	CCAGTATTGACCGTGCTGCTGAA	5.168137226	4.439420725	3.275370763	4.402491225	2.572563641	2.796381921	2.856303939	3.06063617	2.896119654	2.342042045
eel-miR-16b-1-5p	C7870075-24.0:plus-plus:319-398:eel-miR-16b-1-5p	TAGCAGCACGTAAATATTGGAGT	10.92339552	11.58349898	12.13345647	11.88671378	11.48141435	9.442445801	12.92325493	12.53403173	12.96027088	11.99655066
eel-mir-16c-1-5p	scaffold24814-26.8:plus-minus:3315-3394:eel-mir-16c-1-5p	TAGCAGCACGTCAATACTGGA	7.076695885	7.029479306	8.699196236	11.29742227	7.509364983	7.846212405	8.717037628	9.481974919	8.863819328	9.773480024
eel-miR-16d-1-3p	scaffold25679-27.2:plus-minus:3313-3392:eel-miR-16d-1-3p	GCCTCCAGTATCCTCATGCTG	7.747826608	8.552643832	8.252106804	7.305387584	8.869764022	7.571180884	8.4723184	8.107802485	6.648491392	6.773269317
eel-miR-16d-1-5p	scaffold25679-27.2:plus-minus:3313-3392:eel-miR-16d-1-5p	TAGCAGCATGTAAATATTGGAGT	10.39461904	10.69461647	11.11426867	11.28858326	11.58035146	9.829518233	11.77415835	11.59410932	11.76006105	11.4435891
eel-miR-1788-1-3p	scaffold7518-25.9:plus-plus:5452-5531:eel-miR-1788-1-3p	CAGGCAGCTAAAGCAAGTCTG	2	2	3.913843437	2.796468632	2.362035455	2	2.673238438	2	2	2.806163654
eel-miR-17a-1-5p	scaffold8793-27.7:plus-plus:41768-41847:eel-miR-17a-1-5p	CAAAGTGCTTTCAGTGCAGGTAG	6.7719613	8.400432238	8.387898502	8.092945453	8.512608791	7.282763108	8.170667355	8.214959314	7.579348038	7.426040803
eel-miR-17b-1-5p	scaffold1481-25.1:plus-plus:3374-3455:eel-miR-17b-1-5p	CAAAGTGCTTACAGTGCAGGTAG	6.648334437	8.298538829	8.213241053	7.742090265	8.323746084	6.624631342	8.093976122	8.084745347	7.971300327	7.811573856
eel-miR-18-1-5p	scaffold8793-27.7:plus-plus:41961-42043:eel-miR-18-1-5p	TAAGGTGCATCTAGTGCAGAT	5.208238263	4.831610296	4.346444363	5.216212217	4.072971246	4.141737611	3.806577385	4.009544395	4.097865735	4.552986486
eel-miR-181a-1-3p	scaffold6356-25.5:plus-plus:57892-57971:eel-miR-181a-1-3p	ACCATCGACCGTTGATTGTACC	10.25572906	8.530892758	10.85920493	10.75308893	9.241152016	11.04176329	11.49345274	10.69575534	9.862710306	9.651141901
eel-miR-181a-2-3p	scaffold11435-25.8:plus-minus:12240-12319:eel-miR-181a-2-3p	ACCATCGACACGTTGACTGTGCC	9.006121501	9.0952237	10.35734191	11.40466133	10.49373957	8.773185779	10.66157615	10.778648	8.862963864	9.587042184
eel-miR-181a-2-5p	scaffold11435-25.8:plus-minus:12240-12319:eel-miR-181a-2-5p	AACATTCAACGCTGTCGGTGAG	14.37729204	14.98953406	16.65497407	16.05975685	16.48121456	15.76165053	16.98935481	17.00126522	16.14613478	15.61997458
eel-miR-181a-3-3p	scaffold8270-23.0:plus-plus:3539-3618:eel-miR-181a-3-3p	ACCATCGACCGTTGACTGTACAA	9.219020133	10.75367537	10.98458351	10.1343265	11.07633068	10.21062123	11.28923284	11.39567214	9.914228128	9.810677649
eel-miR-181a-3-5p	scaffold8270-23.0:plus-plus:3539-3618:eel-miR-181a-3-5p	TAACATTCAACGCTGTCGGTGAG	6.074554032	5.51754881	5.348429753	7.085027988	5.362850664	5.534748944	5.499356216	5.657765334	2.460670657	2.342042045
eel-miR-181b-2-3p	scaffold6356-25.5:plus-plus:58127-58206:eel-miR-181b-2-3p	CTCACTGAACAATGAATGCAT	6.139838674	2	3.631777402	4.564824957	2.362035455	5.944117548	4.523926932	3.826741896	5.408548808	5.564741115
eel-miR-181b-4-5p	scaffold11435-25.8:plus-minus:12072-12151:eel-miR-181b-4-5p	AACATTCATTGCTGTCGGTGGG	11.56991018	10.81974114	12.1352556	12.59841224	11.89895074	12.44307358	12.27465858	12.35090721	11.72945193	11.46186701
eel-miR-181c-1-3p	scaffold3445-27.6:plus-plus:48320-48399:eel-miR-181c-1-3p	CTCGCCGAACAATGAATGAGA	5.354551057	4.744783249	2.790848536	3.382871716	3.308687255	4.598761859	2.856303939	4.220574393	2.740936501	3.47898232
eel-miR-181c-1-5p	scaffold3445-27.6:plus-plus:48320-48399:eel-miR-181c-1-5p	CACATTCATTGCTGTCGGTGGA	9.192748252	8.226385008	7.050235596	8.063687284	7.762737316	8.718176677	7.406120599	7.650602295	7.828297338	7.981265802
eel-miR-181d-1-5p	scaffold12702-27.5:plus-minus:9920-10004:eel-miR-181d-1-5p	AACATTCATTGCTGTCGGTTGGA	6.740232664	2.695704551	3.631777402	4.942940466	3.18985322	3.456434623	3.623511883	3.271666168	3.414771024	2.642361165
eel-miR-182-1-5p	scaffold3459-26.6:plus-minus:81467-81546:eel-miR-182-1-5p	TTTGGCAATGGTAGAACTCACA	9.414171946	7.147157816	7.722045944	9.19247195	7.262462497	8.659122872	6.510571018	6.509164154	8.799654257	10.78903247
eel-miR-183-1-5p	scaffold3459-26.6:plus-minus:82179-82248:eel-miR-183-1-5p	TATGGCACTGGTAGAATTCACT	7.408602351	4.831610296	5.224849868	10.22449647	5.311307572	7.067540701	4.042176317	3.951280914	8.632272013	11.57392279
eel-miR-184-2-3p	scaffold2168-27.9:plus-minus:55858-55937:eel-miR-184-2-3p	TGGACGGAGAACTGATAAGGGC	6.734356525	6.207684433	10.64065526	7.587557072	8.789874006	5.047530747	9.325152553	8.730714227	8.381654513	11.26986309
eel-miR-187-1-3p	scaffold873-28.2:plus-minus:53878-53957:eel-miR-187-1-3p	TCGTGTCTTGTGTTGCAGCCAGT	9.245645152	6.440415169	9.33735558	6.393301791	7.405726986	10.85560959	9.664924728	8.938891901	8.360749669	7.704687753
eel-miR-187-1-5p	scaffold873-28.2:plus-minus:53878-53957:eel-miR-187-1-5p	GGCTGCAACACAGGACATGGG	5.112098799	2.424571379	4.674049032	3.606791821	2.754931451	6.015599646	5.395838776	4.359913394	3.989680948	3.295443744
eel-miR-18b-1-3p	scaffold1481-25.1:plus-plus:3490-3569:eel-miR-18b-1-3p	CCTACTGCCCTAAGTGCTCCTTT	3.764269503	4.109004495	2.030642941	3.36507366	4.364655771	2.255315511	3.162223659	2.941518884	2	2
eel-miR-18b-1-5p	scaffold1481-25.1:plus-plus:3490-3569:eel-miR-18b-1-5p	TAAGGTGCATTTAGTGCAGAT	4.328729466	4.182667148	2.972243189	4.466086341	4.006337062	3.104140445	2.461904825	2	2	2
eel-miR-18c-1-5p	scaffold8816-26.4:plus-plus:25662-25741:eel-miR-18c-1-5p	TAAGGTGCATCTTGTGTAGTT	2.74332833	4.317813152	2.333770515	3.290986563	3.936284278	2.959903867	2.856303939	3.366116388	4.017685853	3.135463177
eel-miR-190a-1-3p	scaffold1571-25.2:plus-plus:110377-110456:eel-miR-190a-1-3p	ACTATATATCAAACATATTCCT	4.832259766	4.912644427	5.192114742	2	3.701583251	3.600671201	5.749310827	5.240924141	2	2.342042045
eel-miR-190a-1-5p	scaffold1571-25.2:plus-plus:110377-110456:eel-miR-190a-1-5p	TGATATGTTTGATATATTAGGTT	6.378477475	5.884838706	6.100171508	4.13354764	4.513792505	5.396341009	6.760525629	6.279634074	4.488896051	5.137710562
eel-miR-192-1-3p	scaffold5276-28.1:plus-plus:225377-225456:eel-miR-192-1-3p	CCTGTCAGTTCTGTAGGCCACT	2.171151761	2	2	7.638526429	2	2	2	2	2	2
eel-miR-192-1-5p	scaffold5276-28.1:plus-plus:225377-225456:eel-miR-192-1-5p	ATGACCTATGAATTGACAGCC	7.701979387	8.110833578	7.404693716	14.92288881	7.667888213	5.875301944	7.078315161	7.23396403	7.393511425	7.382062679
eel-miR-193a-1-3p	S63-120333__len__2852-:plus-plus:1159-1613:eel-miR-193a-1-NotInSoap-3p	AACTGGCCTACAAAGTCCCAGT	7.469242333	9.128616809	11.26487169	4.438255849	10.25133759	9.217251687	12.21871572	10.71801575	5.16788423	4.373767404
eel-miR-193a-1-5p	S63-120333__len__2852-:plus-plus:1159-1613:eel-miR-193a-1-NotInSoap-5p	TGGGTCTTTGCGGGCAAGGTGA	2	4.030586213	6.275183493	2.331014319	4.197214119	3.456434623	6.262998605	6.16643034	8.562371597	5.994067805
eel-miR-193b-1-3p	scaffold4492-27.2:plus-minus:200411-200490:eel-miR-193b-1-3p	AACTGGCCCGCAAAGTCCCGCT	4.622868668	7.036324742	11.44465406	5.56243833	10.15942787	6.052899855	11.41843721	10.55209368	10.73900232	8.120965664
eel-miR-193b-1-5p	scaffold4492-27.2:plus-minus:200411-200490:eel-miR-193b-1-5p	CGGGATTTTGGGGGCGAGATGA	2	2	2.333770515	2	2.113033461	2	2.856303939	3.06063617	5.17812348	2.880038623
eel-miR-194a-1-3p	scaffold5276-28.1:plus-plus:225001-225080:eel-miR-194a-1-3p	CCAGTGGAGTAGCTGTTACCT	2	2	2	7.533744236	2	2	2	2	2	2
eel-miR-194a-1-5p	scaffold5276-28.1:plus-plus:225001-225080:eel-miR-194a-1-5p	TGTAACAGCAACTCCATGTGGA	3.294422803	3.104539062	2	9.830524546	2	2	2.673238438	2.111727946	3.317869309	3.135463177
eel-miR-196a-1-3p	scaffold4892-24.5:plus-minus:86635-86714:eel-miR-196a-1-3p	CGACGACAAGAAACTGCCTTGA	2.74332833	2	10.34097494	5.351024018	9.471801816	8.516252268	10.59958485	10.46604028	8.411692438	8.618869882
eel-miR-196a-1-5p	scaffold4892-24.5:plus-minus:86635-86714:eel-miR-196a-1-5p	TAGGTAGTTTCATGTTGTTGGGA	5.343126967	5.252357272	13.49932155	8.075894899	13.21101589	11.00732785	13.45868438	13.57389225	12.40920865	11.32996248
eel-miR-196b-2-3p	scaffold21752-26.4:plus-plus:27905-27984:eel-miR-196b-2-3p	ACAGGAACCTGAAACTGCCTGA	2	2	2.333770515	4.358048839	2.915791259	6.424933755	2	2	4.097865735	4.569456766
eel-miR-196b-2-5p	scaffold21752-26.4:plus-plus:27905-27984:eel-miR-196b-2-5p	TAGGTAGTTTCACGTTGTTGGGT	2	2	6.361922015	7.153837138	5.362850664	7.546115189	5.193436497	6.257729844	9.629782943	9.777462072
eel-miR-196d-1-3p	scaffold2109-26.2:plus-plus:134896-134975:eel-miR-196d-1-3p	CCACAACACGAAACTGTCTTA	2	2	4.767771847	2	4.690260824	4.226225972	5.062770549	5.263932837	5.882542594	6.239081942
eel-miR-196d-1-5p	scaffold2109-26.2:plus-plus:134896-134975:eel-miR-196d-1-5p	TAGGTAGTTTTATGTTGTTGGGT	2	2.075019925	10.11424576	6.887883852	10.53390243	9.278978782	9.695627841	10.02829416	10.59618705	10.5492489
eel-miR-199a-5-3p	scaffold2573-27.0:plus-plus:27467-27546:eel-miR-199a-5-3p	AACAGGTAGTCTGAACACTGGGA	4.160738573	2	2	2	2	4.355249988	2	2	2	2.086617491
eel-miR-199a-5-5p	scaffold2573-27.0:plus-plus:27467-27546:eel-miR-199a-5-5p	TAACCAATGTGCAGACTACTGT	5.730529554	3.759453041	2	2	3.308687255	5.43750776	2	2	2	2
eel-miR-199c-1-3p	scaffold12395-24.8:plus-plus:3849-3928:eel-miR-199c-1-3p	ACAGTAGTCTGCACATTGGTT	9.29328973	14.79417693	15.81103827	11.53130271	16.08625621	13.1282818	15.82456026	16.36206457	15.13736489	14.95929075
eel-miR-199c-1-5p	scaffold12395-24.8:plus-plus:3849-3928:eel-miR-199c-1-5p	CCCAGTGTTCAGACTACCTGTTC	7.046747646	12.39922189	13.25406135	10.04986067	13.79088138	10.41773523	13.12920767	13.4633612	12.89031192	12.78814235
eel-miR-19a-2-3p	S63-417131__len__2075-:plus-minus:1972-2047:eel-miR-19a-2-NotInSoap-3p	TGTGCAAATCTATGCAAAACTG	8.882335418	9.825200979	9.365269754	8.69660955	9.878979273	8.774513254	9.453591116	9.070926675	7.280623754	7.972934872
eel-miR-19b-1-3p	scaffold1481-25.1:plus-plus:3902-3981:eel-miR-19b-1-3p	TGTGCAAATCCATGCAAAACTG	9.77363169	11.42731292	11.37864113	9.875244136	11.75737708	9.844007359	11.54228813	11.31518311	9.539192101	9.788812507
eel-miR-19d-1-3p	scaffold9905-26.2:plus-minus:75317-75396:eel-miR-19d-1-3p	TGTGCAAACCCATGCAAAACTG	8.592991935	9.044001715	9.410555348	8.711857546	9.059628552	7.804452603	9.436769374	9.328044102	8.545625669	8.563829663
eel-miR-200a-1-3p	scaffold6248-24.3:plus-minus:5654-5733:eel-miR-200a-1-3p	TAACACTGTCTGGTAACGATG	7.936970601	5.953310998	8.903579022	10.09430037	7.335972429	2.959903867	7.361994107	6.689667768	5.38319186	8.132660935
eel-miR-200a-1-5p	scaffold6248-24.3:plus-minus:5654-5733:eel-miR-200a-1-5p	CATCTTACCGGACAGTGCTGGA	4.472974625	2.917236483	5.818105472	7.151851635	3.701583251	2	3.889691	3.615711899	2.460670657	4.373767404
eel-miR-200b-1-3p	scaffold6248-24.3:plus-minus:5833-5912:eel-miR-200b-1-3p	TAATACTGCCTGGTAATGATGAT	5.698575535	4.439420725	6.717250952	8.046193201	5.14386592	2	5.254377853	4.359913394	3.870381695	5.688082016
eel-miR-200c-1-3p	scaffold4284-27.1:plus-plus:176880-176959:eel-miR-200c-1-3p	TAATACTGCCTGGTAATGATGC	5.531453699	3.856709865	7.970576537	7.813500444	6.730558837	2	6.128041716	5.394411062	5.449618359	7.091786989
eel-miR-200d-1-3p	scaffold4284-27.1:plus-plus:177150-177229:eel-miR-200d-1-3p	TAACACTGTCTGGTAATGATG	8.824869133	5.365467875	11.08385612	11.10101749	9.716844868	3.554454564	9.568460717	8.949750764	8.422993797	10.6685649
eel-miR-202-1-5p	scaffold11154-26.0:plus-minus:1463-1542:eel-miR-202-1-5p	TTCCTATGCATATATCTCTTTG	3.000283602	7.331786991	2	5.394701357	2	2	2	2	2	2
eel-miR-203a-1-3p	scaffold5122-28.2:plus-minus:57255-57334:eel-miR-203a-1-3p	TGAAATGTTTAGGACCACTTGG	2.879856883	2	8.016915486	4.096212591	6.029808621	2	6.305185158	5.834135628	5.425151195	6.636657293
eel-miR-203b-2-3p	scaffold3763-28.1:plus-plus:117910-117989:eel-miR-203b-2-3p	GTGAAATGTTTAGGACCACTTG	4.753571306	5.191591528	10.68958686	5.513811935	9.28478927	3.600671201	8.908126514	8.261722368	7.481041915	8.448978736
eel-miR-203b-2-5p	scaffold3763-28.1:plus-plus:117910-117989:eel-miR-203b-2-5p	AGTGGTTCTTAACAGTTCAACA	2	2	4.073844861	2	2.754931451	2	2.211950214	2	2	2.221439578
eel-miR-204-2-5p	scaffold24588-28.1:plus-plus:22877-22956:eel-miR-204-2-5p	TTCCCTTTGTCATCCTATGCCT	11.13031858	7.861354852	10.94342262	8.541349212	9.718929952	7.463821328	9.20864304	10.8935272	12.56757947	12.8565763
eel-miR-205-2-3p	scaffold10266-26.7:plus-minus:101440-101519:eel-miR-205-2-3p	GATTTCAGTGGAGTGAAGAATA	2.171151761	2	4.073844861	4.196097439	2.113033461	2	2.461904825	2	2	3.435782298
eel-miR-205-2-5p	scaffold10266-26.7:plus-minus:101440-101519:eel-miR-205-2-5p	TCCTTCATTCCACCGGAGTCTG	7.675330577	8.058998444	12.9938639	9.43792027	10.28547391	7.738242126	11.18454053	10.44027767	9.084011776	12.23956747
eel-miR-206-2-3p	C8011700-29.0:plus-minus:1800-1879:eel-miR-206-2-3p	TGGAATGTAAGGAAGTGTGTGG	2	5.51754881	8.220390764	2	10.5977751	3.456434623	8.51441858	8.638851882	13.64904284	13.01957524
eel-miR-206-2-5p	C8011700-29.0:plus-minus:1800-1879:eel-miR-206-2-5p	ACATACTTCCTTATATCCCCATA	2	2	2.333770515	2	5.201990856	2	2.673238438	3.689729124	5.330755266	5.033578376
eel-miR-20a-1-3p	scaffold8793-27.7:plus-plus:42270-42349:eel-miR-20a-1-3p	ACTGCAGTGTGAGCACTTGAAGT	8.363283703	9.068601566	8.83276471	8.947373869	9.143120361	8.530098856	9.086777536	8.960524171	7.060696667	6.696847818
eel-miR-20a-1-5p	scaffold8793-27.7:plus-plus:42270-42349:eel-miR-20a-1-5p	TAAAGTGCTGATAGTGCACGTAG	4.328729466	4.744783249	3.523044025	5.075626162	4.006337062	3.729695216	3.71809799	3.271666168	2	2.880038623
eel-miR-20b-1-5p	scaffold8816-26.4:plus-plus:25908-25987:eel-miR-20b-1-5p	CAAAGTGCTCACAGTGCAGGTAG	2.74332833	5.969842704	4.346444363	4.493258061	4.80909486	3.506425054	3.71809799	3.890427109	4.675920849	4.037982511
eel-miR-20c-1-5p	scaffold1481-25.1:plus-plus:3766-3845:eel-miR-20c-1-5p	TAAAGTGCTTATAGTGCAGGTAG	6.395035656	7.992485929	7.722045944	7.356945025	7.600786233	6.175170005	7.442844798	7.489857874	7.873276112	7.538932327
eel-miR-21-1-3p	scaffold8599-28.2:plus-plus:76988-77067:eel-miR-21-1-3p	CAACAGCAGTCTATAGGCTGA	4.645845935	5.024883706	3.523044025	8.410573953	6.739818058	4.851780744	3.71809799	3.366116388	2	2
eel-miR-21-2-3p	scaffold4257-26.4:plus-minus:63092-63171:eel-miR-21-2-3p	CGACAACAGTCTGTAGGCTGT	7.807300215	9.690054975	8.999312855	11.21165035	9.044349874	9.296862774	9.371783047	8.843774047	5.188273303	7.009455355
eel-miR-21-2-5p	scaffold4257-26.4:plus-minus:63092-63171:eel-miR-21-2-5p	TAGCTTATCAGACTGGTGTTGGC	12.12788407	15.18652693	15.86508509	16.77459512	15.79703692	14.54413528	15.91653059	16.30000337	16.38233834	15.54094076
eel-miR-210-1-3p	C8051524-28.0:plus-plus:1311-1390:eel-miR-210-1-3p	CTGTGCGTGTGACAGCGGCTA	8.709103521	9.799488106	9.926773058	8.367743381	9.770048564	9.045383356	10.04068747	9.676899908	8.600531833	8.441229526
eel-miR-210-1-5p	C8051524-28.0:plus-plus:1311-1390:eel-miR-210-1-5p	AGCCACTGACTAACGCACATTG	8.177947454	9.508885212	9.62059623	6.60366647	8.950733814	8.261284727	10.43485958	10.40657787	9.451042589	9.150249022
eel-miR-212-2-3p	scaffold11976-25.4:plus-plus:4119-4198:eel-miR-212-2-3p	TAACAGTCTACAGTCATGGCT	10.01088052	7.153372978	4.464644273	6.377806146	4.513792505	8.18641347	4.243163052	4.708857109	4.706913282	5.242275432
eel-miR-212-2-5p	scaffold11976-25.4:plus-plus:4119-4198:eel-miR-212-2-5p	ACCTTGGCTCTAGACTGCTTACT	10.02205749	5.919557115	4.57337765	7.550716314	3.418003971	7.738242126	3.71809799	4.708857109	5.904574483	5.765413449
eel-miR-214-2-3p	scaffold422-26.2:plus-minus:117616-117695:eel-miR-214-2-3p	ACAGCAGGCACAGACAGGCAGT	4.813148081	9.639043927	11.00997569	6.937643006	10.18854265	7.527891705	10.98595825	11.48751426	11.85794575	11.52421727
eel-miR-214-2-5p	scaffold422-26.2:plus-minus:117616-117695:eel-miR-214-2-5p	TGCCTGTCTACACTTGCTGTGA	4.77381841	9.00951075	9.782292529	6.661961214	10.13352926	7.640093327	9.596362703	10.19483689	9.91992875	9.948294466
eel-miR-216a-1-5p	scaffold476-25.5:plus-plus:21086-21165:eel-miR-216a-1-5p	TAATCTCAGCTGGCAACTGTGA	7.128085865	5.541142982	2.333770515	3.769125553	2.113033461	4.253141243	2	2	4.045031758	3.637118141
eel-miR-216b-2-5p	scaffold22236-27.8:plus-minus:185244-185323:eel-miR-216b-2-5p	TAATCTCTGCAGGCAACTGTGA	8.980571165	7.326422472	3.99619847	4.431191509	4.255339055	6.654963432	4.472186649	4.170787627	5.71538255	4.818321619
eel-miR-217-1-3p	scaffold476-25.5:plus-plus:21589-21668:eel-miR-217-1-3p	CACCGGTTCCTGATGCAACCC	6.395035656	4.788972179	2	2	2	4.081989394	2	2	2	2
eel-miR-217-2-5p	scaffold22236-27.8:plus-minus:184398-184477:eel-miR-217-2-5p	TACTGCATCAGGAACTGATTGG	6.313880499	4.109004495	2	2.190272789	2	3.506425054	2.211950214	2	4.836978391	3.191311557
eel-miR-2184-1-5p	scaffold11976-25.4:plus-minus:6679-6758:eel-miR-2184-1-5p	AACAGTAAGAGTTTATGTGCTG	7.714483043	12.75203437	14.40608044	10.41463882	15.04101841	11.41941616	14.18676955	14.73297155	13.24422723	13.61726406
eel-miR-2187a-1-5p	scaffold6918-26.7:plus-minus:25400-25479:eel-miR-2187a-1-5p	TTAATTAGTATAGCCTGTTTTAG	3.588562005	3.759453041	2	3.9550585	2	2.384339527	2	2	5.38319186	2
eel-miR-2187b-1-5p	scaffold2692-26.3:plus-minus:28349-28428:eel-miR-2187b-1-5p	TTAATTAGTATAGCCTGTATT	7.19030706	4.317813152	2	5.130864729	2	7.56763133	2	2	5.642517545	7.214914319
eel-miR-2188-1-5p	scaffold13083-27.3:plus-minus:113067-113146:eel-miR-2188-1-5p	AAGGTCCAACCTCACATGTCCT	7.309475384	8.948814008	8.165827525	12.62381055	7.82249753	8.841631175	7.381079633	7.377659808	8.561262678	8.439005796
eel-miR-218a-1-5p	scaffold9394-25.2:plus-minus:23590-23669:eel-miR-218a-1-5p	TTGTGCTTGATCTAACCATGTG	8.180815466	8.364360968	8.276272864	6.963689089	5.57337885	9.292524847	8.592319433	8.678978536	10.13871438	7.960323675
eel-miR-218b-1-5p	scaffold24803-28.6:plus-plus:21343-21422:eel-miR-218b-1-5p	TTGTGCTTGATCTAACCATGC	6.374295688	3.856709865	6.604919051	3.058498513	4.513792505	10.82304681	7.418471627	6.918981647	5.365974547	6.208247358
eel-miR-219a-1-3p	C7974111-24.0:plus-minus:1015-1094:eel-miR-219a-1-3p	AGAATTGTGCCTGGACATCTGT	10.1988474	2	2	2	2	11.16869192	2	2	2	2
eel-miR-219a-1-5p	C7974111-24.0:plus-minus:1015-1094:eel-miR-219a-1-5p	TGATTGTCCAAACGCAATTCT	9.010901525	2	2	2	2	10.27481997	2	2	2	2
eel-miR-219b-1-3p	C8039610-27.0:plus-minus:552-631:eel-miR-219b-1-3p	AGAATTGTGCATGGACATCTGT	9.197527283	2	2	2	2	9.958430127	2	2	2	2
eel-miR-221-1-3p	scaffold1215-26.7:plus-plus:157788-157867:eel-miR-221-1-3p	AGCTACATTGTCTGCTGGGTTT	10.98644913	11.99332682	11.1053441	10.11709288	11.13667091	9.056499276	10.507154	10.86216781	10.68183672	10.3223726
eel-miR-221-1-5p	scaffold1215-26.7:plus-plus:157788-157867:eel-miR-221-1-5p	ACCTGGCATACAATGTAGATTTC	6.291408268	5.830827074	4.073844861	6.546749682	4.13650502	3.104140445	4.418416824	5.240924141	5.854402058	6.192512887
eel-miR-222a-2-3p	S63-189065__len__6083-:plus-minus:2471-2550:eel-miR-222a-2-NotInSoap-3p	AGCTACATCTGGCTACTGGGTCT	9.629774833	9.783937366	9.122193593	9.090182245	9.10609772	7.655078367	8.486495929	8.960524171	10.06672403	9.747519613
eel-miR-222a-2-5p	S63-189065__len__6083-:plus-minus:2471-2550:eel-miR-222a-2-NotInSoap-5p	TGCTCAGTAGTCAGTGTAGATC	10.3230914	11.1881778	10.27817219	10.54540745	10.59064047	8.891470878	10.13115149	10.62943699	10.92793713	10.84172377
eel-miR-222b-1-3p	scaffold7904-27.6:plus-plus:175101-175180:eel-miR-222b-1-3p	AGCTACATCTGATTACTGGGT	7.109881609	10.0981207	9.423851787	10.53140195	9.711618188	8.342271164	9.095850731	9.769956512	8.261007112	8.429506449
eel-miR-222c-1-5p	scaffold11722-26.7:plus-plus:20811-20890:eel-miR-222c-1-5p	AGCTCAGTAGTCAGTGTAGGTCC	7.916778026	5.33816197	2	7.300742351	2.915791259	4.713651887	2.673238438	2.666803674	4.706913282	4.4488543
eel-miR-223-1-3p	scaffold16035-22.9:plus-plus:3614-3693:eel-miR-223-1-3p	TGTCAGTTTGTCAAATACCCCA	5.813578128	7.670585617	7.186594898	11.40067714	6.148642656	6.537123014	6.346112221	7.079467905	6.471740289	6.152203625
eel-miR-223-1-5p	scaffold16035-22.9:plus-plus:3614-3693:eel-miR-223-1-5p	GAGTATTTGACAGACTGTGTGT	3.708988724	3.946755621	3.275370763	8.384162515	3.418003971	3.986518039	3.623511883	4.065429101	4.928947618	4.430539273
eel-miR-22a-1-5p	scaffold25150-26.7:plus-minus:3183-3262:eel-miR-22a-1-5p	AGTTCTTCACTGGCAAGCTTT	5.365848911	7.801032836	8.661070945	6.060916995	8.380423506	6.620786455	8.717037628	8.74872745	7.315169956	6.707000122
eel-miR-22a-2-3p	scaffold2005-27.9:plus-plus:194057-194136:eel-miR-22a-2-3p	AAGCTGCCAGCTGAAGAACTGT	11.86045841	15.15059582	15.76279662	12.57825356	15.50593193	13.20318569	16.13891373	16.16688686	14.68897775	13.81658765
eel-miR-22a-2-5p	scaffold2005-27.9:plus-plus:194057-194136:eel-miR-22a-2-5p	AGTTCTTCTCTGGCAAACTTT	4.690307086	5.830827074	5.406244521	3.148580128	6.217983937	5.22832513	5.31272516	5.513528349	8.068496919	6.652666851
eel-miR-22b-1-3p	scaffold25098-26.7:plus-plus:19628-19707:eel-miR-22b-1-3p	AAGCTGCCAGTTGAAGAGCTGT	10.85084765	11.5654084	11.35330158	9.576740542	11.69460139	11.22995507	11.65866377	11.54533392	9.825743567	10.05537437
eel-miR-22b-1-5p	scaffold25098-26.7:plus-plus:19628-19707:eel-miR-22b-1-5p	CGTTCTTCACTGGCTAGCTTTA	6.344534262	6.23439016	5.899230589	5.075626162	6.811715176	6.255588095	6.030074708	5.863897347	5.365974547	5.403045695
eel-miR-23a-1-3p	scaffold23132-25.4:plus-plus:3686-3765:eel-miR-23a-1-3p	ATCACATTGCCAGGGATTTCC	6.511347901	11.5290755	10.79965584	8.642943985	11.69141014	8.725793637	10.57582632	10.3533117	12.31800357	12.24348285
eel-miR-23a-2-3p	scaffold7296-24.9:plus-plus:4582-4661:eel-miR-23a-2-3p	ATCACATTGCCAGGGATTTCCAC	2.585717682	4.651270839	4.464644273	3.911321721	4.846514457	2.111078933	4.304104408	4.359913394	4.644079204	4.272403453
eel-miR-23b-1-5p	scaffold2716-24.2:plus-plus:60376-60455:eel-miR-23b-1-5p	CGGGTTCCTGGCGTGCTGATT	5.842179864	6.429216365	5.663318803	3.484227354	5.201990856	6.135754333	5.283861888	5.863897347	4.928947618	5.295525254
eel-miR-23b-2-3p	scaffold1736-27.3:plus-minus:149160-149239:eel-miR-23b-2-3p	ATCACATTGCCAGGGATTACC	8.528311748	10.49560236	10.35734191	8.246233027	9.562360602	9.805458608	10.22794567	10.22499333	11.10920086	11.17902673
eel-miR-24a-1-3p	S63-281062__len__421-:plus-minus:323-402:eel-miR-24a-1-NotInSoap-3p	TGGCTCAGTTCAGCAGGAACAGT	6.99555906	9.409470526	8.85752573	7.599728673	9.151037657	8.386773097	8.581834068	8.752301826	9.889197102	9.990098667
eel-miR-24a-1-5p	S63-281062__len__421-:plus-minus:323-402:eel-miR-24a-1-NotInSoap-5p	CGTGCCTACTGAGCTGACTACAG	7.976197379	9.79244425	8.473401722	6.945598351	8.687396212	9.107585241	8.112628856	8.254038614	7.025880839	7.201869566
eel-miR-24b-1-3p	scaffold778-24.5:plus-minus:130083-130158:eel-miR-24b-1-3p	TGGCTCAGTTCAGCAGGAACC	2.74332833	6.417913384	6.065778734	6.600458406	5.657450303	2.880870283	5.340993271	5.119695852	7.918509214	8.303279083
eel-miR-24b-1-5p	scaffold778-24.5:plus-minus:130083-130158:eel-miR-24b-1-5p	TGCCTACTGAGCTGATAACAGT	3.588562005	8.324824374	7.194205238	6.713563231	7.809910069	5.033535217	7.086171657	6.443289615	8.645761375	8.55983083
eel-miR-24c-1-5p	scaffold23132-25.4:plus-plus:5681-5760:eel-miR-24c-1-5p	TGCCTGCTGTGCTGATAATCAG	3.650547368	8.320087286	4.464644273	3.451426506	7.639532941	4.930814328	4.418416824	3.537462877	7.38285643	7.347933501
eel-miR-24d-1-5p	scaffold1736-27.3:plus-minus:147813-147892:eel-miR-24d-1-5p	TGCCTTCTGATCTGATATCAG	4.956885445	5.673826854	4.767771847	2	3.059685261	5.047530747	5.096623005	4.52605461	4.660109077	5.223960406
eel-miR-24e-1-3p	scaffold7296-24.9:plus-plus:6062-6141:eel-miR-24e-1-3p	TGGCTCAGCTCAGCAGGAACAGT	3.588562005	5.652694814	9.308855751	4.067392209	6.702398461	5.740759947	9.411143304	8.942003232	8.606416136	8.244136701
eel-miR-24e-1-5p	scaffold7296-24.9:plus-plus:6062-6141:eel-miR-24e-1-5p	TGCCTGCTGAGCTGGTATCAG	2	2.075019925	5.015445109	2	3.18985322	2.501055946	4.75685083	3.890427109	3.960984493	4.088864876
eel-miR-25-1-3p	scaffold9905-26.2:plus-minus:75161-75240:eel-miR-25-1-3p	CATTGCACTTGTCTCGGTCTGA	10.27021087	12.51917103	13.13282148	12.46153802	13.17350877	11.6949396	13.18968842	13.15288487	12.25296413	12.00990256
eel-miR-25-1-5p	scaffold9905-26.2:plus-minus:75161-75240:eel-miR-25-1-5p	AGGCGGAGACTTGGGCAATTGCT	5.827979005	5.468939862	5.318572683	6.385580115	4.731031907	4.96105279	5.474200377	5.62310563	5.408548808	5.45701295
eel-miR-26a-1-5p	scaffold3808-27.0:plus-plus:172528-172607:eel-miR-26a-1-5p	TTCAAGTAATCCAGGATAGGCTT	9.995825686	12.08470783	13.68643113	9.976749415	13.33406411	10.8745008	14.24735598	13.91158463	11.49277551	11.88638751
eel-miR-26a-2-5p	scaffold11740-27.2:plus-minus:234989-235068:eel-miR-26a-2-5p	TTCAAGTAATCCAGGATAGGCT	13.32652393	15.57288401	16.72927508	14.21509522	16.63993986	14.76932265	17.24680565	17.15871646	15.78276166	15.98857993
eel-miR-26a-3-3p	scaffold1572-27.5:plus-minus:191840-191919:eel-miR-26a-3-3p	CCTATTCATGATTACTTGGACT	8.83398122	10.30380298	12.32285394	10.69753584	10.98050671	9.541382257	12.79684063	11.837196	3.80580134	3.637118141
eel-miR-26a-3-5p	scaffold1572-27.5:plus-minus:191840-191919:eel-miR-26a-3-5p	TTCAAGTAATCCAGGATAGGCTG	7.134082629	8.141455309	8.464493874	6.316389439	8.424130591	7.246341226	8.784494303	8.669530705	7.827254586	8.255951006
eel-miR-26a-4-3p	scaffold2349-27.3:plus-plus:96840-96919:eel-miR-26a-4-3p	CCTGTTCTTGATTACTTGTACT	3.452033451	3.266787937	2	2.085841592	4.465867241	3.506425054	2	2	6.140755644	6.235272738
eel-miR-26a-4-5p	scaffold2349-27.3:plus-plus:96840-96919:eel-miR-26a-4-5p	TCAAGTAATCCAGGATAGGCTC	8.291971864	8.615654075	8.391046689	6.510267515	9.980720096	8.610043259	8.784494303	8.813388418	8.555702154	8.804186012
eel-miR-26b-1-3p	scaffold1501-25.3:plus-plus:9994-10073:eel-miR-26b-1-3p	CCTATTCTTGATTACTTGTTTC	3.522574893	4.988610516	5.6865406	6.24275942	5.677683708	3.554454564	5.572167386	5.435279326	4.560435393	4.39300592
eel-miR-26b-1-5p	scaffold1501-25.3:plus-plus:9994-10073:eel-miR-26b-1-5p	TTCAAGTAATCCAGGATAGGTT	12.97114341	14.43028372	16.02961948	12.51113178	15.74675001	13.82984545	16.13264264	16.26361553	13.7727225	14.2541614
eel-miR-27a-1-3p	scaffold778-24.5:plus-minus:131433-131512:eel-miR-27a-1-3p	TTCACAGTGGCTAAGTTCCGC	4.956885445	8.887903177	8.333231921	9.083429931	8.474278964	5.964030109	7.86119133	7.4717852	10.33029446	10.60962574
eel-miR-27a-1-5p	scaffold778-24.5:plus-minus:131433-131512:eel-miR-27a-1-5p	AGGACTTGGCTCGCTTTGTGAAC	3.816714095	7.662458084	6.375854875	9.115365066	6.334562431	4.279477645	6.602770781	6.257729844	8.962549622	8.812648631
eel-miR-27b-1-3p	scaffold2716-24.2:plus-plus:60744-60823:eel-miR-27b-1-3p	TTCACAGTGGCTAAGTTCTGC	12.11324426	14.43479679	13.60786913	12.93033285	13.92152955	14.18370184	13.46549594	13.79798803	14.22984889	14.33400472
eel-miR-27b-1-5p	scaffold2716-24.2:plus-plus:60744-60823:eel-miR-27b-1-5p	AGAGCTTAGCTGATTGGTGAAC	9.300979132	11.51066512	9.416480949	8.978822818	10.32346984	10.76568717	9.260938478	9.690458803	10.49419123	10.58437072
eel-miR-27c-1-3p	scaffold23132-25.4:plus-plus:4129-4208:eel-miR-27c-1-3p	TTCACAGTGGTTAAGTTCTGC	9.346168388	14.01328945	12.8509029	11.41701547	14.58208461	11.77236057	12.6373704	12.23748135	13.59014757	13.78982349
eel-miR-27c-1-5p	scaffold23132-25.4:plus-plus:4129-4208:eel-miR-27c-1-5p	AGGACTTAACCCACATGTGAACA	4.4457078	8.971237927	7.253600141	6.107915729	9.280487755	6.164037242	7.4844822	6.798005588	8.417356855	8.298884971
eel-miR-27d-1-3p	scaffold1736-27.3:plus-minus:148986-149061:eel-miR-27d-1-3p	TTCACAGTGGCTAAGTTCATC	10.3363951	12.22998519	11.37129913	8.738271608	10.00205339	12.10947588	11.56158493	11.20370581	10.7628572	11.38047891
eel-miR-27d-1-5p	scaffold1736-27.3:plus-minus:148986-149061:eel-miR-27d-1-5p	AGAGCTTAGTTGATTGGTGAAC	8.780043499	10.1544706	8.841821023	5.832268835	7.70024204	10.07367782	8.930753439	8.809970226	2	3.014860711
eel-miR-27e-1-3p	scaffold7296-24.9:plus-plus:5340-5419:eel-miR-27e-1-3p	TTCACAGTGGCTAAGTTCAGC	6.722501953	8.995979856	11.88454243	8.337961045	10.0673564	9.074804483	12.22204868	11.67433479	11.64686737	11.62280117
eel-miR-27e-1-5p	scaffold7296-24.9:plus-plus:5340-5419:eel-miR-27e-1-5p	AGAGCTTAGCTAATTGGTGAG	2	3.653728853	6.72798968	2	4.648235051	4.081989394	6.760525629	6.3536513	5.218201498	4.736525063
eel-miR-29a-1-3p	scaffold8352-24.9:plus-plus:76427-76506:eel-miR-29a-1-3p	TAGCACCATTTGAAATCGGTTAC	8.045513601	8.041216737	8.231045266	4.891911995	7.883751288	7.595743796	8.46660608	8.078919869	6.468386326	6.631270625
eel-miR-29a-1-5p	scaffold8352-24.9:plus-plus:76427-76506:eel-miR-29a-1-5p	ACCGATTTCTTTTGGTGTTCAGA	6.485367855	5.884838706	6.443453	4.838509269	5.57337885	5.553303777	6.159201121	5.990355055	4.823225007	5.464518975
eel-miR-29b-1-3p	scaffold8352-24.9:plus-plus:76216-76295:eel-miR-29b-1-3p	TAGCACCATTTGAAATCAGTGTT	8.27644075	8.997339746	8.352778186	5.107515757	9.435110248	8.172393289	8.399144428	8.007009149	4.780960446	5.618302453
eel-miR-29c-1-3p	scaffold3116-26.8:plus-minus:116870-116945:eel-miR-29c-1-3p	TAGCACCATTTGAAATCGGTTA	10.35321273	11.59332715	11.45754605	8.109746458	11.28641813	10.4397294	11.69879482	11.51483256	9.414087672	9.547377269
eel-miR-29c-1-5p	scaffold3116-26.8:plus-minus:116870-116945:eel-miR-29c-1-5p	ACTGATTTCCTCTGGTGCTTAGA	5.409831837	8.28151066	9.205843819	8.080623851	8.510086666	7.001627275	9.743816987	9.486158223	8.536028089	7.504205273
eel-miR-29d-1-3p	scaffold3116-26.8:plus-minus:117365-117444:eel-miR-29d-1-3p	TAGCACCATCTGAAATCAGTGT	8.270555215	10.54412589	9.571381319	7.767553467	9.90921807	9.156139482	9.607615473	9.560340317	8.745074634	8.778829772
eel-miR-301a-1-3p	scaffold3528-29.6:plus-minus:68273-68357:eel-miR-301a-1-3p	CAGTGCAATAGTATTGTCAAAGC	10.09540171	10.67632415	9.332646937	9.917096119	9.711618188	10.21574379	9.837500854	9.409934736	9.202948569	9.590099789
eel-miR-301a-1-5p	scaffold3528-29.6:plus-minus:68273-68357:eel-miR-301a-1-5p	GCTCTGACTTCATTGCACTACT	4.599363141	4.317813152	2.790848536	3.010660275	2.572563641	3.292912677	2	2.505560442	2.0905805	2.086617491
eel-miR-301b-1-3p	scaffold4311-26.0:plus-plus:109706-109785:eel-miR-301b-1-3p	CAGTGCAATAGTATTGTCATTG	7.312827667	7.063327223	4.073844861	5.731813577	4.255339055	5.342856722	4.992449762	4.486371102	2	2.642361165
eel-miR-301b-1-5p	scaffold4311-26.0:plus-plus:109706-109785:eel-miR-301b-1-5p	GCTTTGACGATGTTGCACTACT	6.419380744	6.079664911	4.28324962	4.395202619	3.701583251	4.226225972	3.806577385	4.564620124	2.654812118	2.642361165
eel-miR-301c-1-3p	scaffold16209-26.7:plus-minus:53175-53254:eel-miR-301c-1-3p	CAGTGCAATTGTATTGTCATAGC	7.786454531	6.868210716	6.166450116	9.008907687	5.982437518	7.76878225	6.174519211	5.756771249	3.93156147	5.354672382
eel-miR-301c-1-5p	scaffold16209-26.7:plus-minus:53175-53254:eel-miR-301c-1-5p	CTCTGACAGTGTTGCACTACT	4.35925249	2.917236483	2.790848536	4.9200265	2	3.918467449	2	2	2.460670657	2.086617491
eel-miR-30a-1-3p	scaffold4619-25.3:plus-plus:498-577:eel-miR-30a-1-3p	CTTTCAGTCAGATGTTTGCAGT	7.295955248	8.540827904	7.186594898	8.505654566	8.522650967	6.765878496	7.336126268	6.849120306	9.753266528	6.246662531
eel-miR-30a-1-5p	scaffold4619-25.3:plus-plus:498-577:eel-miR-30a-1-5p	TGTAAACATCTTTGACTGAAAGC	10.58735208	11.29448045	10.5416913	10.90226089	11.58274865	10.07482541	11.1927934	10.69618686	12.93394285	8.981791919
eel-miR-30b-1-3p	scaffold4358-27.7:plus-minus:91199-91278:eel-miR-30b-1-3p	CTGAGAGGGGGGTGTTTGCTTT	2.399303851	3.946755621	2.972243189	4.577371001	4.072971246	2.501055946	2.673238438	2.111727946	4.148401843	4.373767404
eel-miR-30b-1-5p	scaffold4358-27.7:plus-minus:91199-91278:eel-miR-30b-1-5p	TGTAAACATCCTACACTCAGCT	8.718456517	12.21218107	12.5022243	12.25580659	12.5895309	10.10652899	12.66308248	12.41961893	9.506453391	9.08315
eel-miR-30c-1-3p	scaffold12467-27.9:plus-minus:134006-134085:eel-miR-30c-1-3p	CTGGGAGAGGGGTGTTTACGCT	2	3.266787937	2	5.09566073	2	2	2	2	3.587256939	4.750570205
eel-miR-30c-1-5p	scaffold12467-27.9:plus-minus:134006-134085:eel-miR-30c-1-5p	TGTAAACATCCTACACTCTCAGC	6.953630596	10.43427797	9.488449155	10.00842675	9.21579093	7.90831788	9.454983655	9.294826194	10.12478424	9.611477165
eel-miR-30d-2-3p	S63-422270__len__221-:plus-plus:40-119:eel-miR-30d-2-NotInSoap-3p	CTTTCAGTCTGATGTTTGCTAC	5.482523532	6.761773673	6.628140848	6.547871276	6.673645191	5.342856722	6.928607869	6.760290112	6.879868299	6.806177757
eel-miR-30d-2-5p	S63-422270__len__221-:plus-plus:40-119:eel-miR-30d-2-NotInSoap-5p	TGTAAACATCCCCGACTGGAAGC	11.52732039	13.53160092	14.0401076	11.92896309	13.82412795	12.37206265	14.35524203	14.47715313	13.43359916	12.9116171
eel-miR-30d-3-3p	scaffold4358-27.7:plus-minus:91475-91554:eel-miR-30d-3-3p	CTTTCAGTAGGATGTTTGCTGC	8.592513375	10.30565662	9.134983323	9.976014075	10.48008512	9.077397318	9.092228655	9.205512885	7.414532751	8.032400769
eel-miR-30e-1-3p	scaffold12467-27.9:plus-minus:134359-134438:eel-miR-30e-1-3p	CTTTCAGTCGGATGTTTGCAGT	8.51342275	12.16388891	10.75072707	11.97958392	10.79991035	9.430079948	10.66503524	10.63621528	11.46547731	11.51512585
eel-miR-30e-1-5p	scaffold12467-27.9:plus-minus:134359-134438:eel-miR-30e-1-5p	GTAAACATCCTTGACTGGAAGCT	9.721512417	12.86192528	11.34796249	13.19866062	11.2259194	10.52284327	11.48809313	11.43143792	10.30471407	10.69251356
eel-miR-30f-1-3p	scaffold13094-27.5:plus-minus:102457-102536:eel-miR-30f-1-3p	CTGGGAGTGGGTTGTTTGCGCT	2	4.601669599	2.790848536	5.761105393	2	2	2.673238438	2.111727946	4.864006291	4.22920343
eel-miR-31-1-3p	scaffold119-24.5:plus-plus:64870-64949:eel-miR-31-1-3p	TGCTATGCCCCCATGGTGCCA	2.171151761	4.182667148	5.434254627	2	5.019623046	2	3.623511883	3.366116388	2	2
eel-miR-31-1-5p	scaffold119-24.5:plus-plus:64870-64949:eel-miR-31-1-5p	TGGCAAGATGTTGGCATAGCTG	5.354551057	5.564287713	6.182526541	6.480936548	6.346922062	3.292912677	5.61864488	7.292227512	8.671774976	8.395334815
eel-miR-33-1-3p	scaffold2564-23.6:plus-plus:23761-23840:eel-miR-33-1-3p	CAATGTTCCTGCAGTGCAACA	7.271856094	7.749003899	7.648026904	7.235503677	7.942375303	7.966142144	7.607671165	7.630499361	5.998854319	5.864532862
eel-miR-33-1-5p	scaffold2564-23.6:plus-plus:23761-23840:eel-miR-33-1-5p	GTGCATTGTAGTTGCATTGCA	6.748984033	6.10930203	5.488599554	5.958849432	5.949918605	7.007257609	5.61864488	5.373510119	2.896119654	3.870170685
eel-miR-338-1-5p	scaffold648-26.1:plus-minus:38514-38593:eel-miR-338-1-5p	AACAATATCCTGATGCTGCCCGA	3.294422803	3.266787937	5.797043934	2	4.690260824	4.403279498	5.707124275	5.49438139	6.234804149	6.547272213
eel-miR-338-2-3p	S63-339226__len__2109-:plus-minus:1641-1720:eel-miR-338-2-NotInSoap-3p	TCCAGCATCAGTGATTTTGTTG	12.45147273	11.30673122	15.08331808	9.504062681	14.02767743	14.16806227	15.47138839	14.97729248	12.47051346	12.98689868
eel-miR-338-2-5p	scaffold8771-25.0:plus-minus:246718-246797:eel-miR-338-2-5p	AACAATATCCTGGTGCTGACT	7.826717552	4.788972179	8.238102123	3.081690243	6.430442483	8.769194698	8.625853395	7.953685689	2	2
eel-miR-338-2-5p	S63-339226__len__2109-:plus-minus:1641-1720:eel-miR-338-2-NotInSoap-5p	AACAATATCCTGCTGCTGAAT	2	2	2	2	2	2	2	2	3.93156147	5.097187225
eel-miR-34a-1-5p	scaffold5368-23.9:plus-minus:102464-102543:eel-miR-34a-1-5p	TGGCAGTGTCTTAGCTGGTTGT	7.151864736	4.651270839	4.855443685	5.161275821	5.436691883	8.266318008	4.472186649	5.435279326	5.433364285	4.919016371
eel-miR-34b-1-5p	scaffold4636-27.1:plus-minus:22854-22933:eel-miR-34b-1-5p	AGGCAGTGTTGTTAGCTGATTGT	6.395035656	2	2	7.172855337	2	2.880870283	2	2	2	2
eel-miR-34c-1-3p	scaffold4636-27.1:plus-minus:22624-22703:eel-miR-34c-1-3p	AATCACTAACCTCACTACCGGC	3.588562005	2	2	6.573370042	2	2	2	2	3.155445339	3.191311557
eel-miR-34c-1-5p	scaffold4636-27.1:plus-minus:22624-22703:eel-miR-34c-1-5p	AGGCAGTGTAGTTAGCTGATTAC	6.953630596	2	2	7.712803174	2	3.729695216	2	2	3.83854005	4.552986486
eel-miR-363-1-3p	scaffold8816-26.4:plus-plus:26328-26407:eel-miR-363-1-3p	AATTGCACGGTATCCATCTGT	6.518651113	9.275519916	7.296501875	8.0228588	9.193015585	7.300575721	7.623643634	7.494339008	7.994115102	7.731843482
eel-miR-363-1-5p	scaffold8816-26.4:plus-plus:26328-26407:eel-miR-363-1-5p	CAGGTGGATGACTTTGCAATTTT	4.417693845	6.616518945	4.147292045	4.238777134	5.982437518	3.846411636	4.418416824	4.486371102	2	2
eel-miR-365a-1-3p	scaffold4492-27.2:plus-minus:199841-199920:eel-miR-365a-1-3p	TAATGCCCCTAAAAATCCTTAT	4.19661753	5.867100264	10.03034214	2	7.805688335	4.657553734	10.76975608	10.23831984	10.10672997	6.929095016
eel-miR-365b-1-3p	scaffold20948-26.2:plus-minus:42927-43006:eel-miR-365b-1-3p	TAATGCCCCTGAAAATCCTTAT	6.309425393	8.395981457	11.22329527	5.034476538	9.846158919	7.571180884	12.07272544	11.61609885	11.99925527	9.089787588
eel-miR-365b-1-5p	scaffold20948-26.2:plus-minus:42927-43006:eel-miR-365b-1-5p	AGGGACTTTTAGGGGCAGCTGTG	2	2.695704551	4.520098585	2.085841592	3.18985322	2.255315511	4.75685083	4.359913394	5.71538255	3.014860711
eel-miR-375-2-3p	scaffold20106-31.1:plus-plus:8264-8343:eel-miR-375-2-3p	TTTGTTCGTTCGGCTCGCGTTA	11.17351506	6.69131558	8.012767568	9.255751888	6.407096105	6.503684882	7.248517045	6.404173092	5.348498318	7.340693345
eel-miR-429-1-3p	S63-262732__len__4531-:plus-minus:1-74:eel-miR-429-1-NotInSoap-3p	TAATACTGTCTGGTAATGCCG	8.762359255	7.468340783	10.0161571	10.82448976	8.614540013	3.456434623	8.449324909	7.244743497	5.819708516	8.042673976
eel-miR-429-2-3p	scaffold4284-27.1:plus-plus:178320-178407:eel-miR-429-2-3p	TAATACTGCCTGGTAATGCTG	5.409831837	2	6.989850455	7.319211554	5.230151232	2	5.096623005	4.674197405	2	4.01166722
eel-miR-451-1-5p	scaffold4505-24.6:plus-minus:72689-72768:eel-miR-451-1-5p	AAACCGTTACCATTACTGAGTTT	8.157642907	10.6698219	10.07658357	11.78090515	9.927223998	8.250138146	9.343391688	9.245928668	10.44895577	10.57846265
eel-miR-454a-1-3p	scaffold3528-29.6:plus-minus:68033-68112:eel-miR-454a-1-3p	TAGTGCAATATTGCTTATAGGGT	8.318596249	10.64310855	9.579271614	10.03496136	9.230766188	8.375798306	9.534736382	9.458735415	10.12579512	9.794275496
eel-miR-454a-1-5p	scaffold3528-29.6:plus-minus:68033-68112:eel-miR-454a-1-5p	ACCCTATCAGTATTGTCTCTGCT	7.278799722	7.603990231	5.975782785	8.059188448	6.562713182	6.734698991	6.462036577	6.414057504	7.488047043	7.473576965
eel-miR-455a-1-3p	scaffold2223-27.2:plus-minus:57111-57190:eel-miR-455a-1-3p	GCAGTCCATGGGCATATACACT	4.417693845	6.473405295	6.650972343	6.119370793	6.583564425	3.952965378	6.68915871	7.372779285	8.622314433	8.629755756
eel-miR-455a-1-5p	scaffold2223-27.2:plus-minus:57111-57190:eel-miR-455a-1-5p	TATGTGCCCTTGGACTACATCG	7.05539417	9.363092263	9.836526744	8.638598422	9.376148724	7.064863988	9.657740669	10.16081526	10.35828207	10.67473732
eel-miR-455b-1-5p	scaffold9418-22.5:plus-minus:5754-5833:eel-miR-455b-1-5p	TATGTGCCCTTGGACTACATTG	5.168137226	6.286102715	6.24499465	3.818507428	7.007152271	3.554454564	6.510571018	7.312814143	7.385910695	7.867009571
eel-miR-456-1-3p	scaffold909-25.9:plus-minus:58741-58820:eel-miR-456-1-3p	CAGGCTGGTTAGATGGTTGTCT	11.7904037	11.02391148	11.61868022	11.22438461	11.70315632	11.09814901	11.80157328	11.33453594	9.181352088	9.16568961
eel-miR-457-1-3p	scaffold25901-25.1:plus-plus:38976-39055:eel-miR-457-1-3p	CCAGTATGGTTTGTGCTGCTCCC	2	2.917236483	2	5.233955253	2	2.607609689	2.211950214	2	3.155445339	3.244561379
eel-miR-457-1-5p	scaffold25901-25.1:plus-plus:38976-39055:eel-miR-457-1-5p	TAGCAGCACATCAATATTGGC	6.791651366	9.391917163	9.988305421	10.0170306	9.241152016	8.278314142	10.16639217	9.917838137	10.92619858	10.62999427
eel-miR-458-1-3p	scaffold4451-27.8:plus-plus:59603-59682:eel-miR-458-1-3p	ATAGCTCTTTGAATGGTACTGC	10.01624644	9.259195511	7.282351309	9.058913148	8.399717689	8.299028696	7.21327205	8.565157797	10.05282057	9.654802982
eel-miR-459-1-5p	scaffold2038-26.9:plus-minus:146835-146914:eel-miR-459-1-5p	TCAGTAACAAGGATTCATCCTGT	2	3.104539062	2	7.280195495	2	2	2	2	2	2
eel-miR-460-1-3p	scaffold767-27.8:plus-plus:131753-131832:eel-miR-460-1-3p	CACAGCGCATACAATGTGGATG	6.004814823	6.033808086	4.855443685	8.587594688	5.14386592	6.077150064	4.621893941	5.094106599	6.51770691	8.112855284
eel-miR-460-1-5p	scaffold767-27.8:plus-plus:131753-131832:eel-miR-460-1-5p	CCTGCATTGTACACACTGTGC	5.388076859	4.988610516	5.224849868	6.241296129	4.770621052	5.861062301	4.523926932	4.929630815	6.29871839	7.706799681
eel-miR-462-1-3p	scaffold5612-24.5:plus-minus:47550-47629:eel-miR-462-1-3p	GCTGACTATGGATTCCGTTTCT	5.365848911	7.633575802	7.108050364	9.633100234	7.433771705	6.040592259	7.424605663	7.576806786	4.809306909	4.22920343
eel-miR-462-1-5p	scaffold5612-24.5:plus-minus:47550-47629:eel-miR-462-1-5p	TAACGGAACCCATAAAGCAGCTG	10.41430709	13.33254957	14.29258934	13.38950142	13.50768407	11.71800075	14.56077751	14.86600235	12.51550737	12.6809855
eel-miR-489-1-3p	scaffold4822-28.0:plus-minus:210414-210493:eel-miR-489-1-3p	TGACATCATATGTACGGCTGCT	7.774805623	9.400725542	7.365124646	8.3803069	6.119889387	6.998802371	7.184408778	7.953685689	7.603626875	7.956088876
eel-miR-489-1-5p	scaffold4822-28.0:plus-minus:210414-210493:eel-miR-489-1-5p	TGGTCGTATGTATGACGTCATT	3.914163546	5.16002971	2.581443777	3.9550585	2.113033461	2.607609689	2	3.06063617	2	3.135463177
eel-mir-499-2-3p	S63-271579__len__6601-:plus-plus:1966-2039:eel-mir-499-2-NotInSoap-3p	AACATCACTTTAAGTCTGTGCT	4.044866184	11.215419	4.721718555	2.239129166	9.440230141	4.141737611	2.673238438	2.505560442	7.781507411	8.461051056
eel-mir-499-2-5p	S63-271579__len__6601-:plus-plus:1966-2039:eel-mir-499-2-NotInSoap-5p	TTAAGACTTGCAGTGATGTTT	5.462276428	14.52065461	8.43132272	5.138543364	12.68647018	5.817322097	5.283861888	5.513528349	10.96869096	11.74065969
eel-miR-5100-1-5p	S63-150021__len__5586-:plus-plus:4-83:eel-miR-5100-1-NotInSoap-5p	TAAACAGGAGATCCTGGGTTCG	4.575304493	6.194108184	5.052665026	3.606791821	5.173237586	4.226225972	4.418416824	4.638637349	3.033000896	3.673459756
eel-miR-722-1-3p	scaffold1259-27.3:plus-plus:120803-120882:eel-miR-722-1-3p	TTTGCAGAAACGTTTCAGATTT	6.707487801	8.437619745	8.995287838	8.28217621	8.218522348	4.279477645	9.789279419	8.968167883	10.16399019	8.345109208
eel-miR-722-1-5p	scaffold1259-27.3:plus-plus:120803-120882:eel-miR-722-1-5p	TTTGAAACGTTTTAGCCAAAA	3.205458424	3.409901587	3.523044025	3.058498513	2.113033461	2	4.955888801	3.689729124	4.372584326	3.390887731
eel-miR-722-2-3p	scaffold7385-27.0:plus-minus:17962-18041:eel-miR-722-2-3p	TTTGCAGAAACGTTTCAGATTC	5.540964887	7.793735146	4.406829505	7.634618135	6.593871869	2.255315511	4.243163052	4.674197405	7.195783087	6.312719207
eel-miR-723a-1-3p	scaffold7945-27.2:plus-plus:56464-56543:eel-miR-723a-1-3p	AGACATCAGATAAATCTGTGCT	7.3666101	2	2	3.191101715	2	5.817322097	2	2	2	2
eel-miR-723a-1-5p	scaffold7945-27.2:plus-plus:56464-56543:eel-miR-723a-1-5p	ACAGCTTTATTGATGATGTTACT	4.989870414	2	2	2	2	2.607609689	2	2	2	2
eel-miR-723b-1-3p	scaffold26708-24.7:plus-plus:1873-1956:eel-miR-723b-1-3p	AGACATCAGTTAAATCTGTGGT	5.923476604	2	2	2	2	3.292912677	2	2	2	2
eel-miR-723b-1-5p	scaffold26708-24.7:plus-plus:1873-1956:eel-miR-723b-1-5p	GGCAGTTTTGAGTGATGTTACTT	4.231280015	2	2	2	2	2	2	2	2	2
eel-miR-724-1-5p	S63-329506__len__1725-:plus-plus:1966-2039:eel-miR-724-1-NotInSoap-5p	TTAAAGGGAATTTGCGACTGTT	11.39097398	11.08832383	8.864201134	5.083681996	7.204611172	10.63003333	9.101265964	9.157244473	8.670260777	7.075421368
eel-miR-725-1-3p	scaffold691-27.6:plus-minus:92864-92943:eel-miR-725-1-3p	TTCAGTCATTGTTTCTGGTAGT	5.005972248	6.347794221	9.781162847	7.359711841	8.453387851	4.330509843	7.883268374	7.085512	5.734486772	7.939852225
eel-miR-727a-1-3p	scaffold7315-26.7:plus-plus:62977-63061:eel-miR-727a-1-3p	GTTGAGGCGAGTTGAAGACTTA	7.668262954	2	2	2	2.362035455	8.075367227	2.461904825	2.811040659	2.821116383	6.049243051
eel-miR-727b-1-3p	scaffold14840-26.8:plus-plus:34385-34469:eel-miR-727b-1-3p	GTTGAGGCGAGTTGAAGACTAA	6.411329951	4.788972179	8.184259857	3.434667791	7.809910069	6.164037242	8.380985821	7.904846317	7.906877951	6.941514647
eel-miR-727b-1-5p	scaffold14840-26.8:plus-plus:34385-34469:eel-miR-727b-1-5p	TCAGTCTTCAATTCCTCCCAGC	6.960739167	4.030586213	7.669589928	4.438255849	6.767224928	7.215929459	8.101467697	7.678259502	8.881218974	7.080902615
eel-miR-728-1-5p	scaffold14840-26.8:plus-plus:35619-35698:eel-miR-728-1-5p	AAATGTAGTTGACTTAAAGTAT	6.327130517	2	5.753915168	2	5.201990856	5.684167907	5.395838776	5.834135628	5.649333678	4.206976232
eel-miR-730-1-3p	C7578083-20.0:plus-minus:65-144:eel-miR-730-1-3p	CACAGCGCCTGCAATGTGGAGT	4.499533141	2	2	2	2	2	2	2	2	2
eel-miR-730-1-5p	C7578083-20.0:plus-minus:65-144:eel-miR-730-1-5p	TCCTCATTGTGCATGCTGTGTG	6.824547888	2	2	2	2	4.767292382	2	2.111727946	4.412662344	4.736525063
eel-miR-731-1-3p	scaffold5612-24.5:plus-minus:46968-47052:eel-miR-731-1-3p	CACCGGGAATTTCGTGTCAGCC	2	2.424571379	2.581443777	7.823506865	2.572563641	2	2.461904825	2	4.123408463	4.113482271
eel-miR-731-1-5p	scaffold5612-24.5:plus-minus:46968-47052:eel-miR-731-1-5p	AATGACACGTTTTCTCCCGGATT	8.794288324	11.80000563	11.58704931	11.93958863	11.40871912	9.967729306	11.56188429	11.76975602	10.13098007	10.16751282
eel-miR-734-1-3p	scaffold16488-22.3:plus-plus:50903-50982:eel-miR-734-1-3p	CAAATGCTGCAGAATCGTACCGA	8.374601303	2.075019925	6.695515416	2	2	6.851734357	7.349121198	6.13055968	2	2
eel-miR-737-2-5p	scaffold20960-26.7:plus-plus:25025-25104:eel-miR-737-2-5p	GTTTTTTTAGGTTTTGATTTTT	8.138420664	8.848606714	8.825932632	7.718882367	8.754452634	8.127094108	8.563289469	8.770035042	7.945204503	8.538094437
eel-miR-7a-1-3p	scaffold3699-24.7:plus-plus:9559-9638:eel-miR-7a-1-3p	CAACAAAACCCAGTCTACCTCT	4.264805817	2	2	2	2	2	2	2	2	2
eel-miR-7a-9-3p	scaffold1272-24.3:plus-minus:54794-54878:eel-miR-7a-9-3p	AACAAAATCACTAGTCTTCCACC	2	2	5.591172186	2	2.572563641	2	6.277205518	5.49438139	2	2
eel-miR-7a-9-5p	scaffold1272-24.3:plus-minus:54794-54878:eel-miR-7a-9-5p	AGGTAGACTGTGACTTGTTGTCA	4.35925249	4.317813152	2.972243189	3.842423951	3.784380107	3.918467449	3.521913203	3.537462877	2.227461742	2
eel-miR-7b-1-5p	scaffold11339-27.7:plus-plus:267663-267742:eel-miR-7b-1-5p	TGGAAGACTAGTGATTTTGTTGT	6.746075225	2	2	3.46794408	2	4.141737611	2	2	4.123408463	3.560778876
eel-miR-9-2-3p	scaffold428-24.5:plus-minus:52167-52246:eel-miR-9-2-3p	TAAAGCTAGAGAACCGAATGTAT	11.6807795	5.222354225	7.486666359	4.777270666	8.183704637	12.67169434	8.134682223	7.650602295	9.637938396	8.64193814
eel-miR-92a-1-3p	scaffold8793-27.7:plus-plus:42506-42585:eel-miR-92a-1-3p	TATTGCACTTGTCCCGGCCTGT	10.7950965	13.34149007	14.02771383	12.12741301	13.7942585	12.29776269	14.06489941	13.75122688	12.86572352	12.77726734
eel-miR-92b-1-3p	scaffold23590-26.4:plus-plus:2229-2308:eel-miR-92b-1-3p	TATTGCACTCGTCCCGGCCTCC	11.98783622	9.957339358	10.96534113	9.291535365	10.88943857	13.95605727	10.68900759	11.79628228	11.43518561	10.41543911
eel-miR-92c-1-3p	scaffold1481-25.1:plus-plus:4023-4102:eel-miR-92c-1-3p	TATTGCACTAGTCCCGGCCTGT	10.788859	13.52958092	13.89061489	11.8695776	13.83537366	11.85148377	13.93479273	13.70353142	12.7486357	12.50234189
eel-miR-92c-1-5p	scaffold1481-25.1:plus-plus:4023-4102:eel-miR-92c-1-5p	AGGCTGGGATTGGCGTCAATGCT	4.472974625	4.380137667	4.216971011	6.222101636	4.006337062	3.404316309	3.71809799	4.065429101	4.751905249	5.086828197
eel-miR-93-1-5p	scaffold5263-27.8:plus-plus:19438-19517:eel-miR-93-1-5p	AAAAGTGCTGTTTGTGCAGGTAG	7.201563453	8.488254641	8.467469652	8.156516107	8.240225662	7.31595201	8.289660012	8.374439525	8.038443411	7.634962545
eel-miR-96-1-5p	scaffold3459-26.6:plus-minus:82014-82093:eel-miR-96-1-5p	TTTGGCACTAGCACATTTTTGCT	5.648690258	2.917236483	2.030642941	6.800436304	2	3.506425054	2	2	3.414771024	6.026575682
eel-miR-99-1-3p	scaffold9227-25.8:plus-plus:18507-18586:eel-miR-99-1-3p	CAAGCTCGTCTCTATGGGTCT	7.514192224	8.820637308	7.592572591	7.159773126	8.860029626	8.992686929	7.806709136	8.575351331	7.13872243	7.774393442
eel-miR-99-2-3p	scaffold18953-23.0:plus-minus:44155-44234:eel-miR-99-2-3p	CAAGCTCGCTTCTGTGGGTCT	8.733579238	9.951155825	6.72798968	5.038658516	8.542516479	10.14849914	6.568918325	6.462436573	4.243323749	4.989119789
eel-miR-99-2-5p	scaffold18953-23.0:plus-minus:44155-44234:eel-miR-99-2-5p	AACCCGTAGATCCGATCTTGTG	9.651412878	10.59699536	8.684074276	10.8508536	9.632939015	10.38148737	8.793543542	9.496560896	11.48853825	11.51973717
eel-miR-9a-4-3p	scaffold10107-26.7:plus-minus:37746-37825:eel-miR-9a-4-3p	ATAAAGCTAGATAACCGAAAGT	8.264635605	2	2.030642941	2	2	8.533334249	2.856303939	2	2.561790698	3.435782298
eel-miR-9a-4-5p	scaffold10107-26.7:plus-minus:37746-37825:eel-miR-9a-4-5p	TCTTTGGTTATCTAGCTGTATGA	14.29246287	5.830827074	7.996048071	6.572273098	8.128086394	16.00156223	8.273280429	7.790842241	6.377601956	6.655313475
eel-mir-11050-3p	scaffold9098-27.4:plus-plus:78872-78951:eel-mir-11050-3p	TAATAGCATGTATTACCTGAGC	4.793672342	6.123853841	6.275183493	5.042825314	5.966274846	5.385829395	6.68915871	5.708163118	2	2
eel-mir-11053-3p	scaffold23590-26.4:plus-minus:76349-76428:eel-mir-11053-3p	CAAACCGAGACTCATGGACTG	9.612799312	11.91142447	11.57563629	12.85194089	12.13703659	10.53928104	11.76850598	12.04886864	2	2
eel-mir-11053-5p	scaffold23590-26.4:plus-minus:76349-76428:eel-mir-11053-5p	TCCATGAGTCTCAGTTAGGATG	5.806300906	6.787176584	5.088892294	7.352504201	6.562713182	5.977127513	5.224245766	5.587545574	2	2
eel-mir-8161-5p	scaffold6123-26.4:plus-plus:22567-22646:eel-mir-8161-5p	AGAATAATGCCAGCAGTCGGCC	8.928850258	6.577320008	8.755652718	4.493258061	8.667295164	6.229364491	8.525430324	9.686856208	8.730300366	8.58557697
eel-mir-11054-3p	scaffold5041-27.7:plus-minus:27199-27278:eel-mir-11054-3p	TTACTCTGACAGCAAAACACAGT	2	2	12.04864879	2	7.08099349	2	13.08153521	12.62566926	2	2
eel-mir-11055-5p	scaffold674-26.9:plus-minus:152180-152263:eel-mir-11055-5p	TTAATGCTGTTCATGACTGGAGT	6.407280657	6.718218413	6.389646283	9.268083672	5.982437518	5.385829395	5.663598245	6.106112867	5.208310822	6.031145208
eel-mir-7132-3p	scaffold10274-25.1:plus-plus:117735-117816:eel-mir-7132-3p	GCGGAGTTTGGAACAAGTACA	5.452000508	6.049286787	5.639693129	6.97919171	4.731031907	6.239921414	5.283861888	5.532411202	6.723674437	7.088170352
eel-mir-7132-5p	scaffold10274-25.1:plus-plus:117735-117816:eel-mir-7132-5p	GACTTGGTCAAAGCTCCACAGT	4.123554644	4.831610296	3.99619847	6.057485149	2.915791259	4.835342973	3.521913203	3.170213452	4.243323749	4.617491705
eel-mir-11056-3p	scaffold674-26.9:plus-plus:73113-73196:eel-mir-11056-3p	CATACTCGCCAGTTTAGGAAG	3.205458424	2.917236483	3.99619847	3.997189892	4.255339055	2.959903867	4.304104408	4.52605461	2	2
eel-mir-11057-5p	scaffold4451-27.8:plus-minus:85578-85659:eel-mir-11057-5p	TACTTTGACTGCGTTTATAAGC	2.585717682	3.653728853	2	4.564824957	4.197214119	2.959903867	3.806577385	3.689729124	2	2
eel-mir-11058-5p	scaffold9849-25.7:plus-plus:28000-28083:eel-mir-11058-5p	ATCACTGCATTGTTCTGTCCAG	3.000283602	3.759453041	2.790848536	8.320623286	2	2.384339527	2	2	2	2
eel-mir-11059-3p	scaffold586-28.2:plus-plus:418045-418126:eel-mir-11059-3p	TAAAGAGGACAAAGGCCATTCT	4.388890663	2	2	6.325950067	2	6.106802736	2	2	2	2
eel-mir-11060-3p	scaffold11027-26.2:plus-plus:105543-105626:eel-mir-11060-3p	TTGAGAACTAACTGACCAGAGA	6.063256179	4.698926424	3.132244613	6.236895031	5.08315682	5.061368132	2.856303939	3.271666168	2	2
eel-mir-11061-3p	scaffold12574-26.9:plus-minus:2584-2665:eel-mir-11061-3p	GCAGGCCGTGACTTCATCTGGA	2.171151761	9.147980751	2	2	2	2	2	2	2	2
eel-mir-11062-3p	scaffold859-26.6:plus-plus:110930-111013:eel-mir-11062-3p	TATAATGTCAGCATAGTCCGAC	7.345759511	7.941718789	7.231630249	5.161275821	8.959844788	7.879726802	7.030206549	7.52092208	2	2
eel-mir-11062-5p	scaffold859-26.6:plus-plus:110930-111013:eel-mir-11062-5p	AAGGGCTATGTTTACACTTAGT	4.939985137	4.831610296	3.99619847	2.374338388	4.560092866	4.379500197	4.472186649	4.564620124	2	2
eel-mir-11063-3p	scaffold4083-28.2:plus-plus:167284-167363:eel-mir-11063-3p	TTCCGATCGGACTCGGAGGTCC	6.386790084	7.49670927	7.253600141	5.644104869	8.941561652	6.925974997	7.374747267	7.689943657	2	2
eel-mir-11064-3p	S63-797877__len__318-:plus-plus:25-104:eel-mir-11064-NotInSoap-3p	CTGGACGTCAGCGACTGTCCGCT	7.329426171	4.601669599	2.972243189	3.781671597	6.562713182	5.544061503	2.461904825	2	2	2
eel-mir-7552-1-3p	scaffold7041-25.3:plus-plus:23184-23263:eel-mir-7552-1-3p	AATGTCCCTTAATTGTTTGGCT	5.730529554	2	2	2	2	4.657553734	2	2	2	2
eel-mir-7552-2-3p	scaffold1530-26.3:plus-minus:57803-57882:eel-mir-7552-2-3p	AAATATCTCTTAATTGTTTGGA	4.4457078	2	2	2	2	2	2	2	2	2
eel-mir-7552-2-5p	scaffold1530-26.3:plus-minus:57803-57882:eel-mir-7552-2-5p	TTACAATTAAAGGATATTTCTT	9.435590749	2	2	2.934943722	2	8.839116604	2.211950214	2	5.747050649	3.47898232
eel-mir-11065-3p	scaffold24570-26.4:plus-minus:23698-23777:eel-mir-11065-3p	TTTACAGACAGCTCTCTGAAGT	9.451417104	3.946755621	2.790848536	6.579929783	3.519215441	11.44283489	3.017779156	2.111727946	5.433364285	5.864532862
eel-mir-11065-5p	scaffold24570-26.4:plus-minus:23698-23777:eel-mir-11065-5p	TGCAGGGAGACTGTTTGAAACT	7.891438478	2	2	5.360524361	2	9.450875466	2	2	2.821116383	2.642361165
